# Supplementary material for: A high-quality annotated transcriptome of swine peripheral blood
Source: BMC Genomics. 2017 Jun 24;18:479. doi: 10.1186/s12864-017-3863-7 (PMC5483264; doi:10.1186/s12864-017-3863-7)
Supplement: Supplementary file 2 — Trimming effect on the raw RNA-seq data. (XLSX 27 kb) [file 12864_2017_3863_MOESM2_ESM.xlsx]

## Sheet: All.external.pigs.blood.trimmin
Run accession	Raw count	Raw length	Kept pairs	Kept pairs%	Forward only	Forward only%	Reverse only	Reverse only%	Dropped	Dropped%
NA (pig whole blood RNA-seq used for genome annotation downloaded from Ensembl)	48973230	83	45550821	93.01					3422409	6.99
ERR413315	43548854	51	39802757	91.4					3746097	8.6
ERR413316	57711303	51	49732806	86.18					7978497	13.82
ERR413317	44158179	51	39129003	88.61					5029176	11.39
ERR413318	44399613	51	39867980	89.79					4531633	10.21
ERR413319	44675487	51	40579501	90.83					4095986	9.17
ERR413320	33452742	51	30153930	90.14					3298812	9.86
ERR413321	48850107	51	44541846	91.18					4308261	8.82
ERR413322	33979040	51	30615395	90.1					3363645	9.9
ERR413323	46076362	51	39350808	85.4					6725554	14.6
ERR413324	47466569	51	40324587	84.95					7141982	15.05
ERR413325	45246303	51	41458882	91.63					3787421	8.37
ERR413326	49495862	51	42198961	85.26					7296901	14.74
ERR413327	38207059	51	34781256	91.03					3425803	8.97
ERR413328	41697366	51	38087991	91.34					3609375	8.66
ERR413329	53679524	51	45924407	85.55					7755117	14.45
ERR413330	66234937	51	56485041	85.28					9749896	14.72
ERR413331	42841002	51	38729168	90.4					4111834	9.6
ERR413332	41688768	51	35826809	85.94					5861959	14.06
ERR413333	44278219	51	37808604	85.39					6469615	14.61
ERR413334	52765043	51	45012705	85.31					7752338	14.69
ERR413335	58338210	51	49966516	85.65					8371694	14.35
ERR413336	49711464	51	42233233	84.96					7478231	15.04
ERR413337	42144590	51	38569866	91.52					3574724	8.48
ERR413338	44040290	51	40308540	91.53					3731750	8.47
ERR413339	74883709	51	63606072	84.94					11277637	15.06
ERR413340	40896414	51	37629187	92.01					3267227	7.99
ERR413341	85023580	51	72080119	84.78					12943461	15.22
ERR413342	53076978	51	48303710	91.01					4773268	8.99
ERR413343	87447904	51	74216748	84.87					13231156	15.13
ERR413344	69362119	51	59062592	85.15					10299527	14.85
ERR413345	29970952	51	25841871	86.22					4129081	13.78
ERR413346	56359014	51	47881193	84.96					8477821	15.04
SRR747913	45343087	51	39379270	86.85					5963817	13.15
SRR747915	11751142	51	10319072	87.81					1432070	12.19
SRR747916	49063139	51	42433859	86.49					6629280	13.51
ERR1199492	7164191	100	6757504	94.3233	324641	4.53144	26729	0.373092	55317	0.772132
ERR1199493	26793115	100	21812337	81.4102	4762738	17.776	79671	0.297356	138369	0.516435
ERR1199494	20355918	100	16664635	81.8663	3503357	17.2105	64259	0.315677	123667	0.607524
ERR1199495	22784717	100	16690295	73.2521	5851400	25.6812	63647	0.279341	179375	0.78726
ERR1199496	18966867	100	15128734	79.764	3668964	19.3441	56839	0.299675	112330	0.592243
ERR1199497	7989712	100	6412480	80.2592	1479697	18.52	21608	0.270448	75927	0.95031
ERR1199498	23554800	100	17237664	73.1811	6068797	25.7646	67009	0.284481	181330	0.769822
ERR1199499	13709321	100	9693383	70.7065	3863994	28.1852	35458	0.258642	116486	0.849685
ERR1199500	9268319	100	7550197	81.4624	1617163	17.4483	26151	0.282155	74808	0.807137
ERR1199501	19314255	100	18229244	94.3823	882214	4.56768	72587	0.375821	130210	0.674165
ERR1199502	23890161	100	17583236	73.6003	6045924	25.3072	68290	0.28585	192711	0.806654
ERR1199503	21284480	100	17485587	82.1518	3632479	17.0663	56541	0.265644	109873	0.516212
ERR1199504	20612443	100	16572228	80.3991	3782076	18.3485	49557	0.240423	208582	1.01192
ERR1199505	17314790	100	13855594	80.0217	3274500	18.9116	45225	0.261193	139471	0.805502
ERR1199506	17319993	100	12542697	72.4174	4582332	26.4569	45990	0.265531	148974	0.860127
ERR1199507	30251343	100	24785980	81.9335	5131164	16.9618	75688	0.250197	258511	0.854544
ERR1199508	47378520	100	44469838	93.8608	2323168	4.90342	171340	0.361641	414174	0.874181
ERR1199509	19645971	100	18312505	93.2125	1124665	5.72466	65795	0.334903	143006	0.727915
ERR1199510	18029309	100	12756973	70.7569	5094204	28.2551	45590	0.252866	132542	0.735147
ERR1199511	21649663	100	15471836	71.4646	5974767	27.5975	50053	0.231195	153007	0.706741
ERR1199512	12472913	100	10189692	81.6946	2145419	17.2006	31966	0.256283	105836	0.848527
ERR1199513	17043347	100	15998868	93.8716	842026	4.9405	61054	0.358228	141399	0.829643
ERR1199514	20492166	100	14999099	73.1943	5277409	25.7533	49944	0.243722	165714	0.80867
ERR1199515	19791642	100	13894579	70.2043	5693929	28.7694	44096	0.222801	159038	0.803561
ERR1199516	20746549	100	16856975	81.2519	3720643	17.9338	56126	0.270532	112805	0.543729
ERR1199517	22762430	100	18744216	82.3472	3828146	16.8178	67455	0.296344	122613	0.538664
ERR1199518	36177890	100	29439302	81.3737	6364561	17.5924	88961	0.245899	285066	0.787956
ERR1199519	15459495	100	14532511	94.0038	757044	4.89695	55634	0.359869	114306	0.73939
ERR1199520	18614694	100	14920019	80.1518	3542924	19.0329	48725	0.261756	103026	0.553466
ERR1199521	25550205	100	24145341	94.5016	1139719	4.4607	93224	0.364866	171921	0.672875
ERR1199522	16168571	100	13016433	80.5045	3017429	18.6623	43548	0.269337	91161	0.563816
150606_I453_FCC7L63ACXX_L3_HKRDPORdkdEBBURAAPEI-206	21996523	49	20952742	95.2548	754573	3.43042	197602	0.898333	91606	0.416457
FCC6LRYACXX-HKRDPORdkdEBAGRABPEI-210_L7	18804981	49	17902073	95.1986	676488	3.59739	172197	0.915699	54223	0.288344
FCC6LRYACXX-HKRDPORdkdEBAORBBPEI-219_L7	14815597	49	13872317	93.6332	793814	5.35796	107017	0.722327	42449	0.286516
FCC6LRYACXX-HKRDPORdkdEBBRRBAPEI-202_L7	18532977	49	17428877	94.0425	912924	4.92594	137406	0.741414	53770	0.290131
FCC6LRYACXX-HKRDPORdkdEBCSRCAPEI-222_L7	18440841	49	17219509	93.377	1055078	5.72142	114033	0.618372	52221	0.283181
FCC6LRYACXX-HKRDPORdkdEBDARBAPEI-206_L7	18256711	49	17046140	93.3692	1045303	5.72558	113754	0.62308	51514	0.282165
FCC6LRYACXX-HKRDPORdkdECAARAAPEI-207_L7	17858343	49	16576071	92.8198	1136579	6.36441	97729	0.547246	47964	0.26858
FCC6LRYACXX-HKRDPORdkdECABRAAPEI-208_L7	18720189	49	17688736	94.4902	856079	4.57303	121886	0.651094	53488	0.285724
FCC6LRYACXX-HKRDPORdkdECACRAAPEI-209_L7	18428772	49	17598004	95.492	631335	3.42581	147918	0.802647	51515	0.279536
FCC6LRYACXX-HKRDPORdkdECADRAAPEI-211_L7	17697478	49	16682870	94.2669	835635	4.72177	123895	0.700072	55078	0.311219
FCC7F01ACXX-HKRDPORdkdEBAIRAAPEI-212_L5	18819085	49	18199446	96.7074	401986	2.13605	153150	0.813802	64503	0.342753
FCC7F01ACXX-HKRDPORdkdEBAJRAAPEI-213_L1	24286513	49	23589473	97.1299	438318	1.80478	190655	0.785024	68067	0.280267
FCC7F01ACXX-HKRDPORdkdEBASRABPEI-223_L1	20480120	49	19927361	97.301	353689	1.72699	145675	0.7113	53395	0.260716
FCC7F01ACXX-HKRDPORdkdEBAXRBAPEI-203_L1	24769133	49	24030055	97.0161	507274	2.04801	161451	0.651823	70353	0.284035
FCC7F01ACXX-HKRDPORdkdEBBSRBAPEI-203_L5	26711903	49	25766901	96.4622	645430	2.41626	205068	0.767703	94504	0.35379
FCC7F01ACXX-HKRDPORdkdEBCFRAAPEI-208_L1	19630607	49	19077532	97.1826	357174	1.81948	140996	0.718246	54905	0.279691
FCC7F01ACXX-HKRDPORdkdEBCGRAAPEI-209_L1	13256134	49	12878777	97.1533	249334	1.8809	91515	0.69036	36508	0.275405
FCC7F01ACXX-HKRDPORdkdEBCHRAAPEI-210_L1	16100591	49	15613571	96.9751	332453	2.06485	108279	0.672516	46288	0.287493
FCC7F01ACXX-HKRDPORdkdEBCIRAAPEI-211_L1	16869146	49	16345309	96.8947	351884	2.08596	121962	0.722989	49991	0.296346
FCC7F01ACXX-HKRDPORdkdEBCJRBAPEI-212_L1	17878350	49	17354142	97.0679	359085	2.00849	115883	0.648175	49240	0.275417
FCC7F01ACXX-HKRDPORdkdEBCLRAAPEI-214_L1	16943977	49	16483270	97.281	296943	1.7525	118564	0.699741	45200	0.266761
FCC7F01ACXX-HKRDPORdkdEBCNRAAPEI-216_L1	13497413	49	13113035	97.1522	241555	1.78964	104466	0.773971	38357	0.28418
FCC7F01ACXX-HKRDPORdkdEBCORAAPEI-218_L5	17507460	49	16889657	96.4712	413080	2.35945	141695	0.809341	63028	0.360007
FCC7F01ACXX-HKRDPORdkdEBCQRAAPEI-220_L5	18351537	49	17749094	96.7172	390190	2.1262	149408	0.814144	62845	0.342451
FCC7F01ACXX-HKRDPORdkdEBCRRAAPEI-221_L5	16683942	49	16146437	96.7783	347326	2.0818	134960	0.808922	55219	0.330971
FCC7F01ACXX-HKRDPORdkdEBCTRBAPEI-223_L5	19292099	49	18684395	96.85	405420	2.10148	143911	0.745958	58373	0.302575
FCC7F01ACXX-HKRDPORdkdEBCURAAPEI-225_L5	16422194	49	15883131	96.7175	368034	2.24108	117975	0.718388	53054	0.323063
FCC7F01ACXX-HKRDPORdkdEBCVRBAPEI-227_L5	24803452	49	23961662	96.6062	584363	2.35597	177245	0.714598	80182	0.32327
FCC7F01ACXX-HKRDPORdkdEBCWRAAPEI-201_L5	16482264	49	15943340	96.7303	356865	2.16515	126837	0.769536	55222	0.335039
FCC7F01ACXX-HKRDPORdkdEBCXRAAPEI-202_L5	20366285	49	19722570	96.8393	410966	2.01787	165359	0.811925	67390	0.33089
FCC7L63ACXX-HKRDPORdkdEBAARAAPEI-203_L1	19224889	49	18575141	96.6203	412382	2.14504	186390	0.969524	50976	0.265156
FCC7L63ACXX-HKRDPORdkdEBABRAAPEI-205_L1	14715897	49	14227968	96.6843	302753	2.05732	147069	0.999389	38107	0.258951
FCC7L63ACXX-HKRDPORdkdEBACRAAPEI-206_L1	21726565	49	20969422	96.5151	482017	2.21856	215747	0.99301	59379	0.273301
FCC7L63ACXX-HKRDPORdkdEBADRAAPEI-207_L1	20776794	49	20098834	96.7369	413577	1.99057	211239	1.01671	53144	0.255785
FCC7L63ACXX-HKRDPORdkdEBAERAAPEI-208_L8	24592433	49	23545509	95.7429	701672	2.8532	248853	1.01191	96399	0.391986
FCC7L63ACXX-HKRDPORdkdEBAFRAAPEI-209_L1	15606054	49	15096810	96.7369	318248	2.03926	151782	0.972584	39214	0.251274
FCC7L63ACXX-HKRDPORdkdEBAHRAAPEI-211_L1	18989395	49	18336134	96.5599	414625	2.18346	187186	0.98574	51450	0.270941
FCC7L63ACXX-HKRDPORdkdEBAKRAAPEI-214_L8	19605204	49	18728350	95.5274	605426	3.08809	194182	0.990462	77246	0.394008
FCC7L63ACXX-HKRDPORdkdEBALRAAPEI-215_L1	20661259	49	19978527	96.6956	424402	2.0541	204933	0.991871	53397	0.25844
FCC7L63ACXX-HKRDPORdkdEBAMRAAPEI-216_L2	17632178	49	16947205	96.1152	453639	2.57279	172551	0.978614	58783	0.333385
FCC7L63ACXX-HKRDPORdkdEBANRAAPEI-218_L3	23779919	49	22701184	95.4637	740407	3.11358	237685	0.99952	100643	0.423227
FCC7L63ACXX-HKRDPORdkdEBAPRAAPEI-220_L4	18691080	49	18123576	96.9638	382201	2.04483	138027	0.738465	47276	0.252933
FCC7L63ACXX-HKRDPORdkdEBAQRAAPEI-221_L8	23129879	49	22094648	95.5243	714044	3.08711	228573	0.988215	92614	0.400408
FCC7L63ACXX-HKRDPORdkdEBARRAAPEI-222_L8	22400074	49	21415103	95.6028	670096	2.99149	225974	1.00881	88901	0.396878
FCC7L63ACXX-HKRDPORdkdEBATRAAPEI-225_L4	17087341	49	16577658	97.0172	352088	2.06052	116510	0.68185	41085	0.240441
FCC7L63ACXX-HKRDPORdkdEBAURAAPEI-227_L4	20010689	49	19404196	96.9692	426677	2.13225	131345	0.656374	48471	0.242226
FCC7L63ACXX-HKRDPORdkdEBAVRAAPEI-201_L2	19043239	49	18332359	96.267	449900	2.36252	198532	1.04253	62448	0.327927
FCC7L63ACXX-HKRDPORdkdEBAWRAAPEI-202_L2	19714604	49	18962953	96.1873	490407	2.48753	196995	0.999234	64249	0.325895
FCC7L63ACXX-HKRDPORdkdEBAYRAAPEI-205_L8	21029418	49	20128499	95.7159	594043	2.82482	224522	1.06766	82354	0.391613
FCC7L63ACXX-HKRDPORdkdEBAZRAAPEI-206_L4	22676688	49	21958210	96.8316	496123	2.18781	163647	0.721653	58708	0.258891
FCC7L63ACXX-HKRDPORdkdEBBARAAPEI-207_L2	19508086	49	18742369	96.0749	510944	2.61914	190371	0.975857	64402	0.33013
FCC7L63ACXX-HKRDPORdkdEBBBRAAPEI-210_L2	17130527	49	16468368	96.1346	436017	2.54526	168939	0.986187	57203	0.333924
FCC7L63ACXX-HKRDPORdkdEBBCRAAPEI-211_L2	22687963	49	21765293	95.9332	600366	2.64619	241026	1.06235	81278	0.358243
FCC7L63ACXX-HKRDPORdkdEBBDRAAPEI-212_L1	16089685	49	15553532	96.6677	336860	2.09364	157792	0.980703	41501	0.257935
FCC7L63ACXX-HKRDPORdkdEBBERAAPEI-213_L1	18316289	49	17706365	96.67	373370	2.03846	188974	1.03173	47580	0.259769
FCC7L63ACXX-HKRDPORdkdEBBFRAAPEI-214_L1	16755523	49	16186279	96.6026	366692	2.18848	158922	0.948475	43630	0.260392
FCC7L63ACXX-HKRDPORdkdEBBGRAAPEI-215_L2	20791411	49	20003287	96.2094	511344	2.4594	208572	1.00316	68208	0.328059
FCC7L63ACXX-HKRDPORdkdEBBHRAAPEI-216_L4	19039105	49	18450007	96.9059	390677	2.05197	148567	0.780326	49854	0.261851
FCC7L63ACXX-HKRDPORdkdEBBIRAAPEI-218_L2	18806421	49	18071205	96.0906	462573	2.45965	207276	1.10216	65367	0.347578
FCC7L63ACXX-HKRDPORdkdEBBJRAAPEI-219_L8	14833601	49	14161217	95.4672	457853	3.08659	155745	1.04995	58786	0.396303
FCC7L63ACXX-HKRDPORdkdEBBKRAAPEI-220_L3	19932461	49	19035680	95.5009	611514	3.06793	202603	1.01645	82664	0.41472
FCC7L63ACXX-HKRDPORdkdEBBLRAAPEI-221_L3	20055672	49	19149054	95.4795	619912	3.09096	203335	1.01385	83371	0.415698
FCC7L63ACXX-HKRDPORdkdEBBMRAAPEI-222_L3	18425740	49	17653147	95.807	520411	2.82437	181877	0.987081	70305	0.381559
FCC7L63ACXX-HKRDPORdkdEBBNRAAPEI-223_L3	18933240	49	18053067	95.3512	615100	3.24878	187641	0.991067	77432	0.408974
FCC7L63ACXX-HKRDPORdkdEBBORAAPEI-225_L3	21045473	49	20176507	95.871	590978	2.8081	198312	0.942302	79676	0.37859
FCC7L63ACXX-HKRDPORdkdEBBPRAAPEI-227_L3	20781810	49	19872220	95.6231	636287	3.06175	191388	0.92094	81915	0.394167
FCC7L63ACXX-HKRDPORdkdEBBQRAAPEI-201_L3	19031101	49	18211094	95.6912	563594	2.96144	180210	0.946924	76203	0.400413
FCC7L63ACXX-HKRDPORdkdEBBTRAAPEI-205_L2	17987978	49	17320103	96.2871	424065	2.35749	185761	1.0327	58049	0.32271
FCC7L63ACXX-HKRDPORdkdEBBVRAAPEI-207_L3	20887646	49	19984673	95.677	614459	2.94173	203786	0.975629	84728	0.405637
FCC7L63ACXX-HKRDPORdkdEBBWRAAPEI-208_L2	22088607	49	21246910	96.1895	550409	2.49182	219097	0.9919	72191	0.326825
FCC7L63ACXX-HKRDPORdkdEBBXRAAPEI-209_L4	16905393	49	16399760	97.009	342923	2.02848	121040	0.715985	41670	0.246489
FCC7L63ACXX-HKRDPORdkdEBBYRAAPEI-210_L8	23150549	49	22140177	95.6356	669626	2.89248	249465	1.07758	91281	0.394293
FCC7L63ACXX-HKRDPORdkdEBBZRAAPEI-201_L4	16504676	49	15973790	96.7834	375655	2.27605	112627	0.682394	42604	0.258133
FCC7L63ACXX-HKRDPORdkdEBCARAAPEI-202_L4	17443765	49	16899520	96.88	386129	2.21356	115230	0.66058	42886	0.245853
FCC7L63ACXX-HKRDPORdkdEBCBRAAPEI-203_L8	20029527	49	19110115	95.4097	625019	3.12049	210752	1.05221	83641	0.417588
FCC7L63ACXX-HKRDPORdkdEBCCRAAPEI-205_L4	17063520	49	16543139	96.9503	361525	2.1187	116321	0.681694	42535	0.249274
FCC7L63ACXX-HKRDPORdkdEBCDRAAPEI-206_L8	19133241	49	18272704	95.5024	580696	3.03501	200214	1.04642	79627	0.416171
FCC7L63ACXX-HKRDPORdkdEBCERAAPEI-207_L8	17662449	49	16868933	95.5073	537740	3.04454	184680	1.04561	71096	0.402526
FCC7L63ACXX-HKRDPORdkdEBCPRAAPEI-219_L4	14354297	49	13930541	97.0479	286690	1.99724	103420	0.720481	33646	0.234397
