# Supplementary material for: A high-quality annotated transcriptome of swine peripheral blood
Source: BMC Genomics. 2017 Jun 24;18:479. doi: 10.1186/s12864-017-3863-7 (PMC5483264; doi:10.1186/s12864-017-3863-7)
Supplement: Supplementary file 10 — PTs annotated with GO terms. (XLSX 3074 kb) [file 12864_2017_3863_MOESM10_ESM.xlsx]

## Sheet: Table S3. PTs annotated with GO
Transcript ID	GO term	Gene description
CUFF.10.1	GO:0005634;GO:0005739;GO:0005769;GO:0050811;GO:0008333;GO:0007165	Trafficking kinesin-binding 1-like
CUFF.1327.1	GO:0005887;GO:0000016;GO:0008422;GO:1901657;GO:0006012;EC:3.2.1.21;EC:3.2.1.108	lactase-phlorizin hydrolase
CUFF.39601.1	GO:0016020;GO:0004888;GO:0007165	probable G- coupled receptor 110
CUFF.333.2	GO:0016020	IL- partial
CUFF.333.1	GO:0016020	IL- partial
CUFF.404.1	GO:0000781;GO:0001939;GO:0001940;GO:0005886;GO:0019827;GO:2001034	telomere-associated RIF1 isoform X1
CUFF.404.2	GO:0000781;GO:0001939;GO:0001940;GO:0005886;GO:0019827;GO:2001034	telomere-associated RIF1 isoform X2
CUFF.404.3	GO:0000781;GO:0001939;GO:0001940;GO:0005886;GO:0019827;GO:2001034	telomere-associated RIF1 isoform X2
CUFF.3559.1	GO:0000777;GO:0005813;GO:0005829;GO:0005847;GO:0016020;GO:0016607;GO:0030529;GO:0030877;GO:0045095;GO:0000287;GO:0001948;GO:0004674;GO:0005524;GO:0042277;GO:0051219;GO:0006909;GO:0007030;GO:0007067;GO:0008360;GO:0018105;GO:0032436;GO:0045104;GO:0051301;GO:0090090;GO:1904424;GO:0009069;EC:2.7.11	casein kinase I isoform alpha isoform X3
CUFF.3540.1	GO:0044822;GO:0000467	ERI1 exoribonuclease 3 isoform X3
CUFF.546.1	GO:0016020;GO:0022627;GO:0070062;GO:0003735;GO:0044822;GO:0006412;GO:0042254	40S ribosomal S20
CUFF.269.1	GO:0016021	KH homology domain-containing 1 isoform X3
CUFF.308.1	GO:0005509	calcium uptake mitochondrial
CUFF.958.1	GO:0016021;GO:0019028;GO:0019031;GO:0003677;GO:0003964;GO:0004190;GO:0004523;GO:0005198;GO:0008270;GO:0006278;GO:0006310;GO:0006508;GO:0015074;GO:0019068;GO:0046718;GO:0075713;GO:0090502;GO:0051252;EC:3.4.23;EC:2.7.7.49;EC:3.1.26.4	envelope glyco
CUFF.7321.1	GO:0070062	fibrinogen 1
CUFF.481.1	GO:0000307;GO:0005654;GO:0016301;GO:0016538;GO:0019901;GO:0000082;GO:0006270;GO:0016055;GO:0045859;GO:0051726;GO:0000074;EC:2.7.1	G1 S-specific cyclin-E1
CUFF.1136.1	GO:0005765;GO:0016021;GO:0016746;GO:0007041;GO:0051259	heparan-alpha-glucosaminide N-acetyltransferase
CUFF.1136.2	GO:0005765;GO:0016021;GO:0016746;GO:0007041;GO:0051259	heparan-alpha-glucosaminide N-acetyltransferase
CUFF.1136.3	GO:0005765;GO:0016021;GO:0016746;GO:0007041;GO:0051259	heparan-alpha-glucosaminide N-acetyltransferase isoform X2
CUFF.1136.4	GO:0005765;GO:0016021;GO:0016746;GO:0007041;GO:0051259	heparan-alpha-glucosaminide N-acetyltransferase
CUFF.2273.1	GO:0030529;GO:0044428;GO:0003723	heterogeneous nuclear ribonucleo s A2 B1 isoform X4
CUFF.380.1	GO:0005622;GO:0008270;GO:0016874	tripartite motif-containing 54-like
CUFF.719.2	GO:0005634;GO:0005789;GO:0005829;GO:0016021;GO:0031966;GO:0050700;GO:0043124	bcl10-interacting CARD isoform X2
CUFF.21708.2	GO:0005615;GO:0005125;GO:0005132;GO:0002250;GO:0002286;GO:0002323;GO:0006959;GO:0019221;GO:0030183;GO:0033141;GO:0042100;GO:0043330;GO:0045087;GO:0051607	interferon omega-1-like
CUFF.595.1	GO:0005615;GO:0005125;GO:0005132;GO:0002250;GO:0002286;GO:0002323;GO:0006959;GO:0019221;GO:0030183;GO:0033141;GO:0042100;GO:0043330;GO:0045087;GO:0051607	interferon omega-1-like
CUFF.667.1	GO:0005634;GO:0005739;GO:0070062;GO:0009055;GO:0015035;GO:0016740;GO:0047139;GO:0047485;GO:0045454;GO:0045838;GO:0055114;GO:2000651;GO:0006118;GO:0006555;GO:0006749;EC:1.8.4.1	glutaredoxin-1
CUFF.716.1	GO:0016020;GO:0022625;GO:0003735;GO:0044822;GO:0006412;GO:0042254	60S ribosomal L27a
CUFF.1795.1	GO:0005730;GO:0044300;GO:0000978;GO:0001077;GO:0001106;GO:0002062;GO:0006260;GO:0010001;GO:0021740;GO:0021960;GO:0030902;GO:0043392;GO:0045944;GO:0060486;GO:0060509;GO:0060510;GO:0060662;GO:0060689;GO:0061141;GO:0071679;GO:1902894;GO:2000791;GO:2000795	nuclear factor I isoform partial
CUFF.1803.2	GO:0005730;GO:0044300;GO:0000978;GO:0001077;GO:0001106;GO:0002062;GO:0006260;GO:0010001;GO:0021740;GO:0021960;GO:0030902;GO:0043392;GO:0045944;GO:0060486;GO:0060509;GO:0060510;GO:0060662;GO:0060689;GO:0061141;GO:0071679;GO:1902894;GO:2000791;GO:2000795	nuclear factor 1 B-type isoform X8
CUFF.908.1	GO:0012505;GO:0016020;GO:0043231;GO:0044444	melanoma antigen recognized by T-cells 1 isoform X2
CUFF.906.1	GO:0005789;GO:0005802;GO:0016021;GO:0042470	melanoma antigen recognized by T-cells 1
CUFF.45805.1	GO:0005833;GO:0031838;GO:0070062;GO:0072562;GO:0004601;GO:0005344;GO:0005506;GO:0019825;GO:0020037;GO:0030492;GO:0031720;GO:0010942;GO:0015671;GO:0042542;GO:0042744;GO:0051291;GO:0070293;GO:0070527;GO:0098869;GO:0006804;EC:1.11.1.7	hemoglobin subunit beta
CUFF.2193.1	GO:0003676	tigger transposable element-derived 1
CUFF.5195.1	GO:0005737;GO:0070062;GO:0000287;GO:0001758;GO:0004029;GO:0030976;GO:0047434;GO:0009851;GO:0042572;GO:0055114;GO:0006094;GO:0006096;GO:0006525;GO:0006547;GO:0006550;GO:0006552;GO:0006554;GO:0006560;GO:0006568;GO:0006574;GO:0006631;GO:0006699;GO:0019260;GO:0019482;GO:0019852;GO:0046251;GO:0046486;EC:1.2.1.36;EC:4.1.1.74;EC:1.2.1.3	retinal dehydrogenase 1
CUFF.5193.1	GO:0070062;GO:0018479;GO:0055114;GO:0018874;GO:0042184;GO:0042203;EC:1.2.1.28	retinal dehydrogenase 1 isoform X2
CUFF.5476.1	GO:0016021;GO:0070062;GO:0007275	transmembrane 2
CUFF.2642.1	GO:0005654;GO:0005730;GO:0005844;GO:0016020;GO:0022627;GO:0030425;GO:0036464;GO:0044297;GO:0048471;GO:0003729;GO:0003735;GO:0019901;GO:0000082;GO:0000184;GO:0001890;GO:0002309;GO:0006364;GO:0006413;GO:0006614;GO:0006924;GO:0007067;GO:0007093;GO:0007369;GO:0019083;GO:0022605;GO:0031929;GO:0033077;GO:0042274;GO:0042593;GO:0043065;GO:0043066;GO:0048821	40S ribosomal S6
CUFF.2642.2	GO:0005654;GO:0005730;GO:0005844;GO:0016020;GO:0022627;GO:0030425;GO:0036464;GO:0044297;GO:0048471;GO:0003729;GO:0003735;GO:0019901;GO:0000082;GO:0000184;GO:0001890;GO:0002309;GO:0006364;GO:0006413;GO:0006614;GO:0006924;GO:0007067;GO:0007093;GO:0007369;GO:0019083;GO:0022605;GO:0031929;GO:0033077;GO:0042274;GO:0042593;GO:0043065;GO:0043066;GO:0048821	40S ribosomal S6
CUFF.2664.1	GO:0005615;GO:0005796;GO:0016021;GO:0030141;GO:0004252;GO:0005515;GO:0042277;GO:0001822;GO:0002001;GO:0003279;GO:0006465;GO:0007267;GO:0007368;GO:0007566;GO:0009952;GO:0019058;GO:0030323;GO:0032455;GO:0035108;GO:0042089;GO:0043043;GO:0048566;GO:0048706;GO:0060976;EC:3.4.21	pro convertase subtilisin kexin type 5 isoform X1
CUFF.3698.1	GO:0030130;GO:0030132;GO:0030669;GO:0071439;GO:0005198;GO:0032050;GO:0006886;GO:0072583	clathrin light chain A isoform X2
CUFF.3700.1	GO:0030130;GO:0030132;GO:0030669;GO:0071439;GO:0005198;GO:0032050;GO:0006886;GO:0072583	clathrin light chain A isoform X2
CUFF.3827.1	GO:0005856;GO:0070062;GO:0007165	FERM and PDZ domain-containing 1
CUFF.3836.1	GO:0005856;GO:0070062;GO:0007165	FERM and PDZ domain-containing 1
CUFF.3320.1	GO:0016021;GO:0070062	coiled-coil domain-containing 180
CUFF.3312.2	GO:0005520;GO:0001558;GO:0016942	insulin-like growth factor-binding -like 1
CUFF.4033.1	GO:0046872;GO:0065007	Ferritin light chain
CUFF.4455.1	GO:0005634;GO:0005783;GO:0048471;GO:0000033;GO:0046982;GO:0047485;GO:0048306;GO:0006488;GO:0033577;GO:0051592;GO:0097502;GO:0000136;EC:2.4.1	alpha-1,3 1,6-mannosyltransferase ALG2
CUFF.3967.1	GO:0003676;GO:0003700;GO:0046872;GO:0002230;GO:0006355;GO:0098779;GO:0098792;GO:0005667;GO:0045449	zinc finger 189 isoform X2
CUFF.3733.2	GO:0016021	transmembrane 246
CUFF.3733.1	GO:0016021	transmembrane 246
CUFF.3801.1	GO:0000151;GO:0005737;GO:0008270;GO:0008766;GO:0018169;GO:0031624;GO:0031625;GO:0043773;GO:0043774;GO:0061630;GO:0070736;GO:0070737;GO:0070738;GO:0070740;GO:0000209;GO:0032436;GO:0042787;GO:0009058;EC:6.3.2	E3 ubiquitin- ligase partial
CUFF.6525.1	GO:0005783;GO:0005886;GO:0005925;GO:0070062;GO:0003924;GO:0005515;GO:0005525;GO:0001649;GO:0007265;GO:0030335;GO:1901214	ras-related R-Ras2
CUFF.8461.1	GO:0005654;GO:0005925;GO:0016020;GO:0022627;GO:0031012;GO:0070062;GO:0003735;GO:0005515;GO:0044822;GO:0000184;GO:0000462;GO:0006413;GO:0006614;GO:0019083	40S ribosomal S16
CUFF.8618.1	GO:0000502;GO:0005654;GO:0005737;GO:0071942;GO:0003684;GO:0003697;GO:0031593;GO:0000715;GO:0000717;GO:0006294;GO:0007283;GO:0032434;GO:0048568;GO:0070911	UV excision repair RAD23 homolog B
CUFF.4037.1	GO:0005654;GO:0005719;GO:0005737;GO:0044798;GO:0000987;GO:0001010;GO:0001047;GO:0001077;GO:0001085;GO:0001190;GO:0008013;GO:0046872;GO:0000122;GO:0008285;GO:0009913;GO:0019827;GO:0031077;GO:0032088;GO:0032270;GO:0032526;GO:0034115;GO:0035166;GO:0043154;GO:0045415;GO:0045429;GO:0045444;GO:0045944;GO:0046985;GO:0048679;GO:0048730;GO:0051973;GO:0060070;GO:0060761;GO:0071363;GO:0071499;GO:0090051;GO:…	Krueppel-like factor 4 isoform X1
CUFF.4037.2	GO:0005654;GO:0005719;GO:0005737;GO:0044798;GO:0000987;GO:0001010;GO:0001047;GO:0001077;GO:0001085;GO:0001190;GO:0008013;GO:0046872;GO:0000122;GO:0008285;GO:0009913;GO:0019827;GO:0031077;GO:0032088;GO:0032270;GO:0032526;GO:0034115;GO:0035166;GO:0043154;GO:0045415;GO:0045429;GO:0045444;GO:0045944;GO:0046985;GO:0048679;GO:0048730;GO:0051973;GO:0060070;GO:0060761;GO:0071363;GO:0071499;GO:0090051;GO:…	Krueppel-like factor 4 isoform X2
CUFF.5932.1	GO:0016607;GO:0030425;GO:0005515	Simiate isoform X2
CUFF.4346.1	GO:0003682;GO:0005509;GO:0000785	von Willebrand factor type EGF and pentraxin domain-containing 1
CUFF.4343.1	GO:0003682;GO:0005509;GO:0000785	von Willebrand factor type EGF and pentraxin domain-containing 1
CUFF.4384.2	GO:0005768;GO:0005829;GO:0005887;GO:0009986;GO:0030139;GO:0030165;GO:0035727;GO:0070915;GO:0000187;GO:0007193;GO:0007202;GO:0008360;GO:0010977;GO:0032060;GO:0035025;GO:0043123;GO:0051482;GO:0051496;GO:0060326	lysophosphatidic acid receptor 1
CUFF.4384.3	GO:0005768;GO:0005829;GO:0005887;GO:0009986;GO:0030139;GO:0030165;GO:0035727;GO:0070915;GO:0000187;GO:0007193;GO:0007202;GO:0008360;GO:0010977;GO:0032060;GO:0035025;GO:0043123;GO:0051482;GO:0051496;GO:0060326	lysophosphatidic acid receptor 1
CUFF.4384.1	GO:0005768;GO:0005829;GO:0005887;GO:0009986;GO:0030139;GO:0030165;GO:0035727;GO:0070915;GO:0000187;GO:0007193;GO:0007202;GO:0008360;GO:0010977;GO:0032060;GO:0035025;GO:0043123;GO:0051482;GO:0051496;GO:0060326	lysophosphatidic acid receptor 1
CUFF.4507.1	GO:0005834;GO:0016021;GO:0004871;GO:0007186	dnaJ homolog subfamily C member 25
CUFF.5308.1	GO:0005739;GO:0042775	cytochrome c
CUFF.6228.1	GO:0005634;GO:0005783;GO:0005813;GO:0031313;GO:0005545;GO:0051117;GO:0006897;GO:0007032;GO:0015031;GO:0016050;GO:0030316;GO:0042384;GO:0061512;GO:0071539	sorting nexin-10 isoform X1
CUFF.5263.1	GO:0005634;GO:0043565;GO:0006355;GO:0007605;GO:0007634;GO:0021599;GO:0042473;GO:0048702;GO:0048844;GO:0050795;GO:0050890;GO:0050905;GO:0060876;GO:0090103	homeobox Hox-A1 isoform X1
CUFF.5263.2	GO:0005634;GO:0043565;GO:0006355;GO:0007605;GO:0007634;GO:0021599;GO:0042473;GO:0048702;GO:0048844;GO:0050795;GO:0050890;GO:0050905;GO:0060876;GO:0090103	homeobox Hox-A1 isoform X1
CUFF.5361.1	GO:0005634;GO:0003700;GO:0043565;GO:0006355;GO:0007275;GO:0005667;GO:0045449	homeobox Hox-A4
CUFF.5371.1	GO:0005634;GO:0000978;GO:0001077;GO:0008134;GO:0000122;GO:0001525;GO:0001953;GO:0002686;GO:0009952;GO:0045617;GO:0045656;GO:0045944;GO:0048704;GO:0048863;GO:0005667	homeobox Hox-A7
CUFF.5363.1	GO:0005634;GO:0000978;GO:0001077;GO:0003016;GO:0009952;GO:0010870;GO:0016477;GO:0016525;GO:0030878;GO:0033599;GO:0035264;GO:0043065;GO:0045639;GO:0045647;GO:0045944;GO:0048286;GO:0048704;GO:0060435;GO:0060441;GO:0060480;GO:0060484;GO:0060535;GO:0060574;GO:0060638;GO:0060644;GO:0060749;GO:0060764	homeobox Hox-A5
CUFF.6939.1	GO:0003964;GO:0006278;EC:2.7.7.49	LINE-1 reverse transcriptase
CUFF.5946.1	GO:0005654;GO:0005759;GO:0005829;GO:0030141;GO:0030424;GO:0070062;GO:0004820;GO:0005524;GO:0046983;GO:0006426;GO:0015966;GO:0006544;GO:0006563;GO:0006566;GO:0009345;EC:6.1.1.14	glycine--tRNA ligase
CUFF.118115.1	GO:0031463;GO:0004842;GO:0016567	kelch repeat and BTB domain-containing 2
CUFF.12847.1	GO:0005903;GO:0008290;GO:0016020;GO:0030863;GO:0070062;GO:0003779;GO:0051016	F-actin-capping subunit alpha-2
CUFF.16340.1	GO:0005737;GO:0005886;GO:0032045;GO:0017124;GO:0006911;GO:0016477;GO:0016601;GO:0030036	engulfment and cell motility 1 isoform X3
CUFF.6535.1	GO:0016021	transmembrane LINC00998
CUFF.7037.1	GO:0005578;GO:0005615;GO:0005737;GO:0005886;GO:0005109;GO:0005125;GO:0002053;GO:0030182;GO:0033278;GO:0045165;GO:0045944;GO:0048146;GO:0050769;GO:0051091;GO:0055009;GO:0060045;GO:0060317;GO:0060492;GO:0060501;GO:0060716;GO:0061180;GO:0071560;GO:0090263	Wnt-2
CUFF.7060.1	GO:0005938;GO:0043197	cortactin-binding 2
CUFF.7051.1	GO:0005886;GO:0031901;GO:0034707;GO:0005260;GO:0005524;GO:0015106;GO:0019869;GO:0015701;GO:0048240;GO:0051454;GO:0060081;GO:0071320;GO:1902476;EC:3.6.3.49	cystic fibrosis transmembrane conductance regulator
CUFF.7054.1	GO:0005886;GO:0031901;GO:0034707;GO:0005260;GO:0005524;GO:0015106;GO:0019869;GO:0015701;GO:0048240;GO:0051454;GO:0060081;GO:0071320;GO:1902476;EC:3.6.3.49	cystic fibrosis transmembrane conductance regulator
CUFF.6721.1	GO:0005901;GO:0008076;GO:0014069;GO:0030054;GO:0030315;GO:0032809;GO:0043197;GO:0045211;GO:0097038;GO:0005250;GO:0046872;GO:0046982;GO:0019228;GO:0019233;GO:0034765;GO:0045475;GO:0051260;GO:0051291;GO:0071456;GO:0071805;GO:0086001	potassium voltage-gated channel subfamily D member 2
CUFF.6731.1	GO:0005901;GO:0008076;GO:0030054;GO:0030315;GO:0032809;GO:0043197;GO:0043204;GO:0045211;GO:0005250;GO:0005251;GO:0046872;GO:0019228;GO:0019233;GO:0034765;GO:0045475;GO:0051260;GO:0071456;GO:0071805;GO:0086001	potassium voltage-gated channel subfamily D member 2 isoform X1
CUFF.6914.1	GO:0005887;GO:0015382;GO:0035725;GO:1902358	solute carrier family 13 member 1
CUFF.7004.1	GO:0005865;GO:0005884;GO:0031430;GO:0097512;GO:0003779;GO:0005523;GO:0006936;GO:0045010;GO:0045214;GO:0051694	leiomodin-2
CUFF.7007.1	GO:0005865;GO:0003779;GO:0005523;GO:0006936;GO:0030239;GO:0051694	leiomodin-2
CUFF.7008.1	GO:0005865;GO:0003779;GO:0005523;GO:0006936;GO:0030239;GO:0051694	leiomodin-2
CUFF.8025.1	GO:0005794;GO:0005886;GO:0000042	GRIP and coiled-coil domain-containing 1
CUFF.9854.1	GO:0005886;GO:0003779	filamin-C isoform X3
CUFF.9855.1	GO:0005737;GO:0005925;GO:0042383;GO:0030506;GO:0051015;GO:0048747	filamin-C isoform X1
CUFF.7668.1	GO:0005794;GO:0005901;GO:0016021;GO:0060170;GO:0070062;GO:0072372;GO:0004888;GO:0005113;GO:0008144;GO:0000122;GO:0001570;GO:0001649;GO:0001701;GO:0001708;GO:0001755;GO:0001947;GO:0002052;GO:0002053;GO:0003140;GO:0003323;GO:0007228;GO:0007371;GO:0007494;GO:0009952;GO:0021542;GO:0021696;GO:0021794;GO:0021904;GO:0021910;GO:0021938;GO:0021953;GO:0021987;GO:0030857;GO:0031069;GO:0040018;GO:0042307;GO:…	smoothened homolog isoform X2
CUFF.12934.1	GO:0005814;GO:0005886;GO:0005911;GO:0009986;GO:0036064;GO:0072372;GO:0015031;GO:0016337;GO:0018095;GO:0042384	centrosomal of 41 kDa isoform X2
CUFF.15363.1	GO:0002116;GO:0005887;GO:0005515;GO:0017154;GO:0021612;GO:0021615;GO:0021637;GO:0021644;GO:0021784;GO:0021793;GO:0021960;GO:0030334;GO:0048485;GO:0048841;GO:0050923;GO:1902287	plexin-A4- partial
CUFF.8578.1	GO:0001669;GO:0002177;GO:0005654;GO:0007283;GO:0035082	leucine-rich repeat and guanylate kinase domain-containing
CUFF.9157.1	GO:0000220;GO:0005765;GO:0005768;GO:0016021;GO:0016324;GO:0031526;GO:0070062;GO:0046961;GO:0051117;GO:0001503;GO:0007035;GO:0007588;GO:0007605;GO:0015986;GO:0015991;GO:0070072;GO:0006119	V-type proton ATPase 116 kDa subunit a isoform 4 isoform X2
CUFF.9149.2	GO:0016021;GO:0022891;GO:0055085	transporter SVOPL
CUFF.10410.1	GO:0016021	C-type lectin domain family 2 member L
CUFF.8703.1	GO:0005829;GO:0015629;GO:0017112;GO:0042147;GO:0043547	DENN domain-containing 2A isoform X1
CUFF.9054.1	GO:0016021;GO:0070062;GO:0004558;GO:0016160;GO:0030246;GO:0005982;GO:0005985;GO:0006012;GO:0017177;EC:3.2.1.20;EC:3.2.1	probable maltase-glucoamylase 2
CUFF.9057.1	GO:0004553;GO:0030246;GO:0005975	maltase-glucoamylase FLJ16351
CUFF.9063.1	GO:0016021;GO:0004339;GO:0030246;GO:0005982;GO:0005985;GO:0017177;EC:3.2.1.3	probable maltase-glucoamylase
CUFF.10287.1	GO:0016021;GO:0042383;GO:0005247;GO:0006821;GO:0019227;GO:1903959	chloride channel 1
CUFF.9314.1	GO:0005743;GO:0005777;GO:0070062;GO:0004364;GO:0004602;GO:0005102;GO:0015035;GO:0006749;GO:0030855;GO:0055114;GO:0098869;GO:0006803;GO:0006804;GO:0006979;GO:0007165;GO:0006118;EC:2.5.1.18;EC:1.11.1.9	glutathione S-transferase kappa 1 isoform X1
CUFF.19053.1	GO:0016021;GO:0005525	GTPase IMAP family member 5-like
CUFF.19053.2	GO:0016021;GO:0005525	GTPase IMAP family member 5-like
CUFF.9338.1	GO:0005524;GO:0005975	IQ and AAA domain-containing 1-like
CUFF.9630.1	GO:0003964;GO:0004519;GO:0006278;GO:0090305;EC:2.7.7.49	endonuclease reverse transcriptase
CUFF.11609.1	GO:0005737;GO:0005885;GO:0042995;GO:0070062;GO:0003779;GO:0005524;GO:0034314	actin-related 3B-like
CUFF.9965.1	GO:0032937;GO:0006641;GO:0006695;GO:0010894;GO:0032933;GO:0042472;GO:0042474;GO:0045599;GO:0045717;GO:0060021;GO:0060363;GO:1901303	insulin-induced gene 1
CUFF.18960.1	GO:0016021;GO:0004190;GO:0006508;GO:0030163;EC:3.4.23	pregnancy-associated glyco 2-like
CUFF.18960.3	GO:0016021;GO:0004190;GO:0006508;GO:0030163;EC:3.4.23	pregnancy-associated glyco 2-like
CUFF.18960.2	GO:0004190;GO:0006508;GO:0030163;EC:3.4.23	pregnancy-associated glyco 2-like
CUFF.10774.1	GO:0005615;GO:0005730;GO:0005829;GO:0030864;GO:0032587;GO:0043209;GO:0070062;GO:0000049;GO:0000166;GO:0003729;GO:0003746;GO:0003924;GO:0008144;GO:0019901;GO:0010942;GO:0010976;GO:0051260;GO:0071364;GO:1903427;GO:0005840;GO:0006448	eukaryotic translation elongation factor 1 alpha partial
CUFF.10777.1	GO:0003964;GO:0004519;GO:0006278;GO:0090305;EC:2.7.7.49	endonuclease reverse transcriptase
CUFF.11519.1	GO:0016021	macrophage-expressed gene 1
CUFF.11596.1	GO:0000785;GO:0005634;GO:0005737;GO:0006260;GO:0045071	FAM111A isoform X2
CUFF.11597.1	GO:0000785;GO:0005634;GO:0005737;GO:0006260;GO:0045071	FAM111A isoform X2
CUFF.13608.1	GO:0005739;GO:0043209;GO:0045121;GO:0070062;GO:0004459;GO:0055114;GO:0006094;GO:0006096;GO:0006534;EC:1.1.1.27	L-lactate dehydrogenase B chain
CUFF.13608.2	GO:0005739;GO:0005829;GO:0043209;GO:0045121;GO:0070062;GO:0004459;GO:0019900;GO:0042802;GO:0051287;GO:0006089;GO:0019674;GO:0055114;GO:0006094;GO:0006096;GO:0006534;EC:1.1.1.27	L-lactate dehydrogenase B chain
CUFF.11730.1	GO:0030017;GO:0048519;GO:0050880;GO:0050896;GO:1903522	smoothelin 1
CUFF.11740.1	GO:0005887;GO:0015175;GO:0015179;GO:0015804;GO:0015807;GO:0055085	large neutral amino acids transporter small subunit 3 isoform X1
CUFF.11088.1	GO:0009986;GO:0046658;GO:0070062;GO:0004872;GO:0007165	reticulon-4 receptor-like 2
CUFF.11436.1	GO:0005576;GO:0006955;GO:0036230;GO:0042035	proteoglycan 3
CUFF.11501.1	GO:0005737;GO:0016020;GO:0030165;GO:0035091	pleckstrin homology domain-containing family A member 1 isoform X1
CUFF.11126.1	GO:0005654;GO:0005730;GO:0005737;GO:0003677;GO:0003682;GO:0005515;GO:0044822;GO:0006260;GO:0006281;GO:0006355;GO:0006368;GO:1901796;GO:0000785	FACT complex subunit SSRP1 isoform X1
CUFF.13759.1	GO:0005840;GO:0003677;GO:0003735;GO:0016787;GO:0006412;GO:0042254	60S ribosomal L21
CUFF.14924.1	GO:0005829;GO:0004161;GO:0004311;GO:0004337;GO:0005515;GO:0046872;GO:0006695;GO:0033384;GO:0033386;GO:0045337;EC:2.5.1.29;EC:2.5.1.10;EC:2.5.1.1	geranylgeranyl pyrophosphate synthase
CUFF.12647.1	GO:0005634;GO:0005737;GO:0046872;GO:0006355	interferon regulatory factor 2-binding 2 isoform X1
CUFF.11839.1	GO:0004672;GO:0005524;GO:0006468;GO:0050794	mitogen-activated kinase kinase kinase MLK4
CUFF.18547.1	GO:0005096;GO:0043547;GO:0051056	signal-induced proliferation-associated 1 2
CUFF.18547.2	GO:0005096;GO:0043547;GO:0051056	signal-induced proliferation-associated 1 2 isoform X3
CUFF.12430.2	GO:0000139;GO:0005795;GO:0016021;GO:0048471;GO:0070062;GO:0004653;GO:0030145;GO:0030246;GO:0002378;GO:0016266;GO:0018242;GO:0018243;EC:2.4.1.41	polypeptide N-acetylgalactosaminyltransferase 2-like
CUFF.16294.1	GO:0016779	LIN1_NYCCO ame: Full=LINE-1 reverse transcriptase homolog
CUFF.12468.1	GO:0070062;GO:0000166;GO:0003723	polyadenylate-binding 1-like 2
CUFF.12476.1	GO:0005634;GO:0005829;GO:0001105;GO:0003682;GO:0008022;GO:0042803;GO:0044212;GO:0050693;GO:0070410;GO:0001570;GO:0006913;GO:0007179;GO:0007420;GO:0030318;GO:0032496;GO:0032868;GO:0034341;GO:0042438;GO:0043524;GO:0043627;GO:0045668;GO:0045892;GO:0045944;GO:0051591;GO:0060395;GO:0060711;GO:0060712;GO:0070555;GO:0070669;GO:0070670;GO:0070741;GO:0071104;GO:0071105;GO:0071107;GO:0000785	cbp p300-interacting transactivator 1 isoform X2
CUFF.12874.1	GO:0044444	glycine cleavage system H mitochondrial
CUFF.18029.1	GO:0000801;GO:0000712;GO:0006311;GO:0007060;GO:0007130;GO:0008584;GO:0009566;GO:0043066;GO:0051026	testis-expressed sequence 11
CUFF.13118.1	GO:0005737;GO:0008270;GO:0016874;GO:0061630;GO:0016567;GO:0030163	E3 ubiquitin- ligase Praja-1 isoform X1
CUFF.13829.1	GO:0003964;GO:0004519;GO:0046872;GO:0006278;GO:0090305;EC:2.7.7.49	endonuclease reverse transcriptase
CUFF.13871.3	GO:0016021;GO:0070062	V-set and immunoglobulin domain-containing 4 isoform X1
CUFF.15163.1	GO:0005739;GO:0005840;GO:0000166;GO:0004827;GO:0044822;GO:0000002;GO:0006433;GO:0006525;GO:0006560;EC:6.1.1.15	39S ribosomal mitochondrial
CUFF.13525.1	GO:0005622;GO:0016567;GO:0035556	ankyrin repeat and SOCS box 12 isoform X2
CUFF.14350.1	GO:0016020	hypothetical protein M91_01570
CUFF.13857.2	GO:0005796;GO:0070062;GO:0003924;GO:0005525;GO:0000042;GO:0007264;GO:0048705;GO:1903358;GO:1903434;GO:2000156;GO:2000785	ras-related Rab-33B
CUFF.13857.1	GO:0005796;GO:0070062;GO:0003924;GO:0005525;GO:0000042;GO:0007264;GO:0048705;GO:1903358;GO:1903434;GO:2000156;GO:2000785	ras-related Rab-33B
CUFF.13858.1	GO:0005796;GO:0070062;GO:0003924;GO:0005525;GO:0000042;GO:0007264;GO:0048705;GO:1903358;GO:1903434;GO:2000156;GO:2000785	ras-related Rab-33B
CUFF.13858.2	GO:0005796;GO:0070062;GO:0003924;GO:0005525;GO:0000042;GO:0007264;GO:0048705;GO:1903358;GO:1903434;GO:2000156;GO:2000785	ras-related Rab-33B
CUFF.13992.1	GO:0005892;GO:0030054;GO:0045211;GO:0004889;GO:0015464;GO:0042166;GO:0007271;GO:0007399;GO:0035095;GO:0060084;GO:0098655;GO:0099565	neuronal acetylcholine receptor subunit alpha-3
CUFF.14997.1	GO:0016021	cortexin-2-like
CUFF.15007.1	GO:0005840;GO:0000166;GO:0003735;GO:0006412;GO:0042254	40S ribosomal S24
CUFF.15008.1	GO:0005840;GO:0000166;GO:0003735;GO:0006412;GO:0042254	40S ribosomal S24
CUFF.14689.3	GO:0005925;GO:0016020;GO:0022627;GO:0070062;GO:0003735;GO:0044822;GO:0006364;GO:0006412;GO:0034101;GO:0042274	40S ribosomal partial
CUFF.14969.1	GO:0005829;GO:0016153;GO:0006548;EC:4.2.1.49	urocanate hydratase
CUFF.14972.1	GO:0005829;GO:0016153;GO:0006548;EC:4.2.1.49	urocanate hydratase
CUFF.14965.1	GO:0003964;GO:0004519;GO:0006278;GO:0090305;EC:2.7.7.49	endonuclease reverse transcriptase
CUFF.22524.1	GO:0016020	myeloid-associated differentiation marker-like
CUFF.22524.2	GO:0016020	myeloid-associated differentiation marker-like
CUFF.24206.1	GO:0016020	myeloid-associated differentiation marker-like
CUFF.24182.2	GO:0016021	myeloid-associated differentiation marker-like
CUFF.24182.1	GO:0016021	myeloid-associated differentiation marker isoform X3
CUFF.24194.1	GO:0016021	myeloid-associated differentiation marker-like
CUFF.15518.1	GO:0005730;GO:0005925;GO:0016020;GO:0022625;GO:0070062;GO:0003735;GO:0005515;GO:0019843;GO:0044822;GO:0000027;GO:0006412	60S ribosomal L12
CUFF.15702.1	GO:0071944;GO:0050995	perilipin-1 isoform X2
CUFF.15527.1	GO:0070062;GO:0046983	mesoderm posterior 2
CUFF.15527.2	GO:0070062;GO:0046983	mesoderm posterior 2
CUFF.15704.2	GO:0005779;GO:0043234;GO:0042803;GO:0007165;GO:0016559;GO:0044375;GO:0050873	peroxisomal membrane 11A isoform X1
CUFF.15874.2	GO:0003777;GO:0005524;GO:0008017;GO:0007018;GO:0005874;GO:0045298	kinesin KIF7
CUFF.17454.1	GO:0005622;GO:0005887;GO:0005925;GO:0009986;GO:0042995;GO:0070062;GO:0019901;GO:0000187;GO:0007169;GO:0008283;GO:0008347;GO:0050731	chondroitin sulfate proteoglycan 4
CUFF.16320.1	GO:0005634;GO:0005737;GO:0003684;GO:0003906;GO:0008022;GO:0008270;GO:0019104;GO:0006284;GO:0006289;GO:0006979;GO:0032074;EC:4.2.99.18;EC:3.2.2	endonuclease 8-like 1 isoform X1
CUFF.16129.1	GO:0005654;GO:0005794;GO:0005887;GO:0098797;GO:0004872;GO:0039706;GO:0007155;GO:0007411;GO:0030513;GO:0055072	neogenin isoform X9
CUFF.16848.1	GO:0005634;GO:0000977;GO:0001228;GO:0005515;GO:0007492;GO:0042481;GO:0045892;GO:0045944;GO:0060325;GO:0071363	paired box Pax-9
CUFF.21097.1	GO:0005634;GO:0005739;GO:0005886;GO:0005929;GO:0031012;GO:0043209;GO:0070062;GO:0000287;GO:0004743;GO:0005524;GO:0016301;GO:0023026;GO:0030955;GO:0044822;GO:0006096;GO:0012501;GO:0006094;GO:0006144;GO:0015976;EC:2.7.1.40	pyruvate kinase PKM isoform X6
CUFF.19512.1	GO:0005634;GO:0005829;GO:0005886;GO:0033256;GO:0008139;GO:0031072;GO:0031625;GO:0032403;GO:0042802;GO:0051059;GO:0000060;GO:0002223;GO:0007253;GO:0010745;GO:0010875;GO:0010888;GO:0016032;GO:0031663;GO:0032088;GO:0032270;GO:0032495;GO:0034142;GO:0035994;GO:0038095;GO:0042127;GO:0043066;GO:0043330;GO:0043392;GO:0045638;GO:0045746;GO:0045944;GO:0050852;GO:0051092;GO:0070417;GO:0070427;GO:0070431;GO:…	NF-kappa-B inhibitor alpha
CUFF.17535.1	GO:0005730;GO:0005786;GO:0005829;GO:0016607;GO:0003924;GO:0005515;GO:0005525;GO:0008144;GO:0008312;GO:0019003;GO:0030942;GO:0043021;GO:0044822;GO:0006616;GO:0006617;GO:0042493	signal recognition particle 54 kDa
CUFF.17535.2	GO:0005730;GO:0005786;GO:0005829;GO:0016607;GO:0003924;GO:0005515;GO:0005525;GO:0008144;GO:0008312;GO:0019003;GO:0030942;GO:0043021;GO:0044822;GO:0006616;GO:0006617;GO:0042493	signal recognition particle 54 kDa
CUFF.17479.1	GO:0016020	IL- partial
CUFF.17676.1	GO:0000139;GO:0031901;GO:0072546;GO:0015095;GO:0015693;GO:1903830	membrane magnesium transporter 1
CUFF.17652.1	GO:0005622;GO:0004697;GO:0005524;GO:0046872;GO:0006468;GO:0035556;GO:0009069;EC:2.7.11.13	Serine threonine- kinase D1
CUFF.23312.1	GO:0005737;GO:0016020;GO:0043231;GO:0004252;GO:0016485;GO:0042267;EC:3.4.21	granzyme H-like isoform X2
CUFF.24393.1	GO:0005811;GO:0005829;GO:0048471;GO:0042802;GO:0090200;GO:0097194;GO:0097202	cell death activator CIDE-B isoform X1
CUFF.17885.1	GO:0017124	embryonal Fyn-associated substrate isoform X1
CUFF.17886.1	GO:0017124	embryonal Fyn-associated substrate isoform X2
CUFF.18129.1	GO:0005737;GO:0000287;GO:0050333;GO:0006772;GO:0016311;GO:0042357;EC:3.6.1.28	thiamine-triphosphatase
CUFF.18129.2	GO:0005737;GO:0000287;GO:0050333;GO:0006772;GO:0016311;GO:0042357;EC:3.6.1.28	thiamine-triphosphatase
CUFF.18136.1	GO:0016020	mitochondrial inner membrane COX18 isoform X1
CUFF.18143.1	GO:0005634;GO:0008270;GO:0043565;GO:0006355;GO:0030534	Zinc finger homeobox 2
CUFF.18040.1	GO:0005737;GO:0016021;GO:0016323;GO:0070062;GO:0015101;GO:0015179;GO:0019534;GO:0042605;GO:0015695;GO:0015804;GO:0015807;GO:1901998;GO:1902475;GO:0006955;GO:0019814	large neutral amino acids transporter small subunit 2 isoform X1
CUFF.18035.2	GO:0005730;GO:0005737;GO:0003677;GO:0006355	homeobox and leucine zipper Homez isoform X2
CUFF.18035.1	GO:0005730;GO:0005737;GO:0003677;GO:0003700;GO:0003714;GO:0000122;GO:0005667;GO:0045449;GO:0016481	homeobox and leucine zipper Homez isoform X3
CUFF.18999.1	GO:0005911;GO:0016021;GO:0005509;GO:0008013;GO:0045294;GO:0070097;GO:0007156;GO:0016337;GO:0016342	cadherin- partial
CUFF.18716.1	GO:0016021	low-density lipo receptor-related 10
CUFF.18381.2	GO:0005886;GO:0016021;GO:0004930;GO:0004984;GO:0050911;GO:0007187	olfactory receptor 10G2
CUFF.18382.1	GO:0003676;GO:0046872;GO:0001654	sal 2
CUFF.18788.1	GO:0005737	tubulin polymerization-promoting family member 2 isoform X1
CUFF.18772.1	GO:0005634;GO:0000978;GO:0001078;GO:0046872;GO:0000122;GO:0007165;GO:0007275	zinc finger 219
CUFF.18393.1	GO:0004519;GO:0004540;GO:0090305;GO:0051252	non-secretory ribonuclease isoform X1
CUFF.18629.1	GO:0005634;GO:0005886;GO:0005938;GO:0031410;GO:0070062;GO:0016874;GO:0043021;GO:0045236;GO:0061630;GO:0002669;GO:0032088;GO:0035519;GO:0042787;GO:0043066;GO:0045732;GO:0046329;GO:0046642;GO:0050687;GO:0070534;GO:0070936;GO:0090085	E3 ubiquitin- ligase Itchy homolog
CUFF.18644.1	GO:0005634;GO:0003700;GO:0045893;GO:0005667;GO:0045449	vasculin 1
CUFF.18644.2	GO:0005634;GO:0003700;GO:0045893;GO:0005667;GO:0045449	vasculin 1
CUFF.18644.3	GO:0005634;GO:0003700;GO:0045893;GO:0005667;GO:0045449	vasculin 1
CUFF.18713.1	GO:0016301;GO:0016310	creatine kinase B-type
CUFF.18734.1	GO:0005615;GO:0005737;GO:0005102;GO:0036458;GO:0042802;GO:0016337;GO:0042325;GO:0051965;GO:0071625;GO:0090050;GO:0007165	sushi repeat-containing SRPX2
CUFF.19453.1	GO:0005769;GO:0043020;GO:0071438;GO:0016175;GO:0030171;GO:0048365;GO:0001525;GO:0003081;GO:0008284;GO:0010575;GO:0015992;GO:0016477;GO:0030198;GO:0042554;GO:0042743;GO:0045726;GO:0046330;GO:0051454;GO:0055114;GO:0071455;GO:0072592;GO:1902177;GO:1990451;EC:1.6.3	NADPH oxidase 1 isoform X3
CUFF.19440.2	GO:0005847;GO:0000166;GO:0003729;GO:0006378;GO:0098789	cleavage stimulation factor subunit 2 isoform X3
CUFF.18805.1	GO:0000776;GO:0034508	centromere I
CUFF.19391.1	GO:0005634;GO:0005829;GO:0031234;GO:0031410;GO:0045121;GO:0004715;GO:0005102;GO:0005524;GO:0005547;GO:0042802;GO:0046872;GO:0001818;GO:0002721;GO:0002755;GO:0002902;GO:0007169;GO:0007249;GO:0007498;GO:0019722;GO:0038083;GO:0038095;GO:0042127;GO:0045579;GO:0048469;GO:0050853;GO:0051092;GO:0097190;EC:2.7.10.2	tyrosine- kinase BTK isoform X2
CUFF.19009.2	GO:0016021	ARMCX6
CUFF.18844.1	GO:0016020	mitochondrial inner membrane COX18 isoform X1
CUFF.18846.1	GO:0005634;GO:0050699;GO:0006357	transcription elongation factor A -like 3 isoform X1
CUFF.18901.1	GO:0005634;GO:0050699;GO:0006357	transcription elongation factor A -like 8
CUFF.18996.1	GO:0016020	IL- partial
CUFF.19750.1	GO:0016607;GO:0030374;GO:0030509;GO:0005667;GO:0045941	zinc finger CCHC domain-containing 18
CUFF.19750.2	GO:0016607;GO:0030374;GO:0030509;GO:0005667;GO:0045941	zinc finger CCHC domain-containing 18
CUFF.19031.1	GO:0000790;GO:0002102;GO:0005654;GO:0005739;GO:0005829;GO:0005925;GO:0005938;GO:0014069;GO:0016020;GO:0019013;GO:0032993;GO:0043197;GO:0043679;GO:0070062;GO:0071013;GO:0000978;GO:0001077;GO:0003730;GO:0005521;GO:0008134;GO:0019904;GO:0030628;GO:0031072;GO:0042805;GO:0043021;GO:0051117;GO:1990715;GO:1990829;GO:0000122;GO:0001541;GO:0001822;GO:0001889;GO:0006953;GO:0007422;GO:0007568;GO:0010988;GO:…	heterogeneous nuclear ribonucleo K-like
CUFF.19818.1	GO:0030126;GO:0005198;GO:0006888;GO:0006890;GO:0006891	coatomer subunit epsilon isoform X3
CUFF.19743.1	GO:0005634;GO:0005737;GO:0008540;GO:0045111;GO:0008134;GO:0000122;GO:0007253;GO:0030307;GO:0031398;GO:0032088;GO:0032436;GO:0043409;GO:0043518;GO:0045737;GO:0070682;GO:0090201;GO:0005667	26S proteasome non-ATPase regulatory subunit 10 isoform X1
CUFF.20166.4	GO:0005634;GO:0005737;GO:0003700;GO:0043426;GO:0000122;GO:0006970;GO:0048642;GO:0070236;GO:0005667;GO:0045449	TSC22 domain family 3 isoform X4
CUFF.19894.1	GO:0016020	mitochondrial inner membrane COX18 isoform X1
CUFF.20530.1	GO:0005615;GO:0005634;GO:0005840;GO:0016021;GO:0003677;GO:0003735;GO:0003746;GO:0016787;GO:0006355;GO:0042254;GO:0006448	60S ribosomal L11 isoform X1
CUFF.19957.1	GO:0016020	IL- partial
CUFF.21816.1	GO:0005802;GO:0005829;GO:0030904;GO:0005262;GO:0017112;GO:0017137;GO:0042147;GO:0043547;GO:0050982;GO:0070588	DENN domain-containing 5A- partial
CUFF.20158.1	GO:0016021;GO:0003964;GO:0004519;GO:0006278;GO:0090305;EC:2.7.7.49	endonuclease reverse transcriptase
CUFF.20158.2	GO:0016021;GO:0003964;GO:0004519;GO:0006278;GO:0090305;EC:2.7.7.49	endonuclease reverse transcriptase
CUFF.20158.3	GO:0016021;GO:0003964;GO:0004519;GO:0006278;GO:0090305;EC:2.7.7.49	endonuclease reverse transcriptase
CUFF.20163.1	GO:0005886;GO:0016021;GO:0004930;GO:0004984;GO:0050911;GO:0007187	olfactory receptor 2AE1-like
CUFF.20163.2	GO:0005886;GO:0016021;GO:0004930;GO:0004984;GO:0050911;GO:0007187	olfactory receptor 2AE1-like
CUFF.20187.1	GO:0005887;GO:0009897;GO:0030666;GO:0005041;GO:0005044;GO:0005509;GO:0005515;GO:0005540;GO:0015035;GO:0030169;GO:0001525;GO:0006898;GO:0007155;GO:0010468;GO:0030193;GO:0030214;GO:0042742;GO:0055114;GO:0007165;GO:0006118	stabilin-2 isoform X2
CUFF.20187.2	GO:0005887;GO:0009897;GO:0030666;GO:0005041;GO:0005044;GO:0005509;GO:0005515;GO:0005540;GO:0015035;GO:0030169;GO:0001525;GO:0006898;GO:0007155;GO:0010468;GO:0030193;GO:0030214;GO:0042742;GO:0055114;GO:0007165;GO:0006118	stabilin-2- partial
CUFF.20191.1	GO:0016021;GO:0019028;GO:0019031;GO:0003677;GO:0003964;GO:0004190;GO:0004523;GO:0005198;GO:0008270;GO:0006278;GO:0006310;GO:0006508;GO:0015074;GO:0019068;GO:0046718;GO:0075713;GO:0090502;GO:0051252;EC:3.4.23;EC:2.7.7.49;EC:3.1.26.4	envelope partial
CUFF.20247.2	GO:0008757;GO:0019899;GO:0051998;GO:0006479;GO:2001020	UPF0364 C6orf211 homolog isoform X3
CUFF.20247.1	GO:0008757;GO:0019899;GO:0051998;GO:0006479;GO:2001020	UPF0364 C6orf211 homolog isoform X3
CUFF.21655.1	GO:0005834;GO:0030425;GO:0043209;GO:0044297;GO:0003924;GO:0004871;GO:0005525;GO:0031683;GO:0031821;GO:0031852;GO:0051430;GO:0007188;GO:0007212;GO:0007626;GO:0008016	guanine nucleotide-binding G(o) subunit alpha
CUFF.20298.1	GO:0070062;GO:0004632;GO:0015937;GO:0015940;EC:6.3.2.5	phosphopantothenate--cysteine ligase isoform X1
CUFF.20307.2	GO:0005634;GO:0005789;GO:0004128;GO:0005515;GO:0006694;GO:0015701;GO:0055114;GO:0006040;GO:0006118;EC:1.6.2.2	NADH-cytochrome b5 reductase 2
CUFF.20307.1	GO:0005739;GO:0016020;GO:0005488;GO:0016491;GO:0006629	NADH-cytochrome b5 reductase 2 isoform X2
CUFF.20402.1	GO:0005886;GO:0016021;GO:0004902;GO:0051916;GO:0038158;GO:0097011	granulocyte-macrophage colony-stimulating factor receptor subunit alpha isoform X1
CUFF.20408.2	GO:0005886;GO:0016021;GO:0004930;GO:0004984;GO:0050911;GO:0007187	olfactory receptor 10A4
CUFF.20408.1	GO:0005886;GO:0016021;GO:0004930;GO:0004984;GO:0050911;GO:0007187	olfactory receptor 10A4
CUFF.20374.1	GO:0005634;GO:0003700;GO:0043565;GO:0005667;GO:0045449	zinc finger 215
CUFF.32705.1	GO:0005622;GO:0005886;GO:0016021;GO:0045177;GO:0005509;GO:0001658;GO:0003007;GO:0007156;GO:0007157;GO:0021915;GO:0022008;GO:0035329;GO:0036342;GO:0043931;GO:0048565;GO:0090102	protocadherin-16
CUFF.32706.1	GO:0005622;GO:0005886;GO:0016021;GO:0045177;GO:0005509;GO:0001658;GO:0003007;GO:0007156;GO:0007157;GO:0021915;GO:0022008;GO:0035329;GO:0036342;GO:0043931;GO:0048565;GO:0090102	protocadherin-16
CUFF.32778.1	GO:0030286;GO:0070062;GO:0003777;GO:0007018;GO:0005874	dynein heavy chain domain-containing 1
CUFF.32771.1	GO:0030286;GO:0070062;GO:0003777;GO:0007018;GO:0005874	dynein heavy chain domain-containing 1
CUFF.32772.1	GO:0030286;GO:0070062;GO:0003777;GO:0007018;GO:0005874	dynein heavy chain domain-containing 1
CUFF.20405.2	GO:0005829;GO:0005886;GO:0016021;GO:0015054;GO:0031741;GO:0001696;GO:0007204;GO:0008284;GO:0048565;GO:0048732;GO:0007187;GO:0007268	gastrin cholecystokinin type B receptor
CUFF.20423.1	GO:0005737;GO:0005901;GO:0043234;GO:0005080;GO:0016301;GO:0030866;GO:0032922;GO:0051898;GO:0070374;GO:1901003	kinase C delta-binding
CUFF.20432.2	GO:0005886;GO:0016021;GO:0004930;GO:0004984;GO:0050911;GO:0007187	olfactory receptor 688-like
CUFF.20510.1	GO:0003964;GO:0004519;GO:0006278;GO:0090305;EC:2.7.7.49	endonuclease reverse transcriptase
CUFF.20563.1	GO:0000166;GO:0004672;GO:0016310	cyclin-dependent kinase 20
CUFF.20563.2	GO:0005634;GO:0005737;GO:0005929;GO:0004693;GO:0005524;GO:0006468;GO:0007275;GO:0051301;GO:0051726;GO:0000074;GO:0009069;EC:2.7.11.22	cyclin-dependent kinase 20 isoform X2
CUFF.20563.3	GO:0004674;GO:0005524;GO:0006468;GO:0009069;EC:2.7.11	cyclin-dependent kinase 20 isoform X3
CUFF.21970.1	GO:0005622;GO:0007417;GO:0007611;GO:0035249;GO:0035556	SHC-transforming 3
CUFF.21980.1	GO:0005622;GO:0007417;GO:0007611;GO:0035249;GO:0035556	SHC-transforming 3
CUFF.21957.1	GO:0005623;GO:0008199;GO:0006826;GO:0006879	ferritin light chain
CUFF.23290.2	GO:0005622;GO:0004842;GO:0008270;GO:0006914;GO:0016567;GO:0045087;GO:0051607	tripartite motif-containing 5-like
CUFF.21165.1	GO:0005622;GO:0016021;GO:0004714;GO:0005109;GO:0005524;GO:0017147;GO:0001502;GO:0001756;GO:0007169;GO:0007223;GO:0007224;GO:0007254;GO:0008285;GO:0018108;GO:0030335;GO:0030509;GO:0030538;GO:0042472;GO:0042733;GO:0045165;GO:0045893;GO:0060071;GO:0060395;GO:0090090;GO:0090263;EC:2.7.10.1	tyrosine- kinase transmembrane receptor ROR2
CUFF.21144.1	GO:0003964;GO:0004519;GO:0006278;GO:0090305;EC:2.7.7.49	endonuclease reverse transcriptase
CUFF.20939.1	GO:0008043;GO:0008199;GO:0006826;GO:0006879	Ferritin light chain
CUFF.26065.1	GO:0005654;GO:0005737;GO:0005886;GO:0015629;GO:0016021;GO:0043235;GO:0004872;GO:0005509;GO:0019899;GO:0000122;GO:0007219;GO:0030900;GO:0045665;GO:0045944;GO:0048661;GO:0048663;GO:0048844;GO:0072104	neurogenic locus notch homolog 3
CUFF.62243.1	GO:0004497;GO:0005506;GO:0016705;GO:0020037;GO:0055114	cytochrome P450 4F6-like
CUFF.62243.2	GO:0016021;GO:0004497;GO:0005506;GO:0016705;GO:0020037;GO:0055114	cytochrome P450 4F12-like
CUFF.22365.1	GO:0003676;GO:0046872	Krueppel-like factor 2
CUFF.22365.2	GO:0003676;GO:0046872	Krueppel-like factor 2
CUFF.21547.1	GO:0005615;GO:0004866;GO:0010951	C3 and PZP-like alpha-2-macroglobulin domain-containing 8
CUFF.21562.1	GO:0000922;GO:0005813;GO:0005829;GO:0005874;GO:0070652;GO:0000086;GO:0007067;GO:0051225;GO:0051297;GO:0051301	HAUS augmin-like complex subunit 8 isoform X1
CUFF.22465.1	GO:0072583	F-BAR domain only 1
CUFF.22224.2	GO:0005743;GO:0005762;GO:0016021;GO:0061668;GO:0070131	mpv17 2
CUFF.22224.1	GO:0005743;GO:0005762;GO:0016021;GO:0061668;GO:0070131	mpv17 2
CUFF.23158.2	GO:0005764;GO:0016667;GO:0042590;GO:0065007	gamma-interferon-inducible lysosomal thiol reductase
CUFF.22597.1	GO:0005829;GO:0008234;GO:0016920;GO:0006508;EC:3.4;EC:3.4.19	pyroglutamyl-peptidase 1 isoform X3
CUFF.22402.1	GO:0031463;GO:0004842;GO:0016567	kelch 26
CUFF.22641.1	GO:0005739;GO:0052856;GO:0052857;EC:5.1	yjeF N-terminal domain-containing 3 isoform X1
CUFF.22702.1	GO:0005634;GO:0005737;GO:0003723;GO:0006397	survival motor neuron
CUFF.22693.3	GO:0016021	butyrophilin 9
CUFF.26071.1	GO:0016021;GO:0070062;GO:0003827;GO:0001701;GO:0006049;GO:0006486;EC:2.4.1.101	alpha-1,3-mannosyl-glyco 2-beta-N-acetylglucosaminyltransferase isoform X1
CUFF.22877.1	GO:0005637;GO:0005769;GO:0005783;GO:0005794;GO:0005886;GO:0016021;GO:0055038;GO:0000287;GO:0004012;GO:0005515;GO:0005524;GO:0015075;GO:0015917;GO:0034220;GO:0045332;GO:0006812;EC:3.6.3.1	probable phospholipid-transporting ATPase IF isoform X1
CUFF.22879.1	GO:0005637;GO:0005769;GO:0005783;GO:0005794;GO:0005886;GO:0016021;GO:0055038;GO:0000287;GO:0004012;GO:0005515;GO:0005524;GO:0015075;GO:0015917;GO:0034220;GO:0045332;GO:0006812;EC:3.6.3.1	probable phospholipid-transporting ATPase IF- partial
CUFF.22875.1	GO:0005637;GO:0005769;GO:0005783;GO:0005794;GO:0005886;GO:0016021;GO:0055038;GO:0000287;GO:0004012;GO:0005515;GO:0005524;GO:0015075;GO:0015917;GO:0034220;GO:0045332;GO:0006812;EC:3.6.3.1	phospholipid-transporting ATPase IF
CUFF.22955.1	GO:0005840;GO:0003735;GO:0006412;GO:0042254	60S ribosomal L31
CUFF.23088.1	GO:0003676;GO:0046872	zinc finger 672
CUFF.23039.1	GO:0003964;GO:0004519;GO:0006278;GO:0090305;EC:2.7.7.49	endonuclease reverse transcriptase
CUFF.23046.1	GO:0005764;GO:0005769;GO:0005770;GO:0005829;GO:0005886;GO:0030133;GO:0030659;GO:0042470;GO:0043005;GO:0097422;GO:0000149;GO:0005085;GO:0005096;GO:0017137;GO:0015031;GO:0035544;GO:0035646;GO:0043547;GO:0045022;GO:0050775;GO:1990126	ankyrin repeat domain-containing 27
CUFF.23191.1	GO:0005634;GO:0005737;GO:0008134;GO:0008270;GO:0016874;GO:0019904;GO:0061630;GO:0016567;GO:0032897;GO:0045087;GO:0045892;GO:0046597;GO:0046598;GO:0050768;GO:0051607;GO:1902187;GO:0005667	E3 ubiquitin- ligase TRIM11
CUFF.23191.2	GO:0005634;GO:0005737;GO:0008134;GO:0008270;GO:0016874;GO:0019904;GO:0061630;GO:0016567;GO:0032897;GO:0045087;GO:0045892;GO:0046597;GO:0046598;GO:0050768;GO:0051607;GO:1902187;GO:0005667	E3 ubiquitin- ligase TRIM11
CUFF.23191.3	GO:0005634;GO:0005737;GO:0008134;GO:0008270;GO:0016874;GO:0019904;GO:0061630;GO:0016567;GO:0032897;GO:0045087;GO:0045892;GO:0046597;GO:0046598;GO:0050768;GO:0051607;GO:1902187;GO:0005667	E3 ubiquitin- ligase TRIM11
CUFF.23141.2	GO:0004674;GO:0005089;GO:0005524;GO:0006468;GO:0035023;GO:0043547;GO:0009069;EC:2.7.11	obscurin- partial
CUFF.23178.1	GO:0005634;GO:0005737;GO:0003723;GO:0006397	survival motor neuron
CUFF.23220.1	GO:0005737;GO:0005887;GO:0009986;GO:0030424;GO:0008046;GO:0030275;GO:0042802;GO:0002042;GO:0006919;GO:0007156;GO:0007507;GO:0016199;GO:0021836;GO:0030336;GO:0033600;GO:0035025;GO:0035385;GO:0050772;GO:0050925;GO:0070100	roundabout homolog 1- partial
CUFF.23223.1	GO:0005654;GO:0005829;GO:0005925;GO:0016020;GO:0030529;GO:0070062;GO:0003677;GO:0031625;GO:0044822;GO:0000398;GO:0032480;GO:0039694;GO:0043161;GO:0045087;GO:0050687;GO:0075522	Poly(rC)-binding partial
CUFF.23224.1	GO:0005654;GO:0005737;GO:0005925;GO:0016020;GO:0030529;GO:0070062;GO:0031625;GO:0044822;GO:1990829;GO:0039694;GO:0043161;GO:0045087;GO:0050687;GO:0075522	poly(rC)-binding 2 isoform X22
CUFF.23287.2	GO:0016607;GO:0000166;GO:0008266;GO:0042803;GO:0000381;GO:0034599	splicing regulator RBM11
CUFF.23287.1	GO:0016607;GO:0000166;GO:0008266;GO:0042803;GO:0000381;GO:0034599	splicing regulator RBM11
CUFF.23282.1	GO:0005615;GO:0005886;GO:0004620;GO:0008201;GO:0052689;GO:0009395;EC:3.1.1;EC:3.1.1.1	lipase member I isoform X1
CUFF.23527.2	GO:0005507;GO:0016491;GO:0030168;GO:0055114	LINE-1 type transposase domain-containing 1
CUFF.36492.1	GO:0000502;GO:0005634;GO:0005783;GO:0004843;GO:0031625;GO:0032183;GO:0051117;GO:0006511;GO:0070536;GO:0071108;GO:1904293	Ubiquitin carboxyl-terminal hydrolase 25
CUFF.24947.1	GO:0016021	cysteine and tyrosine-rich 1
CUFF.24962.1	GO:0005578;GO:0005615;GO:0005788;GO:0004222;GO:0005178;GO:0008201;GO:0008270;GO:0050840;GO:0006508;GO:0022617;GO:0036066;GO:0042742;GO:0007165;GO:0008305;EC:3.4.24	A disintegrin and metallo ase with thrombospondin motifs partial
CUFF.23900.1	GO:0005578;GO:0005615;GO:0004222;GO:0008201;GO:0008270;GO:0050840;GO:0006508;GO:0007229;GO:0042742;EC:3.4.24	A disintegrin and metallo ase with thrombospondin motifs 5
CUFF.24948.1	GO:0005739;GO:0004322;GO:0008199;GO:0006826;GO:0006879;GO:0006955;GO:0008285;GO:0055114;GO:0015994;EC:1.16.3.1	ferritin H subunit
CUFF.24634.1	GO:0005634;GO:0005925;GO:0016020;GO:0022625;GO:0036464;GO:0003677;GO:0003735;GO:0044822;GO:0000027;GO:0000184;GO:0002181;GO:0006355;GO:0006364;GO:0006413;GO:0006614;GO:0019083	60S ribosomal L6
CUFF.27052.1	GO:0005667;GO:0001158;GO:0008134;GO:0008270;GO:0001843;GO:0003281;GO:0021514;GO:0021522;GO:0021527;GO:0031333;GO:0042659;GO:0045944;GO:0048538;GO:0050865	LIM domain transcription factor LMO4 isoform X1
CUFF.27293.1	GO:0016021	volume-regulated anion channel subunit LRRC8D
CUFF.26126.1	GO:0005789;GO:0005794;GO:0005801;GO:0016021;GO:0033116;GO:0070971;GO:0015031;GO:0090161	transmembrane emp24 domain-containing 5
CUFF.24794.1	GO:0001750;GO:0005887;GO:0043231;GO:0004012;GO:0005524;GO:0042626;GO:0006649;GO:0007601;GO:0045332;GO:0045494;GO:0055085;GO:0006812;GO:0015917;EC:3.6.3.1	ATP-binding cassette sub-family A member partial
CUFF.25213.1	GO:0005730;GO:0016740;GO:0044822;GO:0006355	Deoxynucleotidyltransferase terminal-interacting 2
CUFF.35736.1	GO:0005592;GO:0005201;GO:0001502;GO:0002063;GO:0006029;GO:0007601;GO:0030199;GO:0035987;GO:0035989;GO:0042472;GO:0048704;GO:0050910;GO:0055010	collagen alpha-1(XI) partial
CUFF.35735.1	GO:0005592;GO:0005201;GO:0001502;GO:0002063;GO:0006029;GO:0007601;GO:0030199;GO:0035987;GO:0035989;GO:0042472;GO:0048704;GO:0050910;GO:0055010	collagen alpha-1(XI) chain isoform X4
CUFF.35671.1	GO:0005768;GO:0009897;GO:0016021;GO:0031226;GO:0045121;GO:0001664;GO:0038036;GO:0001525;GO:0001955;GO:0003245;GO:0003376;GO:0006935;GO:0007193;GO:0007420;GO:0008284;GO:0030032;GO:0030155;GO:0030500;GO:0031532;GO:0045124;GO:0061384;GO:0072678	sphingosine 1-phosphate receptor 1
CUFF.25401.1	GO:0000176;GO:0000177;GO:0017091;GO:0000467;GO:0034427;GO:0034473;GO:0034475;GO:0034476;GO:0043928;GO:0071028;GO:0071035;GO:0071038;GO:0071042	exosome complex component RRP42
CUFF.25461.1	GO:0005634;GO:0003677;GO:0005515;GO:0006355	general transcription factor II-I repeat domain-containing 2
CUFF.25533.1	GO:0042974;GO:0008284;GO:0043066;GO:0045596;GO:0045892;GO:0048387;GO:0005667	melanoma antigen preferentially expressed in tumors isoform X1
CUFF.25537.2	GO:0005783;GO:0005548;GO:0008289;GO:0046982;GO:0006497;GO:0006641;GO:0007623;GO:0015914;GO:0034197;GO:0034377;GO:0042632;GO:0042953	microsomal triglyceride transfer large subunit
CUFF.25537.1	GO:0005783;GO:0005548;GO:0008289;GO:0046982;GO:0006497;GO:0006641;GO:0007623;GO:0015914;GO:0034197;GO:0034377;GO:0042632;GO:0042953	microsomal triglyceride transfer large subunit
CUFF.25571.1	GO:0005886;GO:0016021;GO:0004930;GO:0004984;GO:0050911;GO:0007187	olfactory receptor 51E1
CUFF.26418.1	GO:0002244	WD repeat-containing 38 isoform X1
CUFF.27255.1	GO:0005622;GO:0005085;GO:0007264;GO:0043547	SH2 domain-containing 3C isoform X4
CUFF.27256.1	GO:0005622;GO:0005085;GO:0007264;GO:0043547	SH2 domain-containing 3C
CUFF.28804.1	GO:0003824;GO:0090304	endonuclease reverse transcriptase
CUFF.29373.2	GO:0007155	probable inactive glycosyltransferase 25 family member 3 isoform X1
CUFF.26957.1	GO:0005739;GO:0003676;GO:0004519;GO:0046872;GO:0001701;GO:0006309;GO:0034612;GO:0043065;GO:0046677	endonuclease mitochondrial
CUFF.31877.1	GO:0005739;GO:0005777;GO:0004092;GO:0005102;GO:0019254;GO:0006522;GO:0006531;GO:0042967;GO:0007165;EC:2.3.1.7	carnitine O-acetyltransferase
CUFF.30449.1	GO:0005769;GO:0017034;GO:0001568;GO:0010976;GO:0016337;GO:0032486;GO:0038180;GO:0043547;GO:0046580;GO:0048008;GO:0051898;GO:0061028;GO:0070373;GO:0071320;GO:0090090;GO:1901888;GO:2000178	rap guanine nucleotide exchange factor 1 isoform X1
CUFF.29859.1	GO:0000127;GO:0005654;GO:0003677;GO:0005515;GO:0035914;GO:0042791;GO:0042797	general transcription factor 3C polypeptide 5
CUFF.41271.1	GO:0004222;GO:0008270;GO:0050436;GO:0006508;GO:0030198;GO:0030512;GO:0060481;GO:0001527;EC:3.4.24	ADAMTS 2
CUFF.41270.1	GO:0004222;GO:0008270;GO:0050436;GO:0006508;GO:0030198;GO:0030512;GO:0060481;GO:0001527;EC:3.4.24	ADAMTS partial
CUFF.42061.1	GO:0016020	IL- partial
CUFF.28418.1	GO:0005576;GO:0005581;GO:0031232;GO:0001664;GO:0004252;GO:0008329;GO:0030246;GO:0033691;GO:0046872;GO:0001867;GO:0002752;GO:0006508;GO:0007186;GO:0034394;GO:0043654;GO:0046597;GO:2000484;EC:3.4.21	ficolin-2 isoform X1
CUFF.28423.1	GO:0003964;GO:0004519;GO:0006278;GO:0090305;EC:2.7.7.49	endonuclease reverse transcriptase
CUFF.28367.1	GO:0000790;GO:0005654;GO:0030424;GO:0043235;GO:0090575;GO:0000977;GO:0003707;GO:0003713;GO:0004886;GO:0008270;GO:0019899;GO:0019904;GO:0031490;GO:0032403;GO:0042809;GO:0042974;GO:0044323;GO:0046982;GO:0070644;GO:0000122;GO:0001701;GO:0001889;GO:0001893;GO:0006367;GO:0006766;GO:0006954;GO:0007494;GO:0007566;GO:0007568;GO:0008203;GO:0008285;GO:0010269;GO:0015721;GO:0019048;GO:0031103;GO:0031641;GO:…	Retinoic acid receptor RXR- partial
CUFF.28463.2	GO:0005654;GO:0004864;GO:0019902;GO:0010923	phosphatase 1 regulatory subunit 26
CUFF.28468.1	GO:0005576;GO:0019841;GO:0006915;GO:0032725;GO:2000667;GO:2000778	beta-lactoglobulin-1A 1C isoform X1
CUFF.66552.1	GO:0016021	FAM69B
CUFF.66552.2	GO:0016021	FAM69B isoform X2
CUFF.67591.2	GO:0016020;GO:0044322;GO:1903561;GO:0004571;GO:0005509;GO:0006491;GO:0030433;GO:0036509;GO:1904382;EC:3.2.1.113	endoplasmic reticulum mannosyl-oligosaccharide 1,2-alpha-mannosidase
CUFF.67591.1	GO:0016020;GO:0044322;GO:1903561;GO:0004571;GO:0005509;GO:0006491;GO:0030433;GO:0036509;GO:1904382;EC:3.2.1.113	endoplasmic reticulum mannosyl-oligosaccharide 1,2-alpha-mannosidase
CUFF.28461.1	GO:0016021;GO:0017110;GO:0017111;GO:0009124;GO:0009133;EC:3.6.1.15;EC:3.6.1.6	ectonucleoside triphosphate diphosphohydrolase 8 isoform X1
CUFF.28462.2	GO:0016021;GO:0017110;GO:0017111;GO:0009124;GO:0009133;EC:3.6.1.15;EC:3.6.1.6	ectonucleoside triphosphate diphosphohydrolase 8
CUFF.28462.1	GO:0005886;GO:0016021;GO:0005524;GO:0017110;GO:0017111;GO:0046872;GO:0009124;GO:0009133;EC:3.6.1.15;EC:3.6.1.6	ectonucleoside triphosphate diphosphohydrolase 8 isoform X1
CUFF.28536.1	GO:0043226;GO:0044424;GO:0097159;GO:1901363	elongation factor 1-alpha 1
CUFF.28755.1	GO:0005742;GO:0005743;GO:0031307;GO:0005515;GO:0015266;GO:0016236;GO:0030150;GO:0045040	mitochondrial import receptor subunit TOM22 homolog
CUFF.29145.1	GO:0016020	hypothetical protein M91_05513, partial
CUFF.30372.1	GO:0005509	EF-hand domain-containing family member B
CUFF.30371.2	GO:0005509	EF-hand domain-containing family member B
CUFF.29139.1	GO:0005576;GO:0005730;GO:0005759;GO:0005829;GO:0005886;GO:0009986;GO:0001849;GO:0003714;GO:0003729;GO:0005540;GO:0008134;GO:0030984;GO:0031690;GO:0097177;GO:0000122;GO:0006958;GO:0014065;GO:0030449;GO:0032689;GO:0032695;GO:0039534;GO:0039536;GO:0042256;GO:0043065;GO:0048025;GO:0051897;GO:0070131;GO:0090023;GO:1900026;GO:1901165;GO:2000510;GO:0005667;GO:0016481	complement component 1 Q subcomponent-binding mitochondrial
CUFF.30741.1	GO:0005840;GO:0003735;GO:0006412;GO:0042254	60S ribosomal partial
CUFF.29986.1	GO:0000166;GO:0003730;GO:0045727	RNA-binding single-stranded-interacting 3 isoform X2
CUFF.29994.1	GO:0000166;GO:0003730;GO:0045727	RNA-binding single-stranded-interacting 3 isoform X3
CUFF.30002.1	GO:0000166;GO:0003730;GO:0045727	RNA-binding single-stranded-interacting 3
CUFF.30621.1	GO:0005901;GO:0009897;GO:0016021;GO:0043235;GO:0004702;GO:0005026;GO:0005524;GO:0005539;GO:0034713;GO:0034714;GO:0046332;GO:0046872;GO:0050431;GO:0001569;GO:0001570;GO:0001701;GO:0002053;GO:0002088;GO:0002651;GO:0002663;GO:0002666;GO:0003430;GO:0007179;GO:0007219;GO:0007224;GO:0007369;GO:0007420;GO:0007507;GO:0010468;GO:0010634;GO:0018105;GO:0018107;GO:0023014;GO:0032147;GO:0035162;GO:0042493;GO:…	TGF-beta receptor type-2-like
CUFF.30141.1	GO:0016020	NADH dehydrogenase subunit 5 (mitochondrion)
CUFF.30228.1	GO:0016021	hypothetical protein M91_11778
CUFF.30613.1	GO:0003964;GO:0004519;GO:0006278;GO:0090305;EC:2.7.7.49	endonuclease reverse transcriptase
CUFF.30613.2	GO:0003964;GO:0004519;GO:0006278;GO:0090305;EC:2.7.7.49	endonuclease reverse transcriptase
CUFF.30603.1	GO:0016021;GO:0019028;GO:0019031;GO:0005198;GO:0019058	env
CUFF.36961.1	GO:0005524	TPR and ankyrin repeat-containing 1
CUFF.30843.1	GO:0005737;GO:0043235;GO:0004702;GO:0004712;GO:0005524;GO:0016362;GO:0019838;GO:0034711;GO:0046872;GO:0048185;GO:0000122;GO:0001702;GO:0001822;GO:0001946;GO:0001974;GO:0007368;GO:0007498;GO:0007507;GO:0009749;GO:0009791;GO:0009952;GO:0023014;GO:0030073;GO:0030324;GO:0030501;GO:0030509;GO:0031016;GO:0032147;GO:0032927;GO:0035265;GO:0042475;GO:0045669;GO:0048617;GO:0048705;GO:0060021;GO:0060836;GO:…	activin receptor type-2B
CUFF.30935.1	GO:0005488;GO:0044699	xin actin-binding repeat-containing 1
CUFF.33113.1	GO:0005737;GO:0008285	deleted in lung and esophageal cancer partial
CUFF.33113.2	GO:0005829;GO:0005886;GO:0010008;GO:0005123;GO:0042802;GO:0070976;GO:0002755;GO:0007166;GO:0032481;GO:0032740;GO:0032747;GO:0032755;GO:0034162;GO:0043066;GO:0043123;GO:0050727;GO:0050830;GO:0070555;GO:0070935;GO:0071260	myeloid differentiation primary response 88 isoform X5
CUFF.31592.3	GO:0000145;GO:0001750;GO:0042470;GO:0045202;GO:0003779;GO:0017022;GO:0017137;GO:0051018;GO:0006886;GO:0016459	rab effector isoform X3
CUFF.31598.1	GO:0000145;GO:0001750;GO:0016324;GO:0030133;GO:0030667;GO:0031045;GO:0042470;GO:0045202;GO:0048471;GO:0003779;GO:0008270;GO:0017022;GO:0017137;GO:0051018;GO:0006886;GO:0032024;GO:0016459	rab effector
CUFF.31814.2	GO:0022625;GO:0003735;GO:0006412;GO:0042273	60S ribosomal L14
CUFF.31814.1	GO:0016020;GO:0022625;GO:0070062;GO:0003735;GO:0044822;GO:0006364;GO:0006412;GO:0042273	60S ribosomal L14
CUFF.31380.1	GO:0005886;GO:0016021;GO:0004999;GO:0007166;GO:0007186	vasoactive intestinal polypeptide receptor 1 isoform X3
CUFF.31381.1	GO:0005886;GO:0016021;GO:0043235;GO:0004999;GO:0007166;GO:0007186	vasoactive intestinal polypeptide receptor 1 transcript variant 2
CUFF.31779.2	GO:0005634;GO:0003676;GO:0003700;GO:0046872;GO:0006355;GO:0005667;GO:0045449	zinc finger with KRAB and SCAN domains 7
CUFF.31779.1	GO:0005634;GO:0003676;GO:0003700;GO:0046872;GO:0006355;GO:0005667;GO:0045449	zinc finger with KRAB and SCAN domains 7
CUFF.31779.3	GO:0005634;GO:0003676;GO:0003700;GO:0046872;GO:0006355;GO:0005667;GO:0045449	zinc finger with KRAB and SCAN domains 7
CUFF.31456.3	GO:0003676;GO:0046872	zinc finger 502
CUFF.31555.1	GO:0016021;GO:0042277	transmembrane 158
CUFF.32877.1	GO:0005768;GO:0009897;GO:0016021;GO:0003779;GO:0016493;GO:0071791;GO:0000165;GO:0006935;GO:0006954;GO:0006955;GO:0007267;GO:0014808;GO:0019722;GO:0070098;GO:0070723;GO:0071222;GO:0007187	C-C chemokine receptor type 5
CUFF.31888.1	GO:0005783;GO:0004252;GO:0004298;GO:0006508;EC:3.4.21;EC:3.4.25	probable threonine protease PRSS50
CUFF.32133.1	GO:0031430;GO:0042803;GO:0002230;GO:0006936;GO:0098779;GO:0098792	myomesin-1 isoform X1
CUFF.32443.1	GO:0000123;GO:0016301;GO:0016310;GO:0016573	transformation transcription domain-associated
CUFF.32459.1	GO:0005881;GO:0035371;GO:0051010;GO:0045298	CAP-Gly domain-containing linker 2
CUFF.32457.1	GO:0005881;GO:0035371;GO:0051010;GO:0045298	CAP-Gly domain-containing linker 2 isoform X1
CUFF.32460.1	GO:0005881;GO:0035371;GO:0051010;GO:0045298	CAP-Gly domain-containing linker 2
CUFF.32492.1	GO:0005730;GO:0005739;GO:0005925;GO:0016020;GO:0022627;GO:0070062;GO:0003735;GO:0045182;GO:0048027;GO:0070181;GO:0000028;GO:0000122;GO:0000462;GO:0006417;GO:0030218;GO:0006445	ribosomal partial
CUFF.32534.1	GO:0005886;GO:0016021;GO:0004930;GO:0004984;GO:0050911;GO:0007187	olfactory receptor 7A17-like
CUFF.32566.1	GO:0003896;GO:0006269;GO:0005657;GO:0005730;GO:0006351;EC:2.7.7	DNA-directed primase polymerase isoform X1
CUFF.32566.2	GO:0005759;GO:0003682;GO:0003887;GO:0003896;GO:0006264;GO:0006269;GO:0009411;GO:0019985;GO:0031297;GO:0000785;GO:0042575;GO:0005657;GO:0005730;GO:0006351;EC:2.7.7.7;EC:2.7.7	DNA-directed primase polymerase isoform X1
CUFF.39144.1	GO:0005925;GO:0016021;GO:0070062;GO:0004930;GO:0005509;GO:0007166;GO:0007186	adhesion G -coupled receptor E2-like
CUFF.32575.1	GO:0005634;GO:0048471;GO:0002039;GO:0042802;GO:0051059;GO:0072332;GO:1900119;GO:0005667	apoptosis-stimulating of p53 2
CUFF.32574.1	GO:0005634;GO:0048471;GO:0002039;GO:0042802;GO:0051059;GO:0072332;GO:1900119;GO:0005667	apoptosis-stimulating of p53 2 isoform X2
CUFF.32585.1	GO:0046872;GO:0007010	actin-binding LIM 2 isoform X25
CUFF.32726.1	GO:0005886;GO:0016021;GO:0070382;GO:0098793;GO:0005509;GO:0005544;GO:0019905;GO:0030276;GO:0042803;GO:0046982;GO:0006906;GO:0017158;GO:0048791	synaptotagmin- partial
CUFF.32767.1	GO:0016021;GO:0019028;GO:0019031;GO:0005198;GO:0019058	envelope glyco
CUFF.32846.1	GO:0005634;GO:0003676;GO:0008270	DBF4 homolog A
CUFF.32845.1	GO:0005634;GO:0003676;GO:0008270	DBF4 homolog A
CUFF.32847.1	GO:0005654;GO:0003676;GO:0008047;GO:0008270;GO:0000082;GO:0006260;GO:0043085	DBF4 homolog A isoform X3
CUFF.33042.1	GO:0044425;GO:0019882	MHC class I partial
CUFF.33650.1	GO:0005739;GO:0005829;GO:0005925;GO:0016021;GO:0031234;GO:0045121;GO:0003924;GO:0005524;GO:0005525;GO:0019002;GO:0019003;GO:0030275;GO:0032403;GO:0002223;GO:0007173;GO:0007411;GO:0008284;GO:0008542;GO:0010628;GO:0019221;GO:0021897;GO:0030036;GO:0031647;GO:0032228;GO:0035022;GO:0035176;GO:0038002;GO:0038095;GO:0038128;GO:0043406;GO:0043524;GO:0045596;GO:0048169;GO:0048873;GO:0050900;GO:0051000;GO:…	GTPase KRas isoform X1
CUFF.34175.1	GO:0005887;GO:0015125;GO:0015347;GO:0008206;GO:0015721;GO:0043252;GO:0098779	solute carrier organic anion transporter family member 1A2 isoform X1
CUFF.35909.1	GO:0005737;GO:0070062;GO:0003924;GO:0005094;GO:0050790;GO:1901164	rho GDP-dissociation inhibitor 2
CUFF.37590.1	GO:0005623;GO:0008199;GO:0006826;GO:0006879	ferritin light chain
CUFF.34790.1	GO:0005886;GO:0016021;GO:0004930;GO:0007186	G- coupled receptor family C group 5 member D isoform X2
CUFF.34791.1	GO:0005730;GO:0016020;GO:0004004;GO:0005524;GO:0044822;GO:0006364;GO:0006397;GO:0008380;GO:0008625;GO:0010501	probable ATP-dependent RNA helicase DDX47
CUFF.40627.1	GO:0005615;GO:0005654;GO:0005771;GO:0045298;GO:0070062;GO:0005509;GO:0008134;GO:0044822;GO:0051082;GO:0006457;GO:0006816;GO:0006874;GO:0009615;GO:0019827;GO:1902230;GO:2000384;GO:0005667	translationally-controlled tumor
CUFF.40822.1	GO:0003964;GO:0004519;GO:0006278;GO:0090305;EC:2.7.7.49	endonuclease reverse transcriptase
CUFF.35669.1	GO:0006914	gamma-aminobutyric acid receptor-associated -like 1
CUFF.37036.1	GO:0016021	killer cell lectin-like receptor subfamily G member 1
CUFF.36640.1	GO:0000323;GO:0005770;GO:0005802;GO:0016021;GO:0048471;GO:0005537;GO:0015578;GO:0015761	cation-dependent mannose-6-phosphate receptor
CUFF.37170.1	GO:0002080;GO:0005887;GO:0070062;GO:0005536;GO:0033300;GO:0055056;GO:0005975;GO:0019852;GO:0070837;GO:1904659	solute carrier family facilitated glucose transporter member 3
CUFF.36802.1	GO:0019028;GO:0019031;GO:0005198;GO:0019058	envelope partial
CUFF.36725.1	GO:0003824;GO:0090304	endonuclease reverse transcriptase
CUFF.36727.1	GO:0004518;GO:0016740;GO:0006259;EC:3.1	endogenous retrovirus group K member 25 Pol -like
CUFF.36720.1	GO:0005739;GO:0046872	COX assembly mitochondrial homolog
CUFF.36670.1	GO:0005654;GO:0005737;GO:0046872;GO:0017183;GO:0050709;GO:0051099	DPH3 homolog
CUFF.36888.1	GO:0005654;GO:0005730;GO:0005737;GO:0005815;GO:0003723;GO:0004860;GO:0006281;GO:0008284;GO:0032071;GO:0043066;GO:0044387;GO:0045727;GO:0045893;GO:0046599;GO:0060699;GO:0060735;GO:1902751	nucleophosmin (nucleolar phospho numatrin)
CUFF.38461.1	GO:0000932;GO:0005730;GO:0005764;GO:0005783;GO:0010494;GO:0003697;GO:0003727;GO:0042802;GO:0032197	L1 transposable element
CUFF.36863.1	GO:0016021;GO:0008270	RING finger and transmembrane domain-containing 1 isoform X1
CUFF.37001.1	GO:0004674;GO:0005524;GO:0006468;GO:0009069;EC:2.7.11	RAC-alpha serine threonine- kinase
CUFF.36994.1	GO:0005576;GO:0005104;GO:0008083;GO:0008543;GO:2000546;GO:0008283;GO:0040007	fibroblast growth factor 16
CUFF.37425.1	GO:0005840;GO:0003735;GO:0019843;GO:0006412;GO:0042254	60S ribosomal L9
CUFF.37463.1	GO:0003964;GO:0004519;GO:0006278;GO:0090305;EC:2.7.7.49	endonuclease reverse transcriptase
CUFF.37091.1	GO:0005158;GO:0005899;GO:0007165	docking 6
CUFF.37211.1	GO:0005622;GO:0003676;GO:0046872;GO:0006355	zinc finger 569
CUFF.37319.1	GO:0044424	beta-actin 2
CUFF.37318.1	GO:0044424	beta-actin 2
CUFF.37340.1	GO:0003964;GO:0004519;GO:0006278;GO:0090305;EC:2.7.7.49	Retron-type reverse transcriptase
CUFF.37327.1	GO:0019028;GO:0003677;GO:0003964;GO:0004190;GO:0004523;GO:0005198;GO:0008270;GO:0006278;GO:0006310;GO:0006508;GO:0015074;GO:0019068;GO:0046718;GO:0075713;GO:0090502;GO:0051252;EC:3.4.23;EC:2.7.7.49;EC:3.1.26.4	truncated POL partial
CUFF.37331.1	GO:0005789;GO:0005886;GO:0005921;GO:0016021;GO:0032059;GO:0043234;GO:0002020;GO:0005102;GO:0005262;GO:0022840;GO:0044325;GO:0046982;GO:0051015;GO:0055077;GO:0097110;GO:0002931;GO:0007267;GO:0033198;GO:0034214;GO:0050717;GO:0050718;GO:0070588;GO:0007165	pannexin-1-like isoform X2
CUFF.37393.1	GO:0005739;GO:0016021;GO:0005524;GO:0042626;GO:0006869;GO:0055085	ATP-binding cassette sub-family A member 9
CUFF.37394.1	GO:0005615;GO:0005783;GO:0032991;GO:0032403;GO:0007283;GO:0018400;GO:0050821;GO:0061077;GO:1901874	cartilage-associated
CUFF.37386.1	GO:0005634;GO:0006974	integrator complex subunit isoform partial
CUFF.37434.2	GO:0005829;GO:0018423;GO:0006481;EC:2.1.1	leucine carboxyl methyltransferase 1 isoform X2
CUFF.37434.1	GO:0005829;GO:0018423;GO:0006481;EC:2.1.1	leucine carboxyl methyltransferase 1 isoform X2
CUFF.37479.1	GO:0016021;GO:0007286	inactive polypeptide N-acetylgalactosaminyltransferase 5 isoform X1
CUFF.37479.2	GO:0016021;GO:0007286	inactive polypeptide N-acetylgalactosaminyltransferase 5 isoform X1
CUFF.37481.2	GO:0005622;GO:0000042	golgin subfamily A member 4 isoform X4
CUFF.37481.1	GO:0005622;GO:0000042	golgin subfamily A member 4 isoform X4
CUFF.37496.1	GO:0005840	40S ribosomal S2
CUFF.37645.1	GO:0005634;GO:0000978;GO:0001228;GO:0003705;GO:0046983;GO:0001756;GO:0035914;GO:0045663;GO:0045892;GO:0045944;GO:0048743;GO:0060415;GO:1901741;GO:0005667	myogenic factor 6
CUFF.38024.1	GO:0016021;GO:0003964;GO:0004519;GO:0006278;GO:0090305;EC:2.7.7.49	endonuclease reverse transcriptase
CUFF.37975.1	GO:0005768;GO:0005829;GO:0012510;GO:0070062;GO:0007165	ras association domain-containing 9
CUFF.38790.1	GO:0005524	ubiquitin-conjugating enzyme E2 N
CUFF.39491.1	GO:0005634;GO:0005737;GO:0005886;GO:0004301;GO:0004463;GO:0008270;GO:0042277;GO:0070006;GO:0006508;GO:0019370;GO:0043171;GO:0006805;GO:0009636;EC:3.3.2.6;EC:3.3.2.10	leukotriene A-4 hydrolase
CUFF.42149.1	GO:0000166;GO:0003777;GO:0007018;GO:0005874	dynein heavy chain axonemal-like
CUFF.41613.1	GO:0005913;GO:0070062;GO:0003743;GO:0003924;GO:0005525;GO:0098641;GO:0001731;GO:0098609;GO:0005840;GO:0006446	eukaryotic translation initiation factor 2 subunit 3
CUFF.39353.1	GO:0016021;GO:0003964;GO:0006278;EC:2.7.7.49	LINE-1 reverse transcriptase
CUFF.39365.1	GO:0006936;GO:1903955	myosin-binding slow-type isoform X5
CUFF.41012.2	GO:0003964;GO:0004519;GO:0006278;GO:0090305;EC:2.7.7.49	endonuclease reverse transcriptase
CUFF.39553.1	GO:0005622;GO:0042567;GO:0005158;GO:0005159;GO:0005178;GO:0005179;GO:0008083;GO:0009408;GO:0010560;GO:0010613;GO:0014068;GO:0014834;GO:0014904;GO:0014911;GO:0030166;GO:0033160;GO:0034392;GO:0035630;GO:0040014;GO:0042104;GO:0042523;GO:0043410;GO:0043491;GO:0043568;GO:0045445;GO:0045669;GO:0045725;GO:0045740;GO:0045821;GO:0045840;GO:0045944;GO:0046326;GO:0046579;GO:0048146;GO:0048661;GO:0050679;GO:…	insulin-like growth factor I isoform X1
CUFF.42793.2	GO:0005654;GO:0005655;GO:0005737;GO:0004526;GO:0005515;GO:0044822;GO:0001682;GO:0090502;GO:0051252;EC:3.1.26.5	ribonuclease P subunit p20
CUFF.50637.1	GO:0003700;GO:0006355;GO:0005667;GO:0045449	TSC22 domain family 4
CUFF.41168.1	GO:0005886;GO:0016021;GO:0004930;GO:0004984;GO:0050911;GO:0007187	olfactory receptor 2AE1-like
CUFF.41481.1	GO:0005488	zinc finger 665 isoform X1
CUFF.68485.1	GO:0016020	sialic acid-binding Ig-like lectin 14
CUFF.41518.1	GO:0005615;GO:0005737;GO:0004252;GO:0006508;GO:0007613;GO:0008219;GO:0031642;GO:0043616;GO:0048681;GO:0048812;GO:0050807;EC:3.4.21	kallikrein-8
CUFF.41509.1	GO:0004252;GO:0006508;EC:3.4.21	kallikrein-9 isoform X2
CUFF.41522.1	GO:0005615;GO:0005654;GO:0005737;GO:0015630;GO:0031965;GO:0045171;GO:0004252;GO:0016485;GO:0045745;GO:0070997;EC:3.4.21	kallikrein-6 isoform X2
CUFF.41916.1	GO:0001725;GO:0005903;GO:0016020;GO:0016460;GO:0030424;GO:0030426;GO:0043209;GO:0070062;GO:0097512;GO:0097513;GO:0000146;GO:0005516;GO:0005524;GO:0030898;GO:0051015;GO:0003009;GO:0007519;GO:0007605;GO:0008360;GO:0019228;GO:0030048;GO:0031032;GO:0070584;GO:0071625;GO:0005884	myosin-14 isoform X1
CUFF.42245.1	GO:0005615;GO:0005764;GO:0070062;GO:0097208;GO:0004190;GO:0030163;GO:0033619;GO:0043129;EC:3.4.23	napsin-A isoform X1
CUFF.42233.1	GO:0000781;GO:0000800;GO:0005640;GO:0042802;GO:0070840;GO:0000724;GO:0007129;GO:0007283;GO:0048477;GO:0090220	KASH5 isoform X1
CUFF.42234.1	GO:0000781;GO:0000800;GO:0005640;GO:0042802;GO:0070840;GO:0000724;GO:0007129;GO:0007283;GO:0048477;GO:0090220	KASH5 isoform X4
CUFF.44314.1	GO:0005829;GO:0009986;GO:0048786;GO:0005515;GO:0007269;GO:0014047;GO:0048172	liprin-alpha-3 isoform X2
CUFF.44317.1	GO:0048786;GO:0007269	liprin-alpha-3 isoform X1
CUFF.42520.2	GO:0016021;GO:0008107;GO:0005975;GO:0006486;GO:0036065;GO:0001575;GO:0009247;EC:2.4.1.69	galactoside 2-alpha-L-fucosyltransferase 1
CUFF.42576.1	GO:0019901	FAM83E
CUFF.43177.1	GO:0005765;GO:0005829;GO:0017050;GO:0038036;GO:0001568;GO:0003376;GO:0007420;GO:0008284;GO:0016310;GO:0046512	sphingosine kinase 2 isoform X1
CUFF.42670.1	GO:0000139;GO:0005789;GO:0005801;GO:0016021;GO:0030133;GO:0030663;GO:0033116;GO:0005046;GO:0006621;GO:0006886;GO:0006888;GO:0006890	ER lumen -retaining receptor 1
CUFF.42883.2	GO:0005739;GO:0016021	transmembrane 143 isoform X3
CUFF.42872.1	GO:0005829;GO:0005509	calcium-binding 5
CUFF.42894.3	GO:0036157;GO:0036158	coiled-coil domain-containing 114 isoform X2
CUFF.42895.1	GO:0036157;GO:0003341;GO:0036158	coiled-coil domain-containing 114 isoform X2
CUFF.43086.1	GO:0005634;GO:0000981;GO:0003677;GO:0046983;GO:0000122;GO:0001964;GO:0032502;GO:0042711	Neuronal PAS domain-containing 1
CUFF.43473.1	GO:0005739;GO:0016021	transmembrane 160
CUFF.44996.1	GO:0000159;GO:0005737;GO:0016020;GO:0043197;GO:0004697;GO:0005516;GO:0005524;GO:0032403;GO:0046872;GO:0051721;GO:0070016;GO:0006468;GO:0035556;GO:0009069;EC:2.7.11.13	striatin-4 isoform X2
CUFF.43547.1	GO:0005654;GO:0046872	interferon regulatory factor 2-binding 1
CUFF.43075.1	GO:0005622	radial spoke head 6 homolog A
CUFF.43564.1	GO:0005634;GO:0003700;GO:0008134;GO:0019904;GO:0043565;GO:0044212;GO:0001678;GO:0007283;GO:0009267;GO:0045944;GO:0005667;GO:0045449	hepatocyte nuclear factor 3-gamma isoform X2
CUFF.43487.1	GO:0005654;GO:0005742;GO:0031307;GO:0046930;GO:0070062;GO:0015266;GO:0015288;GO:0006811;GO:0016236;GO:0030150	mitochondrial import receptor subunit TOM40 homolog
CUFF.43617.1	GO:0016021	poliovirus receptor homolog isoform X1
CUFF.51979.1	GO:0005886;GO:0016021;GO:0005516;GO:0016286;GO:0019903;GO:0006816;GO:0006884;GO:0030322;GO:0045332;GO:0046541;GO:0050714;GO:0050862;GO:0071805	intermediate conductance calcium-activated potassium channel 4 isoform X1
CUFF.51973.1	GO:0005622;GO:0042802;GO:0000184	SMG9 isoform X1
CUFF.44077.3	GO:0003676;GO:0046872	zinc finger 576 isoform X3
CUFF.43656.1	GO:0005634;GO:0005783;GO:0005794;GO:0005890;GO:0042383;GO:0043209;GO:1903561;GO:0005524;GO:0043395;GO:0046872;GO:0051087;GO:0086037;GO:0006883;GO:0007613;GO:0008344;GO:0008542;GO:0010107;GO:0010248;GO:0015991;GO:0030007;GO:0035235;GO:0036376;GO:0042493;GO:0060048;GO:0086036	sodium potassium-transporting ATPase subunit alpha-3
CUFF.43654.3	GO:0005634;GO:0005783;GO:0005794;GO:0005890;GO:0030424;GO:0042383;GO:0043209;GO:0044326;GO:0044327;GO:1903561;GO:0005524;GO:0031748;GO:0043395;GO:0046872;GO:0051087;GO:0086037;GO:0103116;GO:0006883;GO:0007613;GO:0008344;GO:0008542;GO:0010107;GO:0010248;GO:0015991;GO:0030007;GO:0035235;GO:0036376;GO:0042493;GO:0060048;GO:0086036;EC:3.6.3	sodium potassium-transporting ATPase subunit alpha-3 isoform X1
CUFF.43744.1	GO:0016020	IL- partial
CUFF.44073.1	GO:0008091;GO:0016020;GO:0016363;GO:0016605;GO:0033268;GO:0033270;GO:0043194;GO:0043203;GO:0070062;GO:0070852;GO:0003779;GO:0005200;GO:0005543;GO:0019902;GO:0030506;GO:0030507;GO:0002028;GO:0007010;GO:0007605;GO:0007628;GO:0009566;GO:0010459;GO:0019226;GO:0021952;GO:0033135;GO:0034613;GO:0040018;GO:0045162;GO:0061337	spectrin beta non-erythrocytic 4- partial
CUFF.44072.1	GO:0008091;GO:0016020;GO:0016363;GO:0016605;GO:0033268;GO:0033270;GO:0043194;GO:0043203;GO:0070062;GO:0070852;GO:0003779;GO:0005200;GO:0005543;GO:0019902;GO:0030506;GO:0030507;GO:0002028;GO:0007010;GO:0007605;GO:0007628;GO:0009566;GO:0010459;GO:0019226;GO:0021952;GO:0033135;GO:0034613;GO:0040018;GO:0045162;GO:0061337	spectrin beta non-erythrocytic 4
CUFF.44082.1	GO:0005634;GO:0043565;GO:0006355	leucine-twenty homeobox
CUFF.56202.1	GO:0071222	NF-kappa-B inhibitor beta
CUFF.56391.1	GO:0005654;GO:0005829;GO:0016020;GO:0035770;GO:0045120;GO:0048471;GO:0070062;GO:0003730;GO:0005515;GO:0044212;GO:0097157;GO:1990715;GO:0000381;GO:0007623;GO:0034198;GO:0045727;GO:0048025;GO:1901652;GO:1902416	heterogeneous nuclear ribonucleo L isoform X1
CUFF.56572.1	GO:0001725;GO:0005615;GO:0005634;GO:0005903;GO:0005911;GO:0005925;GO:0030018;GO:0030529;GO:0030863;GO:0031143;GO:0048471;GO:0070062;GO:0000977;GO:0001882;GO:0005509;GO:0030374;GO:0031490;GO:0042803;GO:0042974;GO:0044325;GO:0044822;GO:0051015;GO:0030050;GO:0030335;GO:0035357;GO:0048384;GO:0048549;GO:0051017;GO:0051271;GO:0070830;GO:1900025;GO:1901224;GO:1902396;GO:0005667;GO:0045941	alpha-actinin-4 isoform X1
CUFF.44295.1	GO:0014802;GO:0033017;GO:0005219;GO:0005245;GO:0005509;GO:0005516;GO:0015643;GO:0042802;GO:0044325;GO:0003151;GO:0006936;GO:0014808;GO:0043588;GO:0043931;GO:0048741;GO:0071313;GO:0005891;GO:0006955;GO:0019814	Ryanodine receptor 1
CUFF.44261.1	GO:0016020;GO:0007275;GO:0009966	sprouty- EVH1 domain-containing 3
CUFF.44266.1	GO:0006302;GO:0007276	gametogenetin
CUFF.44682.1	GO:0016021;GO:0005267;GO:0003085;GO:0060075;GO:0071805	potassium channel subfamily K member 6
CUFF.44273.1	GO:0005737;GO:0004865;GO:0035304;GO:0035690;GO:0042325;GO:0043086	phosphatase 1 regulatory subunit 14A
CUFF.44668.1	GO:0016020	IGF-like family receptor 1
CUFF.44668.2	GO:0016021;GO:0017053;GO:0070765;GO:0007049;GO:0007220	gamma-secretase subunit PEN-2
CUFF.44720.1	GO:0003676;GO:0046872	zinc finger and BTB domain-containing 32 isoform X1
CUFF.44733.1	GO:0043231;GO:0000287;GO:0005391;GO:0005524;GO:0008900;GO:0006883;GO:0010107;GO:0010248;GO:0015991;GO:0030007;GO:0036376;GO:0005890;GO:0005889;GO:0006119;EC:3.6.3.10;EC:3.6.3.9	potassium-transporting ATPase alpha chain 1
CUFF.44734.1	GO:0005615;GO:0016324;GO:0043231;GO:0000287;GO:0005391;GO:0005524;GO:0008900;GO:0006883;GO:0010107;GO:0010248;GO:0015991;GO:0030007;GO:0036376;GO:0005890;GO:0005889;GO:0006119;EC:3.6.3.10;EC:3.6.3.9	potassium-transporting ATPase alpha chain 1-like
CUFF.44787.2	GO:0005886;GO:0016021;GO:0042995;GO:0004930;GO:0008289;GO:0002232;GO:0002385;GO:0002720;GO:0002752;GO:0002879;GO:0007186;GO:0019915;GO:0032722;GO:0042593;GO:0045444;GO:0071398;GO:0090276;GO:2000484	free fatty acid receptor 2
CUFF.47553.1	GO:0001518;GO:0014704;GO:0030315;GO:0033268;GO:0005515;GO:0019871;GO:0086062;GO:0010765;GO:0010976;GO:0019227;GO:0021966;GO:0046684;GO:0060078;GO:0060307;GO:0060371;GO:0086002;GO:0086047;GO:0086091;GO:2000649	sodium channel subunit beta-1
CUFF.45712.1	GO:0007275;GO:0051260	BTB POZ domain-containing KCTD15 isoform X1
CUFF.46632.1	GO:0016021;GO:0097381;GO:0009968;GO:0022400;GO:0050908	regulator of G- signaling 9-binding
CUFF.45471.1	GO:0005764;GO:0005768;GO:0010314;GO:0032266;GO:0046872;GO:0070273;GO:0007032;GO:0010508;GO:0016050;GO:0072659;GO:2001244	pleckstrin homology domain-containing family F member 1
CUFF.45593.1	GO:0005739;GO:0005783;GO:0005829;GO:0005925;GO:0031226;GO:0070062;GO:0003810;GO:0046872;GO:0018149;GO:0032471;GO:0043065;GO:0043277;GO:0045785;GO:0051561;GO:0060445;GO:0060662;EC:2.3.2.13	-glutamine gamma-glutamyltransferase 2
CUFF.45552.3	GO:0050528;GO:0008653;GO:0050728;EC:3.1.1.77	acyloxyacyl hydrolase isoform X1
CUFF.45552.1	GO:0050528;GO:0008653;GO:0050728;EC:3.1.1.77	acyloxyacyl hydrolase isoform X1
CUFF.45552.2	GO:0050528;GO:0008653;GO:0050728;EC:3.1.1.77	acyloxyacyl hydrolase isoform X1
CUFF.45608.1	GO:0005813;GO:0030992;GO:0036064;GO:0072372;GO:0097542;GO:0007224;GO:0007286;GO:0042073;GO:0042384	intraflagellar transport 56
CUFF.45608.2	GO:0005813;GO:0030992;GO:0036064;GO:0072372;GO:0007224;GO:0007286;GO:0042073;GO:0042384	intraflagellar transport 56 isoform X2
CUFF.45633.1	GO:0000172;GO:0005655;GO:0003723;GO:0004540;GO:0006364;GO:0006379;GO:0008033;GO:0051252	ribonuclease P subunit p29 isoform X2
CUFF.45753.1	GO:0005789;GO:0016021;GO:0031966;GO:0003854;GO:0004769;GO:0006694;GO:0055114;GO:0008207;GO:0008209;GO:0008210;EC:5.3.3.1;EC:1.1.1.145	3 beta-hydroxysteroid dehydrogenase Delta 5--
CUFF.46112.1	GO:0009986;GO:0016021;GO:0032808	immunoglobulin superfamily member 3 isoform X2
CUFF.46131.1	GO:0016021;GO:0016328;GO:0005515;GO:0007275	vang 1
CUFF.52823.1	GO:1903561;GO:0019164;GO:0006086;GO:0019643;EC:1.2.7.1	olfactomedin 3
CUFF.46113.2	GO:0005576;GO:0045177;GO:0009306;GO:0010596;GO:0031397	coiled-coil domain-containing 23
CUFF.51031.3	GO:0003676	tigger transposable element-derived 1
CUFF.51029.1	GO:0005615;GO:0005737;GO:0003796;GO:0004568;GO:0008061;GO:0019900;GO:0030246;GO:0000272;GO:0002532;GO:0006032;GO:0006037;GO:0006915;GO:0006955;GO:0007586;GO:0009620;GO:0090197;GO:0016998;EC:3.2.1.14;EC:3.2.1.17	acidic mammalian chitinase isoform X3
CUFF.51017.1	GO:0005802;GO:0016023;GO:0036064;GO:0031344;GO:0033674	pitchfork isoform X1
CUFF.46478.1	GO:0005753;GO:0016021;GO:0070062	Up-regulated during skeletal muscle growth 5
CUFF.46845.1	GO:0016021;GO:0003964;GO:0004519;GO:0006278;GO:0090305;EC:2.7.7.49	endonuclease reverse transcriptase
CUFF.48106.1	GO:0030285;GO:0005215;GO:0006810;GO:0006874;GO:0021762;GO:0055114	synaptophysin 2
CUFF.46994.1	GO:0000922;GO:0005829;GO:0005876;GO:0030496;GO:0008017;GO:0001578;GO:0007080;GO:0030308;GO:0031116;GO:0045737;GO:0045893;GO:0060236;GO:0045298	proline serine-rich coiled-coil 1 isoform X1
CUFF.46886.1	GO:0005886;GO:0016021;GO:0004930;GO:0005509;GO:0007156;GO:0007166;GO:0007186	Cadherin EGF LAG seven-pass G-type receptor 2
CUFF.46887.1	GO:0005886;GO:0016021;GO:0004930;GO:0005509;GO:0007156;GO:0007166;GO:0007186	cadherin EGF LAG seven-pass G-type receptor 2 isoform X2
CUFF.52038.1	GO:0005765;GO:0005794;GO:0005813;GO:0005834;GO:0030496;GO:0070062;GO:0001664;GO:0003924;GO:0004871;GO:0005525;GO:0019003;GO:0031683;GO:0007049;GO:0007193;GO:0007212;GO:0046039;GO:0051301	guanine nucleotide-binding G(k) subunit alpha
CUFF.46956.1	GO:0008171;GO:0008173;GO:0001510;GO:0034587;GO:0006396;EC:2.1.1	small RNA 2 -O-methyltransferase
CUFF.47290.1	GO:0005634;GO:0005829;GO:0003682;GO:0035241;GO:0035242;GO:0042393;GO:0044020;GO:0070611;GO:0070612;GO:0000122;GO:0006281;GO:0016049;GO:0019919;GO:0034970;GO:0043985;GO:0090398;GO:0000785	arginine N-methyltransferase 6
CUFF.47291.1	GO:0005634;GO:0005829;GO:0003682;GO:0035241;GO:0035242;GO:0042393;GO:0044020;GO:0070611;GO:0070612;GO:0000122;GO:0006281;GO:0016049;GO:0019919;GO:0034970;GO:0043985;GO:0090398;GO:0000785	arginine N-methyltransferase 6
CUFF.47447.2	GO:0001725;GO:0009898;GO:0009925;GO:0016324;GO:0016460;GO:0030864;GO:0031941;GO:0051015;GO:0007015;GO:0007420;GO:0050890	Shroom4-like isoform X4
CUFF.47447.1	GO:0051015	Shroom4 isoform X1
CUFF.47447.3	GO:0001725;GO:0009898;GO:0009925;GO:0016324;GO:0016460;GO:0030864;GO:0031941;GO:0051015;GO:0007015;GO:0007420;GO:0050890	Shroom4 isoform X1
CUFF.47499.1	GO:0005891;GO:0008331;GO:0007601;GO:0034765;GO:0043029;GO:0050856;GO:0070588	voltage-dependent L-type calcium channel subunit alpha-1F isoform X3
CUFF.47501.1	GO:0005891;GO:0008331;GO:0046872;GO:0034765;GO:0043029;GO:0050856;GO:0050908;GO:0061337;GO:0070588;GO:0086010	voltage-dependent L-type calcium channel subunit alpha-1F isoform X3
CUFF.49681.1	GO:0004843;GO:0016579	OTU domain-containing 5 isoform X2
CUFF.48592.1	GO:0005654;GO:0005730;GO:0015934;GO:0030425;GO:0000166;GO:0005515;GO:0044822;GO:0045727	RNA-binding 3
CUFF.47663.2	GO:0003676;GO:0003700;GO:0046872;GO:0006355;GO:0005667;GO:0045449	zinc finger 182 isoform X1
CUFF.47754.1	GO:0005622;GO:0003676;GO:0046872;GO:0006355	zinc finger 157
CUFF.47920.1	GO:0005509;GO:0006874;GO:0032781;GO:0050848	Regucalcin
CUFF.48042.1	GO:0005622;GO:0003676;GO:0046872;GO:0006355	zinc finger 674 isoform X3
CUFF.50015.1	GO:0005634;GO:0005737;GO:0004725;GO:0017017;GO:0000188;GO:0035335;GO:0006570;EC:3.1.3.48;EC:3.1.3	dual specificity phosphatase 18-like
CUFF.48036.1	GO:0005615;GO:0009986;GO:0031012;GO:0005109;GO:0005125;GO:0042803;GO:0001890;GO:0035426;GO:0045893;GO:0051091;GO:0060070;GO:0061299	norrin
CUFF.48088.1	GO:0000932;GO:0005730;GO:0005764;GO:0005783;GO:0010494;GO:0000166;GO:0003697;GO:0003727;GO:0042802;GO:0032197	AChain Structure Of The Human Line-1 Orf1p Trimer
CUFF.48447.1	GO:0005604;GO:0005652;GO:0005730;GO:0005829;GO:0005911;GO:0005925;GO:0016323;GO:0016363;GO:0030425;GO:0031982;GO:0042734;GO:0043234;GO:0060170;GO:0004674;GO:0005516;GO:0005524;GO:0008022;GO:0030165;GO:0032403;GO:0042043;GO:0001953;GO:0006468;GO:0006886;GO:0010839;GO:0045944;GO:0061045;GO:0090280;GO:0090288;GO:0009069;EC:2.7.11	Peripheral plasma membrane partial
CUFF.50047.1	GO:0005741;GO:0005852;GO:0010494;GO:0016607;GO:0022627;GO:0070062;GO:0003677;GO:0003924;GO:0004003;GO:0004004;GO:0005524;GO:0008134;GO:0008143;GO:0008190;GO:0035613;GO:0043024;GO:0043273;GO:0048027;GO:0007059;GO:0008625;GO:0009615;GO:0010501;GO:0016055;GO:0017148;GO:0030307;GO:0030308;GO:0031333;GO:0032508;GO:0032728;GO:0034063;GO:0042256;GO:0043154;GO:0043280;GO:0045070;GO:0045087;GO:0045944;GO:…	ATP-dependent RNA helicase DDX3X isoform X1
CUFF.48652.1	GO:0016021	IL- partial
CUFF.48694.1	GO:0016021;GO:0042613;GO:0002504;GO:0006955	HLA- partial
CUFF.48695.1	GO:0016021;GO:0042613;GO:0002504;GO:0006955	HLA- partial
CUFF.49259.1	GO:0016021	transmembrane 144
CUFF.50722.1	GO:0005488	Ferritin light chain
CUFF.51484.1	GO:0008043;GO:0005506	ferritin light chain
CUFF.49524.1	GO:0005615;GO:0031463;GO:0004842;GO:0016567	kelch 34
CUFF.49524.2	GO:0005615;GO:0031463;GO:0004842;GO:0016567	kelch 34
CUFF.50222.1	GO:0015630;GO:0005198;GO:0000226	MAP7 domain-containing 2 isoform X4
CUFF.50222.2	GO:0015630;GO:0031110	MAP7 domain-containing 2 isoform X4
CUFF.50577.1	GO:0005654;GO:0005730;GO:0005840;GO:0016020;GO:0070062;GO:0003677;GO:0003700;GO:0003735;GO:0031625;GO:0044822;GO:0046872;GO:0006364;GO:0006417;GO:0043066;GO:0045597;GO:0045892;GO:0005667;GO:0045449	PA2G4 partial
CUFF.50580.1	GO:0005654;GO:0005730;GO:0005737;GO:0016020;GO:0030529;GO:0070062;GO:0003677;GO:0003700;GO:0031625;GO:0044822;GO:0007050;GO:0008283;GO:0043066;GO:0045597;GO:0045892;GO:0005667;GO:0045449	proliferation-associated partial
CUFF.50065.1	GO:0005634;GO:0005759;GO:0043209;GO:0045254;GO:0004739;GO:0034604;GO:0006099;GO:0061732;GO:0006094;GO:0006096;GO:0009097;GO:0009098;GO:0009099;EC:1.2.4.1;EC:1.2.1	pyruvate dehydrogenase E1 component subunit somatic mitochondrial
CUFF.50065.2	GO:0005634;GO:0005759;GO:0043209;GO:0045254;GO:0004739;GO:0034604;GO:0006099;GO:0010510;GO:0046487;GO:0061732;GO:0006094;GO:0006096;GO:0009097;GO:0009098;GO:0009099;EC:1.2.4.1;EC:1.2.1	pyruvate dehydrogenase E1 component subunit somatic mitochondrial
CUFF.68066.1	GO:0005615;GO:0005737;GO:0005886;GO:0009986;GO:0016021;GO:0070062;GO:0001618;GO:0001948;GO:0004175;GO:0004180;GO:0008237;GO:0008241;GO:0046872;GO:0003051;GO:0006508;GO:0015827;GO:0032800;GO:0046718;GO:0046813;GO:0060452;GO:1903598;GO:1903779;GO:0007165;EC:3.4.15	angiotensin-converting enzyme 2
CUFF.51969.1	GO:0005634;GO:0005829;GO:0003785;GO:0007015;GO:0030334	TMSB4X partial
CUFF.50613.2	GO:0005769;GO:0016324;GO:0016471;GO:0033179;GO:0070062;GO:0015078;GO:0015991	V-type proton ATPase subunit d 2
CUFF.50809.1	GO:0005622;GO:0070062;GO:0090543;GO:0042803;GO:0000920;GO:0006997;GO:0007034;GO:0007080;GO:0009838;GO:0010824;GO:0032466;GO:0090611;GO:1901673;GO:1902188	charged multivesicular body 4c
CUFF.50980.1	GO:0003700;GO:0035939;GO:0046983;GO:0001525;GO:0003198;GO:0045746;GO:2000678;GO:2000820;GO:0005667;GO:0045449	hairy enhancer-of-split related with YRPW motif 1 isoform X1
CUFF.56329.1	GO:0016020	mitochondrial inner membrane COX18 isoform X1
CUFF.51075.1	GO:0005779;GO:0016593;GO:0008270;GO:0000038;GO:0000122;GO:0006635;GO:0016558;GO:0031648;GO:0048147;GO:0050680	peroxisome biogenesis factor 2
CUFF.51400.1	GO:0005730;GO:0005819;GO:0070187;GO:0003691;GO:0003720;GO:0008017;GO:0008301;GO:0042803;GO:0043130;GO:0046982;GO:0000086;GO:0007094;GO:0008156;GO:0031116;GO:0031627;GO:0032211;GO:0043065;GO:0045141;GO:0045840;GO:0051260;GO:0051974;GO:0070198;GO:1904792;GO:0045298;EC:2.7.7	telomeric repeat-binding factor 1 isoform X2
CUFF.54056.1	GO:0005622;GO:0005886;GO:0005096;GO:0030676;GO:0007186;GO:0008344;GO:0014065;GO:0035023;GO:0043547;GO:0048813	phosphatidylinositol 3,4,5-trisphosphate-dependent Rac exchanger 2
CUFF.53921.1	GO:0002177;GO:0005737;GO:0005813;GO:0003779;GO:0015631;GO:0045502;GO:0010921;GO:0045298;GO:0030286	phosphatase 1 regulatory subunit 42 isoform X1
CUFF.54845.1	GO:0016020	IL- partial
CUFF.53667.1	GO:0005615;GO:0005634;GO:0005737;GO:0071164;GO:0009452;GO:0036261	trimethylguanosine synthase
CUFF.57602.1	GO:0005634;GO:0003700;GO:0008270;GO:0006355;GO:0005667;GO:0045449	suppression of tumorigenicity 18
CUFF.57555.1	GO:0005634;GO:0003700;GO:0008270;GO:0006355;GO:0005667;GO:0045449	suppression of tumorigenicity 18 isoform X1
CUFF.56231.1	GO:0005634;GO:0003700;GO:0005515;GO:0043565;GO:0006355;GO:0006366;GO:0005667;GO:0045449	CCAAT enhancer-binding delta
CUFF.54027.1	GO:0005634;GO:0001158;GO:0003700;GO:0021983;GO:0042127;GO:0045165;GO:0045595;GO:0045944;GO:0005667;GO:0045449	T-box transcription factor TBX19 isoform X2
CUFF.53889.1	GO:0016021;GO:0004930;GO:0007186	G- coupled receptor 161
CUFF.54645.1	GO:0003964;GO:0004519;GO:0006278;GO:0090305;EC:2.7.7.49	ORF2
CUFF.54864.1	GO:0003964;GO:0004519;GO:0006278;GO:0090305;EC:2.7.7.49	endonuclease reverse transcriptase
CUFF.55047.1	GO:0005622;GO:0016874	probable E3 ubiquitin- ligase MID2
CUFF.264464.1	GO:0016020;GO:0006865	cationic amino acid transporter 3-like
CUFF.55220.1	GO:0003824;GO:0090304	Retrovirus-related Pol poly LINE-1
CUFF.155520.1	GO:0005684;GO:0005687;GO:0005690;GO:0015030;GO:0016607;GO:0019013;GO:0046540;GO:0071011;GO:0071339;GO:0005515;GO:0030621;GO:0030622;GO:0044822;GO:0070990;GO:0000244;GO:0048254;GO:0071166	U4 U6 small nuclear ribonucleo Prp31
CUFF.155804.1	GO:0005789;GO:0016021;GO:0003841;GO:0005515;GO:0047144;GO:0008654;GO:0021591;GO:0021819;GO:0036149;GO:0042967;EC:2.3.1.52;EC:2.3.1.51	lysophospholipid acyltransferase 7 isoform X2
CUFF.243495.1	GO:0005886;GO:0070062	leukocyte-associated immunoglobulin-like receptor 1
CUFF.243436.1	GO:0016021	leukocyte immunoglobulin-like receptor subfamily B member 3 isoform X1
CUFF.55817.2	GO:0016020	leukocyte immunoglobulin-like receptor subfamily A member 5
CUFF.56613.2	GO:0005737;GO:0032587;GO:0070062;GO:0003779;GO:0030676;GO:0042608;GO:0035023;GO:0043547;GO:1900029;GO:0042101	epidermal growth factor receptor kinase substrate 8 1
CUFF.55413.1	GO:0005829;GO:0005886;GO:0016021;GO:0030054;GO:0030672;GO:0031045;GO:0043005;GO:0043025;GO:0048471;GO:0055038;GO:0005509;GO:0005544;GO:0019905;GO:0030276;GO:0046982;GO:0006906;GO:0017158;GO:0048488;GO:0048791	synaptotagmin-5 isoform X3
CUFF.55415.1	GO:0016021;GO:0005001;GO:0035335;GO:0006570;GO:0007165	receptor-type tyrosine- phosphatase H
CUFF.55418.1	GO:0016021;GO:0005001;GO:0035335;GO:0006570;GO:0007165	receptor-type tyrosine- phosphatase H
CUFF.55323.1	GO:0003964;GO:0004519;GO:0006278;GO:0090305;EC:2.7.7.49	endonuclease reverse transcriptase
CUFF.55709.2	GO:0005758;GO:0030061;GO:0004129;GO:1902600;GO:0006123;GO:0045277;EC:1.9.3.1	cytochrome c oxidase subunit 6B2
CUFF.57282.1	GO:0005634;GO:0003677;GO:0003700;GO:0046872;GO:0006355;GO:0005667;GO:0045449	zinc finger 628
CUFF.57288.1	GO:0005615;GO:0005622;GO:0016020;GO:0031012;GO:0001968;GO:0005044;GO:0043236;GO:0006898;GO:0042494;GO:0050829;GO:0050830;GO:2000483;GO:0007165	soluble scavenger receptor cysteine-rich domain-containing SSC5D
CUFF.57461.1	GO:0003676;GO:0046872	zinc finger 581
CUFF.55722.1	GO:0003676;GO:0046872	zinc finger 835
CUFF.66260.1	GO:0016020;GO:0000977;GO:0003700;GO:0046872;GO:0045892;GO:0005667;GO:0045449	zinc finger 211-like
CUFF.55766.1	GO:0046872	AF123881_1gag partial
CUFF.57497.1	GO:0003676;GO:0003700;GO:0046872;GO:0006355;GO:0005667;GO:0045449	zinc finger 544
CUFF.57149.1	GO:0003676;GO:0046872	zinc finger and BTB domain-containing 45 isoform X3
CUFF.55948.1	GO:0005615;GO:0005764;GO:0005776;GO:0005829;GO:0031410;GO:0070062;GO:0005125;GO:0005149;GO:0001660;GO:0006955;GO:0019221;GO:0043123;GO:0046330;GO:0051781;GO:2000866;GO:0008283;GO:0040007;GO:0045323	interleukin-1 beta
CUFF.56080.1	GO:0005758;GO:0009060;GO:0033617	coiled-coil-helix-coiled-coil-helix domain-containing 5
CUFF.56001.1	GO:0005887;GO:0004871;GO:0005315;GO:0015319;GO:0035435;GO:0035725;GO:0043123	sodium-dependent phosphate transporter 1
CUFF.56001.2	GO:0005887;GO:0004871;GO:0005315;GO:0015319;GO:0035435;GO:0035725;GO:0043123	sodium-dependent phosphate transporter 1
CUFF.56001.3	GO:0005887;GO:0004871;GO:0005315;GO:0015319;GO:0035435;GO:0035725;GO:0043123	sodium-dependent phosphate transporter 1
CUFF.56626.1	GO:0000139;GO:0005886;GO:0016021;GO:0030136;GO:0045121	MAL
CUFF.57911.1	GO:0005794;GO:0016021;GO:0003835;GO:0009311;GO:0018279;GO:0097503;EC:2.4.99.1	Beta-galactoside alpha-2,6-sialyltransferase 2
CUFF.57857.1	GO:0008146;GO:0051923	sulfotransferase 1C4
CUFF.57857.2	GO:0008146;GO:0051923	sulfotransferase 1C4
CUFF.57116.1	GO:0016021;GO:0004930;GO:0007186	probable G- coupled receptor 45
CUFF.57405.1	GO:0005654;GO:0072669;GO:0006388;GO:0048598	ashwin isoform X1
CUFF.57400.1	GO:0000307;GO:0005654;GO:0019005;GO:0016301;GO:0019901;GO:0042393;GO:0043130;GO:0061575;GO:0000080;GO:0007346;GO:0008283;GO:0009790;GO:0032147;GO:0044772;GO:0045737;GO:0045893;GO:0051301	cyclin-dependent kinases regulatory subunit 1
CUFF.57573.1	GO:0004910;GO:0019221;GO:0045323	interleukin-1 receptor type 2-like
CUFF.57816.1	GO:0003824	reverse partial
CUFF.57689.1	GO:0016021	spermatogenesis-associated 31E1-like
CUFF.57737.1	GO:0003964;GO:0004519;GO:0006278;GO:0090305;EC:2.7.7.49	CCR4-NOT transcription complex subunit 11 isoform X1
CUFF.58135.1	GO:0003964;GO:0004519;GO:0006278;GO:0090305;EC:2.7.7.49	endonuclease reverse transcriptase
CUFF.58582.1	GO:0005615;GO:0014069;GO:0016021;GO:0030672;GO:0030215;GO:0038191;GO:0045499;GO:0001755;GO:0001843;GO:0021535;GO:0021549;GO:0030335;GO:0032874;GO:0042692;GO:0048843;GO:0050919;GO:0071526	semaphorin-4C
CUFF.60213.1	GO:0003824;GO:0090304	endonuclease reverse transcriptase
CUFF.58343.1	GO:0005634;GO:0005737;GO:0070062;GO:0005215;GO:0005504;GO:0001816;GO:0006469;GO:0006810;GO:0042632;GO:0042750;GO:0045892;GO:0050729;GO:0050872;GO:0050873;GO:0071285	fatty acid binding 4
CUFF.64524.1	GO:0005886;GO:0030027;GO:0030864;GO:0003779;GO:0042802;GO:0030835	pleckstrin homology domain-containing family H member 2
CUFF.59761.1	GO:0005089;GO:0035023;GO:0043547	rho guanine nucleotide exchange factor 33 isoform X3
CUFF.59418.2	GO:0005737;GO:0005886;GO:0015629;GO:0005096;GO:0017049;GO:0007266;GO:0008360;GO:0030838;GO:0031274;GO:0043547	cdc42 effector 3
CUFF.60509.1	GO:0005615;GO:0005829;GO:0016529;GO:0004854;GO:0004855;GO:0005506;GO:0009055;GO:0016614;GO:0016903;GO:0042803;GO:0043546;GO:0050660;GO:0051537;GO:0001933;GO:0001937;GO:0006919;GO:0007595;GO:0009115;GO:0010629;GO:0045602;GO:0051898;GO:0055114;GO:1900745;GO:1900747;GO:2000379;GO:2001213;GO:0006118;EC:1.17.1.4;EC:1.17.3.2	xanthine dehydrogenase oxidase
CUFF.60510.1	GO:0004854;GO:0004855;GO:0005506;GO:0009055;GO:0016614;GO:0043546;GO:0050660;GO:0051537;GO:0055114;GO:0006144;GO:0006118;EC:1.17.1.4;EC:1.17.3.2	xanthine dehydrogenase oxidase
CUFF.60508.1	GO:0005615;GO:0005777;GO:0005829;GO:0016529;GO:0004854;GO:0004855;GO:0005506;GO:0009055;GO:0016614;GO:0016903;GO:0042803;GO:0043546;GO:0050660;GO:0051537;GO:0001933;GO:0001937;GO:0006919;GO:0007595;GO:0009115;GO:0010629;GO:0045602;GO:0051898;GO:0055114;GO:1900745;GO:1900747;GO:2000379;GO:2001213;GO:0006118;EC:1.17.1.4;EC:1.17.3.2	xanthine dehydrogenase oxidase
CUFF.60511.1	GO:0005615;GO:0005829;GO:0016529;GO:0004854;GO:0004855;GO:0005506;GO:0009055;GO:0016614;GO:0016903;GO:0042803;GO:0043546;GO:0050660;GO:0051537;GO:0001933;GO:0001937;GO:0006919;GO:0007595;GO:0009115;GO:0010629;GO:0045602;GO:0051898;GO:0055114;GO:1900745;GO:1900747;GO:2000379;GO:2001213;GO:0006118;EC:1.17.1.4;EC:1.17.3.2	xanthine dehydrogenase oxidase isoform X2
CUFF.60475.3	GO:0005789;GO:0016021;GO:0031090;GO:0043025;GO:0070852;GO:0003865;GO:0009917;GO:0033218;GO:0047751;GO:0006702;GO:0006706;GO:0007267;GO:0008584;GO:0018879;GO:0018894;GO:0018963;GO:0021766;GO:0021854;GO:0030154;GO:0030539;GO:0030540;GO:0031667;GO:0032354;GO:0033574;GO:0042493;GO:0043434;GO:0048545;GO:0055114;GO:0060348;GO:0006699;GO:0008210;EC:1.3.99.5;EC:1.3.1.22	3-oxo-5-alpha-steroid 4-dehydrogenase 2
CUFF.60096.1	GO:0005634;GO:0070971;GO:0019901;GO:0000082;GO:0006974;GO:0007140;GO:0008284;GO:0010628;GO:0045737;GO:1904146	speedy A
CUFF.159063.1	GO:0030914;GO:0003713;GO:0004402;GO:0005515;GO:0043966;GO:0051457;GO:0005667;GO:0045941;GO:0042967;EC:2.3.1.48	STAGA complex 65 subunit gamma
CUFF.60724.1	GO:0016021;GO:0004672;GO:0005524;GO:0006468	keratinocyte-associated 3 isoform X1
CUFF.60419.1	GO:0005770;GO:0005886;GO:0016021;GO:0030672;GO:0043005;GO:0005385;GO:0010043;GO:0051050;GO:0061088;GO:0071577	zinc transporter 3
CUFF.61895.1	GO:0005737;GO:0030496;GO:0035371;GO:0008017;GO:0045737;GO:0045893;GO:1903033;GO:0045298	microtubule-associated RP EB family member 3 isoform X1
CUFF.60563.1	GO:0016021;GO:0005509	otoferlin isoform 1
CUFF.61889.1	GO:0016021;GO:0016740	dolichyl-diphosphooligosaccharide-- glycosyltransferase subunit 4
CUFF.61437.1	GO:0005737;GO:0045202;GO:0008270	dystrobrevin beta-like isoform X2
CUFF.67858.1	GO:0005615;GO:0005782;GO:0030141;GO:0005184;GO:0031781;GO:0031782;GO:0070996;GO:0007218;GO:0008217;GO:0032098;GO:0032720;GO:0033059;GO:0042593;GO:0043400;GO:0045944;GO:0070873;GO:2000852	pro-opiomelanocortin
CUFF.61566.1	GO:0070062;GO:0004045;EC:3.1.1.29	peptidyl-tRNA hydrolase PTRHD1
CUFF.61567.2	GO:0000777;GO:0005654;GO:0034508	centromere O
CUFF.61567.1	GO:0000776;GO:0005654;GO:0034508	centromere O
CUFF.61083.2	GO:0070062;GO:0003960;GO:0008270;GO:0042803;GO:0048038;GO:0070402;GO:0006739;GO:0055114;GO:0006118;EC:1.6.5.5	quinone oxidoreductase PIG3
CUFF.61617.1	GO:0005739;GO:0005783;GO:0035091;GO:0042981	HCLS1-binding 3
CUFF.61587.1	GO:0005654;GO:0016020;GO:0022627;GO:0000166;GO:0003735;GO:0003743;GO:0031369;GO:0032403;GO:0044822;GO:0000184;GO:0000462;GO:0006614;GO:0019083;GO:0034101;GO:0006446	40S ribosomal S24 isoform X1
CUFF.61593.1	GO:0005829;GO:0016020;GO:0005509;GO:0035774;GO:0045921;GO:0046676	visinin partial
CUFF.61806.1	GO:0010494;GO:0016020;GO:0071920;GO:0072669;GO:0003677;GO:0003682;GO:0003712;GO:0003725;GO:0004004;GO:0004527;GO:0005524;GO:0008143;GO:0033677;GO:0044822;GO:0006302;GO:0006355;GO:0006388;GO:0006397;GO:0007275;GO:0009615;GO:0010501;GO:0032508;GO:0043330;GO:0090305;GO:0000785;GO:0005667;GO:0045449;EC:2.7.7	ATP-dependent RNA helicase DDX1 partial
CUFF.70725.1	GO:0005622	FAM49A isoform X2
CUFF.62868.1	GO:0003824	mitochondrial inner membrane COX18 isoform X1
CUFF.62422.1	GO:0003676;GO:0046872	Krueppel-like factor 11
CUFF.62421.2	GO:0005634;GO:0000981;GO:0005515;GO:0044212;GO:0046872;GO:0000083;GO:0000122;GO:0008285;GO:0043065	Krueppel-like factor 11 isoform X2
CUFF.63249.1	GO:0015031	unnamed protein product, partial
CUFF.66931.1	GO:0005741;GO:0005743;GO:0005789;GO:0005811;GO:0003824;GO:0043621;GO:0046872;GO:0051539;GO:0034157;GO:0034165;GO:0043367;GO:0045071;GO:0050709;GO:0051607;GO:2000553	radical S-adenosyl methionine domain-containing 2
CUFF.63060.1	GO:0005576;GO:0005634;GO:0005739;GO:0005783;GO:0001730;GO:0003725;GO:0005524;GO:0046872;GO:0006164;GO:0045071;GO:0045087;GO:0051607	2 -5 -oligoadenylate synthase 1
CUFF.63128.1	GO:0005840;GO:0009055;GO:0016614;GO:0046872;GO:0050660;GO:0051537;GO:0055114;GO:0006118	Aldehyde oxidase
CUFF.66124.1	GO:0005634;GO:0005737	WD40 repeat-containing partial
CUFF.63223.2	GO:0051087	BAG family molecular chaperone regulator partial
CUFF.63223.1	GO:0051087	BAG family molecular chaperone regulator 1
CUFF.65840.2	GO:0005887;GO:0008138;GO:0015389;GO:0015390;GO:0006470;GO:0015855;GO:0015860;GO:0015864;GO:0072531;GO:1904823;GO:0006812;EC:3.1.3	solute carrier family 28 member 3
CUFF.64180.1	GO:0005634;GO:0030018;GO:0030054;GO:0070062;GO:0042132;GO:0046872;GO:0006094;GO:0016311;GO:0006000;GO:0006013;GO:0006096;GO:0006098;GO:0015976;EC:3.1.3.11	fructose-1,6-bisphosphatase isozyme 2
CUFF.65445.1	GO:0003824;GO:0090304	endonuclease reverse transcriptase
CUFF.65446.1	GO:0003824;GO:0090304	endonuclease reverse transcriptase
CUFF.64480.1	GO:0016021;GO:0005254;GO:0005524;GO:0042626;GO:1902476	multidrug resistance-associated 4-like
CUFF.64478.1	GO:0016021;GO:0016323;GO:0031088;GO:0005254;GO:0005524;GO:0042626;GO:1902476	multidrug resistance-associated 4-like
CUFF.64484.1	GO:0016021;GO:0005254;GO:0005524;GO:0042626;GO:1902476	multidrug resistance-associated 4- partial
CUFF.64472.1	GO:0005743;GO:0016021;GO:0003735;GO:0005347;GO:0005509;GO:0006412;GO:0006839;GO:0010941;GO:0015867;GO:0034599;GO:0055085;GO:0071277;GO:0005840;GO:0042254	calcium-binding mitochondrial carrier S -1 isoform X2
CUFF.64472.2	GO:0005743;GO:0016021;GO:0003735;GO:0005347;GO:0005509;GO:0006412;GO:0006839;GO:0010941;GO:0015867;GO:0034599;GO:0055085;GO:0071277;GO:0005840;GO:0042254	calcium-binding mitochondrial carrier S -1 isoform X2
CUFF.64481.3	GO:0016021;GO:0016323;GO:0031088;GO:0005254;GO:0005524;GO:0042626;GO:1902476	multidrug resistance-associated 4- partial
CUFF.64481.1	GO:0016021;GO:0044464;GO:0005254;GO:0005524;GO:0042626;GO:1902476	multidrug resistance-associated 4
CUFF.64481.2	GO:0016020;GO:0044464;GO:0006811	multidrug resistance-associated 4- partial
CUFF.64488.1	GO:0005634;GO:0005737;GO:0005929;GO:0004693;GO:0005524;GO:0006468;GO:0007275;GO:0051301;GO:0051726;GO:0000074;GO:0009069;EC:2.7.11.22	cyclin-dependent kinase 20 isoform X2
CUFF.64507.1	GO:0016021;GO:0005488;GO:0010467;GO:0034645;GO:0044238;GO:0044271;GO:0044710	transposase element L1Md-A101 L1Md-A102 L1Md-A2
CUFF.64513.1	GO:0005847;GO:0004521;GO:0008270;GO:0044822;GO:0006378;GO:0098789;GO:0051252	cleavage and polyadenylation specificity factor subunit 4
CUFF.64511.1	GO:0005759;GO:0000049;GO:0044822;GO:0042780	pentatricopeptide repeat-containing mitochondrial isoform X1
CUFF.88918.1	GO:0005634;GO:0003700;GO:0043565;GO:0005667;GO:0045449	zinc finger 394
CUFF.88947.1	GO:0005654;GO:0005737;GO:0016021;GO:0000981;GO:0003677;GO:0005515;GO:0006357	Chromosome 7 open reading frame 38
CUFF.67082.1	GO:0005634;GO:0005739;GO:0005886;GO:0030424;GO:0043025;GO:0070062;GO:0008766;GO:0018169;GO:0043773;GO:0043774;GO:0061630;GO:0070411;GO:0070412;GO:0070736;GO:0070737;GO:0070738;GO:0070740;GO:0000209;GO:0002230;GO:0006611;GO:0030279;GO:0030509;GO:0030512;GO:0030579;GO:0032801;GO:0034394;GO:0043161;GO:0061734;GO:0061736;GO:0071211;GO:1903861;GO:2000060;EC:6.3.2	E3 ubiquitin- ligase SMURF1 isoform X2
CUFF.71646.1	GO:0005634;GO:0000977;GO:0001228;GO:0042803;GO:0006851;GO:0007030;GO:0007186;GO:0007267;GO:0010832;GO:0019722;GO:0030968;GO:0042149;GO:0042593;GO:0045944;GO:0048312;GO:0048469	class A basic helix-loop-helix 15
CUFF.75490.1	GO:0005634;GO:0016020;GO:0008285;GO:0031398;GO:0060510	aminoacyl tRNA synthase complex-interacting multifunctional 2 isoform X1
CUFF.65918.1	GO:0030054;GO:0043197;GO:0045211;GO:0005515;GO:0007216;GO:0030036;GO:0060292	delphilin isoform X1
CUFF.65909.1	GO:0005783;GO:0005801;GO:0016020;GO:0006810	ER lumen -retaining receptor 2
CUFF.66433.1	GO:0005488	zinc finger 316
CUFF.67555.1	GO:0003824;GO:0090304	endonuclease reverse transcriptase
CUFF.67394.1	GO:0005874;GO:0016021;GO:0007165;GO:0019835;GO:0034446	ras-associating and dilute domain-containing
CUFF.66315.1	GO:0005886;GO:0016021;GO:0030054;GO:0045202;GO:0070062;GO:0007155;GO:0048148;GO:0060998	sidekick-1 isoform X1
CUFF.66325.1	GO:0016021;GO:0070062;GO:0048148;GO:0060998	sidekick-1- partial
CUFF.66307.4	GO:0005886;GO:0016021;GO:0030054;GO:0045202;GO:0070062;GO:0007155;GO:0048148;GO:0060998	sidekick-1- partial
CUFF.66214.1	GO:0005634;GO:0005737;GO:0005515;GO:0097159;GO:1901363;GO:0006259;GO:0044763;GO:0044767;GO:0051128	S65824reverse transcriptase homolog - human transposon
CUFF.66367.1	GO:0005834;GO:0005925;GO:0031526;GO:0003924;GO:0004871;GO:0005525;GO:0031683;GO:0031752;GO:0001701;GO:0007188;GO:0007266;GO:0008360;GO:0010762;GO:0030154;GO:0032006;GO:0032434;GO:0042733	guanine nucleotide-binding subunit alpha- partial
CUFF.70321.1	GO:0005634;GO:0005759;GO:0070062;GO:0008413;GO:0030515;GO:0035539;GO:0036219;GO:0047693;GO:0006203;GO:0006281;GO:0042262;GO:0046061;GO:0006144;GO:0006206;EC:3.6.1;EC:3.6.1.8	7,8-dihydro-8-oxoguanine triphosphatase
CUFF.72334.1	GO:0016021	PREDICTED: uncharacterized protein LOC102162791 isoform X2
CUFF.72348.1	GO:0005758;GO:0005829;GO:0009060;GO:0033617	cytochrome c oxidase assembly COX19
CUFF.66772.1	GO:0022625;GO:0003735;GO:0019843;GO:0006412;GO:0042254	60S ribosomal L19
CUFF.66801.1	GO:0016324;GO:0005249;GO:0015459;GO:0002070;GO:0071805;GO:0086091;GO:0008076	potassium voltage-gated channel subfamily E member 1
CUFF.66787.1	GO:0016020	mitochondrial inner membrane COX18 isoform X1
CUFF.84071.1	GO:0016021	interleukin-10 receptor subunit beta isoform X1
CUFF.84217.2	GO:0005634;GO:0005737;GO:0003677;GO:0003705;GO:0042803;GO:0071837;GO:0000122;GO:0021522;GO:0021530;GO:0021794;GO:0042552;GO:0045665;GO:0048663;GO:0048714;GO:0005667	oligodendrocyte transcription factor 2
CUFF.84234.1	GO:0046983;GO:0006355;GO:0048663;GO:0048709	oligodendrocyte transcription factor 1
CUFF.67443.1	GO:0008270;GO:2001032	UDP-glucuronosyltransferase 2B18-like
CUFF.67506.1	GO:0016021;GO:0019028;GO:0019031;GO:0005198;GO:0019058	envelope glyco
CUFF.67537.1	GO:0005634;GO:0048471;GO:0002039;GO:0042802;GO:0051059;GO:0072332;GO:1900119;GO:0005667	apoptosis-stimulating of p53 2 isoform X2
CUFF.67583.2	GO:0005634;GO:0005737;GO:0030529;GO:0004674;GO:0005524;GO:0044822;GO:0018105;GO:0030178;GO:0032436;GO:0032922;GO:0042752;GO:0090263;GO:1903827;GO:2000052;GO:0009069;EC:2.7.11	casein kinase I isoform epsilon isoform X1
CUFF.67583.1	GO:0004674;GO:0005524;GO:0006468;GO:0009069;EC:2.7.11	casein kinase I isoform epsilon isoform X1
CUFF.67583.4	GO:0005634;GO:0005737;GO:0030529;GO:0004674;GO:0005524;GO:0044822;GO:0006897;GO:0008360;GO:0018105;GO:0030178;GO:0032436;GO:0032922;GO:0042752;GO:0090263;GO:1903827;GO:2000052;GO:0009069;EC:2.7.11	casein kinase I isoform delta-A isoform X1
CUFF.67583.3	GO:0000139;GO:0005634;GO:0016021;GO:0030529;GO:0004674;GO:0005524;GO:0044822;GO:0006897;GO:0008360;GO:0018105;GO:0030178;GO:0032436;GO:0032922;GO:0042752;GO:0090263;GO:1903827;GO:2000052;GO:0009069;EC:2.7.11	casein kinase I isoform delta-A isoform X1
CUFF.67740.1	GO:0005737	AHNAK nucleo 2
CUFF.67740.2	GO:0005737	AHNAK nucleo 2
CUFF.68531.1	GO:0005634;GO:0005488	zinc finger and BTB domain-containing 42
CUFF.67786.3	GO:0005634;GO:0071547;GO:0004004;GO:0005524;GO:0044822;GO:0006396;GO:0007140;GO:0007283;GO:0009566;GO:0034587;GO:0043046	ATP-dependent RNA helicase TDRD9 isoform X3
CUFF.67787.1	GO:0005634;GO:0071547;GO:0004004;GO:0005515;GO:0005524;GO:0044822;GO:0006396;GO:0007140;GO:0007275;GO:0007283;GO:0009566;GO:0030154;GO:0031047;GO:0034587;GO:0043046	ATP-dependent RNA helicase TDRD9 isoform X7
CUFF.77570.1	GO:0005634;GO:0005739;GO:0005829;GO:0016020;GO:0016234;GO:0048471;GO:0019901;GO:0031625;GO:0051087;GO:0007030;GO:0010977;GO:0031397;GO:0032435;GO:0090083;GO:1902176	BAG family molecular chaperone regulator 5
CUFF.77569.1	GO:0005634;GO:0005739;GO:0005829;GO:0016020;GO:0016234;GO:0048471;GO:0019901;GO:0031625;GO:0051087;GO:0007030;GO:0010977;GO:0031397;GO:0032435;GO:0090083;GO:1902176	BAG family molecular chaperone regulator 5
CUFF.68378.1	GO:0005667;GO:0017053;GO:1990391;GO:0001078;GO:0003714;GO:0004407;GO:0008134;GO:0019899;GO:0044212;GO:0000122;GO:0007596;GO:0016032;GO:0030218;GO:0045654;GO:0070933;GO:0016481;GO:0000118;EC:3.5.1.98	REST corepressor 1
CUFF.87268.1	GO:0031519;GO:0001078;GO:0003676;GO:0046872;GO:0006403;GO:0006974;GO:0007283;GO:0009952;GO:0010225;GO:0048593;GO:0051276	transcriptional repressor YY1
CUFF.68699.1	GO:0016020;GO:0005044;GO:0016901;GO:0048038;GO:0005975;GO:0006898;GO:0055114;GO:0007165	HHIP 1
CUFF.69040.1	GO:0005615;GO:0004867;GO:0010951	serpin A11
CUFF.69041.1	GO:0005615;GO:0005783;GO:0005794;GO:0070062;GO:0001948;GO:0002020;GO:0004867;GO:0042802;GO:0010951	alpha-1-antitrypsin isoform X1
CUFF.69054.1	GO:0005730;GO:0005925;GO:0016020;GO:0022627;GO:0070062;GO:0003735;GO:0044822;GO:0006364;GO:0006412;GO:0030097;GO:0042274;GO:0043009;GO:0051726	40S ribosomal S7
CUFF.69030.1	GO:0005615;GO:0042583;GO:0004867;GO:0010951	serpin A3-8
CUFF.69031.1	GO:0005615;GO:0004867;GO:0010951	serpin A3-8
CUFF.69035.1	GO:0005615;GO:0004867;GO:0010951	serpin A3-6
CUFF.69036.1	GO:0005615;GO:0004867;GO:0010951	serpin A3-8 isoform X1
CUFF.70391.3	GO:0005622;GO:0016324;GO:0000287;GO:0005524;GO:0016787;GO:0016853;GO:0047325;GO:0052725;GO:0052726;GO:0016310;GO:0021915;GO:0032957;EC:2.7.1.134;EC:2.7.1.159	inositol-tetrakisphosphate 1-kinase
CUFF.70392.1	GO:0005622;GO:0016324;GO:0000287;GO:0005524;GO:0016787;GO:0016853;GO:0047325;GO:0052725;GO:0052726;GO:0016310;GO:0021915;GO:0032957;EC:2.7.1.134;EC:2.7.1.159	inositol-tetrakisphosphate 1-kinase
CUFF.74236.1	GO:0005840;GO:0003735;GO:0006412;GO:0042254	40S ribosomal S8-like
CUFF.74247.1	GO:0005813;GO:0005829;GO:0032391;GO:0034464;GO:0036064;GO:0060170;GO:0001103;GO:0007411;GO:0007608;GO:0015031;GO:0021772;GO:0032880;GO:0034260;GO:0035264;GO:0042384;GO:0045444;GO:0048560;GO:0050893;GO:0051492;GO:0060219;GO:0061326	tetratricopeptide repeat 8 isoform X2
CUFF.74232.1	GO:0005634;GO:0005925;GO:0016020;GO:0022627;GO:0070062;GO:0003735;GO:0044822;GO:0000462;GO:0006412	40S ribosomal S8
CUFF.69856.1	GO:0005856;GO:0004725;GO:0035335;GO:0006570;EC:3.1.3.48	tyrosine- phosphatase non-receptor type 21
CUFF.70268.1	GO:0005840;GO:0000166;GO:0003735;GO:0006412;GO:0042254	60S ribosomal L23a
CUFF.71051.2	GO:0000151;GO:0070062;GO:0005524;GO:0061631;GO:0006513;GO:0043161;GO:0051865;GO:0070936;GO:0070979;GO:1903955	ubiquitin-conjugating enzyme E2 D3 isoform X2
CUFF.70221.2	GO:0005886;GO:0016021;GO:0004800;GO:0008430;GO:0031625;GO:0001514;GO:0006590;GO:0042446;GO:0055114;EC:1.97.1.10	type II iodothyronine deiodinase
CUFF.70490.1	GO:0008024;GO:0016363;GO:0071013;GO:0071146;GO:0003713;GO:0003714;GO:0005112;GO:0042809;GO:0042974;GO:0044822;GO:0046332;GO:0000122;GO:0030511;GO:0042771;GO:0043923;GO:0045944;GO:0048026;GO:0048385;GO:0050769;GO:0051571;GO:0070564;GO:0071300;GO:0045941;GO:0016481	SNW domain-containing 1
CUFF.71189.1	GO:0016021;GO:0005227;GO:0098655;GO:0005622	calcium permeable stress-gated cation channel 1
CUFF.70699.1	GO:0042754;GO:0045892	CLOCK-interacting pacemaker
CUFF.73082.1	GO:0005615;GO:0005654;GO:0046872;GO:0000122;GO:0045944;GO:0046543	interferon regulatory factor 2-binding -like
CUFF.72052.1	GO:0005615;GO:0005783;GO:0045177;GO:0001937;GO:0009611;GO:0016525;GO:0043537;GO:1901491;GO:2000772	vasohibin-1
CUFF.70687.1	GO:0005654;GO:0005667;GO:0005783;GO:0005829;GO:0000978;GO:0000979;GO:0001077;GO:0003682;GO:0008134;GO:0070412;GO:0007179;GO:0007399;GO:0031668;GO:0034614;GO:0035914;GO:0035994;GO:0042493;GO:0045672;GO:0045944;GO:0060395;GO:0071277;GO:0000785	proto-oncogene c-Fos
CUFF.74424.1	GO:0016020;GO:0003964;GO:0004519;GO:0006278;GO:0090305;EC:2.7.7.49	endonuclease reverse transcriptase
CUFF.71152.1	GO:0005730;GO:0005737;GO:0005925;GO:0002437	paraneoplastic antigen Ma1
CUFF.71152.2	GO:0005730;GO:0005737;GO:0005925;GO:0002437	paraneoplastic antigen Ma1
CUFF.73267.1	GO:0005634;GO:0005769;GO:0005925;GO:0016323;GO:0030136;GO:0045177;GO:0008013;GO:0045294;GO:0045296;GO:0007409;GO:0021670;GO:0021849;GO:0030335;GO:0030862;GO:0034332;GO:0045746;GO:0050769;GO:0060487;GO:1903077;GO:0016342	numb homolog isoform X5
CUFF.76568.1	GO:0005834;GO:0004871;GO:0007186;GO:0035556	regulator of G- signaling 6
CUFF.76568.2	GO:0005834;GO:0004871;GO:0007186;GO:0035556	regulator of G- signaling 6 isoform X1
CUFF.76568.4	GO:0005634;GO:0005829;GO:0005834;GO:0004871;GO:0005096;GO:0005515;GO:0008277;GO:0009968;GO:0035556;GO:0043547	regulator of G- signaling 6 isoform X8
CUFF.71754.1	GO:0004222;GO:0008270;GO:0006508;EC:3.4.24	Retron-type reverse transcriptase
CUFF.75990.1	GO:0005887;GO:0008508;GO:0015721;GO:0006814	sodium bile acid cotransporter
CUFF.76006.2	GO:0005730;GO:0005737;GO:0016607;GO:0000166;GO:0044822;GO:0050733;GO:0006369;GO:0006376;GO:0006406;GO:0009611;GO:0031124;GO:0032869;GO:0051726;GO:0097421	serine arginine-rich splicing factor 5 isoform X1
CUFF.72628.1	GO:0000139;GO:0016021;GO:0070062;GO:0016757;GO:0030246;GO:0006486	polypeptide N-acetylgalactosaminyltransferase 16
CUFF.72636.1	GO:0005634;GO:0005737;GO:0016021;GO:0003676;GO:0008408;GO:0090305	exonuclease 3 -5 domain-containing 2 isoform X2
CUFF.72146.2	GO:0005739;GO:0080008	DDB1- and CUL4-associated factor 5
CUFF.73015.1	GO:0005765;GO:0005813;GO:0005929;GO:0033176;GO:0070062;GO:0042626;GO:0042384;GO:0055085;GO:0061512	V-type proton ATPase subunit D
CUFF.72960.1	GO:0005622;GO:0035556	pleckstrin-2
CUFF.72962.1	GO:0005634;GO:0005840;GO:0005850;GO:0005851;GO:0010494;GO:0016020;GO:0033290;GO:0043614;GO:0044207;GO:0070062;GO:0097451;GO:0003743;GO:0005515;GO:0043022;GO:0044822;GO:0002230;GO:0007568;GO:0032057;GO:0034198;GO:0034605;GO:0034644;GO:0046777;GO:0098779;GO:0098792;GO:1901216;GO:1905098;GO:1990737;GO:2000676	Eukaryotic translation initiation factor 2 subunit 1
CUFF.72762.1	GO:0005840;GO:0003735;GO:0006412;GO:0042254	60S ribosomal partial
CUFF.73880.1	GO:0005635;GO:0005790;GO:0005938;GO:0030018;GO:0030314;GO:0030315;GO:0031234;GO:0031672;GO:0033017;GO:0043005;GO:0048471;GO:0070062;GO:0002020;GO:0005219;GO:0005245;GO:0005509;GO:0005516;GO:0034236;GO:0034237;GO:0042802;GO:0043621;GO:0043924;GO:0048763;GO:0097110;GO:0001666;GO:0003143;GO:0003151;GO:0003220;GO:0003300;GO:0005513;GO:0010460;GO:0010881;GO:0014850;GO:0030509;GO:0032026;GO:0035584;GO:…	ryanodine receptor 3-like
CUFF.73763.1	GO:0016021;GO:0019028;GO:0019031;GO:0005198;GO:0019058	envelope glyco
CUFF.73772.1	GO:0005840;GO:0016020;GO:0003735;GO:0005525;GO:0006412;GO:0007264;GO:0042254	ras family member 11A
CUFF.74954.1	GO:0072546	ER membrane complex subunit 4
CUFF.73774.1	GO:0005634;GO:0005783;GO:0005829;GO:0009986;GO:0031012;GO:0031966;GO:0034366;GO:0042583;GO:0043234;GO:0048471;GO:0070062;GO:0072562;GO:0097418;GO:0097440;GO:0016887;GO:0031625;GO:0051787;GO:0000902;GO:0001774;GO:0009615;GO:0017038;GO:0032286;GO:0032436;GO:0032463;GO:0032760;GO:0045429;GO:0050821;GO:0051092;GO:0051131;GO:0051788;GO:0061077;GO:0061518;GO:1900221;GO:1901216;GO:1902004;GO:1902230;GO:…	clusterin isoform X2
CUFF.73829.1	GO:0005634;GO:0016020;GO:0022627;GO:0000166;GO:0003735;GO:0044822;GO:0000462;GO:0006412;GO:0034101	40S ribosomal S24 isoform X2
CUFF.73839.1	GO:0005615;GO:0005764;GO:0070062;GO:0097208;GO:0004177;GO:0004197;GO:0004252;GO:0008656;GO:0030108;GO:0070324;GO:0001656;GO:0001913;GO:0002764;GO:0006919;GO:0008284;GO:0010628;GO:0010634;GO:0010813;GO:0010815;GO:0031638;GO:0031648;GO:0032526;GO:0033619;GO:0043066;GO:0043129;GO:0045766;GO:0051603;GO:0060448;GO:0070371;GO:0097067;GO:2001235;GO:0008303;EC:3.4.11;EC:3.4.22;EC:3.4.21	pro-cathepsin H
CUFF.73839.2	GO:0005615;GO:0005764;GO:0070062;GO:0097208;GO:0004177;GO:0004197;GO:0004252;GO:0005085;GO:0008656;GO:0030108;GO:0070324;GO:0001656;GO:0001913;GO:0002764;GO:0006919;GO:0007264;GO:0008284;GO:0010628;GO:0010634;GO:0010813;GO:0010815;GO:0031638;GO:0031648;GO:0032526;GO:0033619;GO:0043066;GO:0043129;GO:0043547;GO:0045766;GO:0051603;GO:0060448;GO:0070371;GO:0097067;GO:2001235;GO:0008303;EC:3.4.11;EC:3…	pro-cathepsin H
CUFF.74448.2	GO:0005840;GO:0003735;GO:0006412;GO:0042254	60S ribosomal partial
CUFF.74448.1	GO:0005840;GO:0003735;GO:0006412;GO:0042254	60S ribosomal partial
CUFF.74352.1	GO:0016021;GO:0005488;GO:0010467;GO:0034645;GO:0044238;GO:0044271;GO:0044710	LINE-1 type transposase domain-containing 1
CUFF.74009.1	GO:0005737;GO:0005886;GO:0005913;GO:0016021;GO:0005509;GO:0001895;GO:0007156;GO:0007601;GO:0010628;GO:0010838;GO:0016337;GO:0031424;GO:0032773;GO:0032912;GO:0034332;GO:0042060;GO:0042493;GO:0043568;GO:0048023;GO:0051796;GO:0060901;GO:1902910	cadherin-3 isoform X2
CUFF.75669.1	GO:0034455;GO:0044822;GO:0006355;GO:0030490	cirhin
CUFF.75670.1	GO:0005634	chromosome transmission fidelity 8 homolog isoform X1
CUFF.75280.1	GO:0005737	polyamine-modulated factor 1-binding 1
CUFF.74558.1	GO:0016021;GO:0005509	polycystic kidney disease 1-like 3
CUFF.74788.2	GO:0016021	MARVEL domain-containing 3
CUFF.77016.1	GO:1990718;GO:0002064;GO:0003341;GO:0021591;GO:0060438;GO:1904158	hydrocephalus-inducing homolog
CUFF.77019.1	GO:0003341	hydrocephalus-inducing homolog
CUFF.77007.1	GO:1990718;GO:0002064;GO:0003341;GO:0021591;GO:0060438;GO:1904158	hydrocephalus-inducing homolog
CUFF.78755.1	GO:0005643;GO:0005737;GO:0031965;GO:0003723;GO:0004004;GO:0005515;GO:0005524;GO:0006406;GO:0010501;GO:0015031	ATP-dependent RNA helicase DDX19A-like
CUFF.75035.4	GO:0003676;GO:0003700;GO:0046872;GO:0006355;GO:0005667;GO:0045449	zinc finger 1 homolog isoform X1
CUFF.75062.1	GO:0004252;GO:0006508;EC:3.4.21	chymotrypsinogen B
CUFF.75062.2	GO:0004252;GO:0006508;EC:3.4.21	chymotrypsinogen B
CUFF.75026.1	GO:0016491	probable D-lactate mitochondrial
CUFF.81821.1	GO:0016021	transmembrane 170A isoform X5
CUFF.77648.1	GO:0005578;GO:0004222;GO:0008270;GO:0001654;GO:0006508;GO:0007229;GO:0090331;EC:3.4.24	A disintegrin and metallo ase with thrombospondin motifs 18
CUFF.77649.1	GO:0005578;GO:0004222;GO:0008270;GO:0001654;GO:0006508;GO:0090331;EC:3.4.24	A disintegrin and metallo ase with thrombospondin motifs 18
CUFF.77649.2	GO:0005578;GO:0004222;GO:0008270;GO:0001654;GO:0006508;GO:0090331;EC:3.4.24	A disintegrin and metallo ase with thrombospondin motifs 18
CUFF.77643.1	GO:0005578;GO:0004222;GO:0008270;GO:0001654;GO:0006508;GO:0090331;EC:3.4.24	A disintegrin and metallo ase with thrombospondin motifs 18
CUFF.77636.1	GO:0004519;GO:0090305	hypothetical protein M91_05014, partial
CUFF.85201.1	GO:0005739;GO:0005794;GO:0005829;GO:0005886;GO:0005902;GO:0090575;GO:0001105;GO:0016491;GO:0019899;GO:0046983;GO:0050662;GO:0001649;GO:0008202;GO:0030178;GO:0045944;GO:0048705;GO:0055114;GO:0071560;GO:0072332;GO:2001241	WW domain-containing oxidoreductase
CUFF.75540.1	GO:0007010	Gigaxonin
CUFF.76274.1	GO:0008043;GO:0016020;GO:0070062;GO:0008199;GO:0042802;GO:0006826;GO:0006879	ferritin light chain
CUFF.76984.1	GO:0016021;GO:0003854;GO:0006694;GO:0055114;GO:0008207;GO:0008209;GO:0008210;EC:1.1.1.145	short-chain dehydrogenase reductase family 42E member 1
CUFF.75615.1	GO:0005634;GO:0035987	Heat shock factor-binding 1
CUFF.79376.1	GO:0000139;GO:0005887;GO:0009898;GO:0031410;GO:0048471;GO:0005388;GO:0005515;GO:0005524;GO:0015410;GO:0046872;GO:0006874;GO:0061180;GO:0070588;GO:0071421;GO:0072661;GO:0090280;GO:0016529;EC:3.6.3.35;EC:3.6.3.8	calcium-transporting ATPase type 2C member 2 isoform X2
CUFF.77937.1	GO:0000139;GO:0005788;GO:0005789;GO:0005795;GO:0016021;GO:0004252;GO:0007040;GO:0008203;GO:0031293;GO:0036500;GO:0042990;EC:3.4.21	membrane-bound transcription factor site-1 protease
CUFF.76859.1	GO:0005615;GO:0005789;GO:0016324;GO:0031225;GO:0031528;GO:0070062;GO:0008239;GO:0008270;GO:0034235;GO:0043027;GO:0070573;GO:0072341;GO:0006507;GO:0016999;GO:0030336;GO:0032869;GO:0035690;GO:0043154;GO:0050667;GO:0071277;GO:0071732	dipeptidase 1 isoform X1
CUFF.76858.1	GO:0005615;GO:0005789;GO:0016324;GO:0031225;GO:0031528;GO:0070062;GO:0008239;GO:0008270;GO:0034235;GO:0043027;GO:0070573;GO:0072341;GO:0006507;GO:0016999;GO:0030336;GO:0032869;GO:0035690;GO:0043154;GO:0050667;GO:0071277;GO:0071732	dipeptidase 1 isoform X1
CUFF.77089.1	GO:0005634;GO:0016020;GO:0022625;GO:0003735;GO:0044822;GO:0006412;GO:0042254	60S ribosomal L13-like isoform X1
CUFF.77103.1	GO:0016021;GO:0005254;GO:0005524;GO:0042626;GO:1902476	multidrug resistance-associated 4- partial
CUFF.77103.2	GO:0016021;GO:0005524;GO:0042626;GO:0055085	multidrug resistance-associated 4- partial
CUFF.77247.1	GO:0005634;GO:0043292;GO:0003677;GO:0042393;GO:0044822;GO:2001032	DEK isoform X1
CUFF.77933.1	GO:0009986;GO:0016021;GO:0004872;GO:0005509;GO:0006355;GO:0007219;GO:0030154;GO:0030879	neurogenic locus notch homolog 4 isoform X1
CUFF.77063.1	GO:0005794;GO:0005874;GO:0031514;GO:0017137;GO:0030317;GO:0034613	5-hydroxyisourate hydrolase-like isoform X2
CUFF.78089.1	GO:0016021;GO:0009607	Proline-rich transmembrane 1
CUFF.82804.1	GO:0005737;GO:0005524	heat shock 70 kDa 1A 1B isoform X9
CUFF.78434.1	GO:0005739;GO:0005813;GO:0070062;GO:0016403;GO:0000052;GO:0006527;GO:0045429;EC:3.5.3.18	N(G),N(G)-dimethylarginine dimethylaminohydrolase 2
CUFF.79357.1	GO:0002376;GO:0050789;GO:0050896	lymphotoxin-alpha
CUFF.77983.1	GO:0005634;GO:0005737;GO:0003700;GO:0043565;GO:0006355;GO:0007275;GO:0005667;GO:0045449	POU class transcription factor 1
CUFF.78591.1	GO:0005737;GO:0008537;GO:0016020;GO:0070062;GO:0061133;GO:0010950;GO:0061136;GO:2000045	proteasome activator complex subunit 2
CUFF.78881.3	GO:0000166	hypothetical protein CB1_000552017
CUFF.78705.1	GO:0005829;GO:0070062;GO:0005515;GO:0000920;GO:0006997;GO:0007080;GO:0010824;GO:0016197;GO:0046755;GO:0071985;GO:1901673	charged multivesicular body 5
CUFF.83804.1	GO:0005634;GO:0004722;GO:0046872;GO:0051019;GO:0000086;GO:0008285;GO:0009267;GO:0009314;GO:0009617;GO:0035970;GO:0008287	phosphatase 1D
CUFF.88730.1	GO:0044424;GO:0000166;GO:0003774;GO:0008092	unconventional myosin-XIX
CUFF.79784.1	GO:0005730;GO:0005739;GO:0005829;GO:0015629;GO:0070062;GO:0003989;GO:0004075;GO:0005524;GO:0046872;GO:0001894;GO:0006084;GO:0006633;GO:0044268;GO:0051289;GO:0055088;GO:0071380;GO:0006090;GO:0009343;EC:6.4.1.2;EC:6.3.4.14	Acetyl- carboxylase 1
CUFF.79786.1	GO:0005730;GO:0005739;GO:0005829;GO:0015629;GO:0070062;GO:0003989;GO:0004075;GO:0005524;GO:0046872;GO:0001894;GO:0006084;GO:0006633;GO:0044268;GO:0051289;GO:0055088;GO:0071380;GO:0006090;GO:0009343;EC:6.4.1.2;EC:6.3.4.14	acetyl- carboxylase 1
CUFF.79735.1	GO:0005730;GO:0005739;GO:0005829;GO:0015629;GO:0070062;GO:0003989;GO:0004075;GO:0005524;GO:0046872;GO:0001894;GO:0006084;GO:0006633;GO:0044268;GO:0051289;GO:0055088;GO:0071380;GO:2001295;GO:0006090;GO:0009343;EC:6.4.1.2;EC:6.3.4.14	acetyl- carboxylase 1
CUFF.78869.1	GO:0005654;GO:0005667;GO:0001159;GO:0003705;GO:0032403;GO:0042803;GO:0043565;GO:0046982;GO:0000122;GO:0001826;GO:0007219;GO:0009749;GO:0009952;GO:0014070;GO:0030073;GO:0030111;GO:0030902;GO:0031018;GO:0032922;GO:0035565;GO:0039020;GO:0042493;GO:0042663;GO:0048557;GO:0048806;GO:0050673;GO:0060261;GO:0061017;GO:0061296;GO:0065004;GO:0070365;GO:0072095;GO:0072181;GO:1900212	hepatocyte nuclear factor 1-beta isoform X2
CUFF.88687.2	GO:0000166;GO:0003676;GO:0008270	TATA-binding -associated factor 2N
CUFF.88904.2	GO:0005779;GO:1990429;GO:0004842;GO:0008022;GO:0008270;GO:0006513;GO:0016558	peroxisome assembly 12
CUFF.88904.1	GO:0005779;GO:1990429;GO:0004842;GO:0008022;GO:0008270;GO:0006513;GO:0016558	peroxisome assembly 12
CUFF.88974.1	GO:0005634;GO:0000049;GO:0005524;GO:0051607;GO:2000134	schlafen family member 11
CUFF.89048.1	GO:0005634;GO:0043232;GO:0044446;GO:0003677;GO:0006281;GO:0006310;GO:0006996	DNA repair RAD51 homolog 4 isoform X2
CUFF.79334.2	GO:0005654;GO:0005886;GO:0014069;GO:0016533;GO:0030424;GO:0030426;GO:0031594;GO:0043025;GO:0043197;GO:0043292;GO:0048471;GO:0005509;GO:0016301;GO:0016534;GO:0019901;GO:0045296;GO:0001764;GO:0007158;GO:0007213;GO:0007411;GO:0007413;GO:0009790;GO:0018107;GO:0021549;GO:0021722;GO:0021766;GO:0021819;GO:0030517;GO:0032956;GO:0033136;GO:0035235;GO:0043525;GO:0045892;GO:0048013;GO:0048511;GO:0061001;GO:…	cyclin-dependent kinase 5 activator 1
CUFF.79552.1	GO:0016021	hypothetical protein M91_01570
CUFF.79718.1	GO:0005622;GO:0043226;GO:0009987;GO:0042274	40S ribosomal S17-like
CUFF.80484.1	GO:0004517;GO:0010181;GO:0006809;GO:0055114;EC:1.14.13.39	nitric oxide inducible isoform X1
CUFF.80034.1	GO:0000790;GO:0002102;GO:0005654;GO:0005739;GO:0005829;GO:0005925;GO:0005938;GO:0014069;GO:0016020;GO:0019013;GO:0032993;GO:0043197;GO:0043679;GO:0070062;GO:0071013;GO:0000978;GO:0001077;GO:0003730;GO:0005521;GO:0008134;GO:0019904;GO:0030628;GO:0031072;GO:0042805;GO:0043021;GO:0051117;GO:1990715;GO:1990829;GO:0000122;GO:0001541;GO:0001822;GO:0001889;GO:0006953;GO:0007422;GO:0007568;GO:0010988;GO:…	heterogeneous nuclear ribonucleo K-like
CUFF.80033.1	GO:0000790;GO:0005925;GO:0016020;GO:0019013;GO:0070062;GO:0071013;GO:0000978;GO:0001077;GO:0044822;GO:0010988;GO:0043066;GO:0045716;GO:0048025;GO:0048260;GO:0072369;GO:1902165	heterogeneous nuclear ribonucleo K- partial
CUFF.80172.2	GO:0005634;GO:0000287;GO:0004707;GO:0005524;GO:0008134;GO:0031625;GO:0042169;GO:0000165;GO:0006355;GO:0007179;GO:0018107;GO:0030178;GO:0033136;GO:0046777;GO:0050821;GO:0009069;GO:0005667;EC:2.7.11.24	serine threonine- kinase NLK isoform X2
CUFF.80172.1	GO:0005654;GO:0005829;GO:0000287;GO:0004707;GO:0005524;GO:0008134;GO:0031625;GO:0042169;GO:0000165;GO:0006355;GO:0007179;GO:0007223;GO:0018107;GO:0030178;GO:0033136;GO:0046777;GO:0050821;GO:0009069;GO:0005667;EC:2.7.11.24	serine threonine- kinase NLK
CUFF.80172.3	GO:0005654;GO:0005829;GO:0000287;GO:0004707;GO:0005524;GO:0008134;GO:0031625;GO:0042169;GO:0000165;GO:0006355;GO:0007179;GO:0007223;GO:0018107;GO:0030178;GO:0033136;GO:0046777;GO:0050821;GO:0009069;GO:0005667;EC:2.7.11.24	serine threonine- kinase NLK
CUFF.85044.1	GO:0016459;GO:0003677;GO:0003774;GO:0005524;GO:0008094;GO:0051015;GO:0006259	unconventional myosin-XVIIIa
CUFF.83416.1	GO:0005739;GO:0070062	glyoxalase domain-containing 4
CUFF.83856.1	GO:0005730;GO:0005829;GO:0016020;GO:0030532;GO:0032797;GO:0034719;GO:0070062;GO:0000387;GO:0006364	gem-associated 4 isoform X1
CUFF.85926.1	GO:0005737;GO:0005886;GO:0098793;GO:0005509;GO:0005544;GO:0019905;GO:0031340;GO:0032024;GO:0045956;GO:0048791	double C2-like domain-containing beta
CUFF.83936.1	GO:0005622;GO:0017137;GO:0046872;GO:0006886;GO:0017158;GO:0042593;GO:0045744	rab effector Noc2 isoform X2
CUFF.83933.2	GO:0032432;GO:0031005;GO:0001837;GO:0048705;GO:0061182;GO:0061572;GO:1900158	filamin-interacting FAM101B
CUFF.81034.2	GO:0005814;GO:0016020;GO:0036064;GO:0042802	oral-facial-digital syndrome 1 isoform X4
CUFF.81034.1	GO:0005814;GO:0016020;GO:0036064;GO:0042802	oral-facial-digital syndrome 1 isoform X1
CUFF.81039.1	GO:0000139;GO:0005634;GO:0005783;GO:0005829;GO:0048471;GO:0008134;GO:0044325;GO:0001501;GO:0006355;GO:0048208;GO:0005667	trafficking particle complex subunit 2 isoform X1
CUFF.81028.1	GO:0005654;GO:0005730;GO:0005925;GO:0016020;GO:0022627;GO:0070062;GO:0003735;GO:0005515;GO:0044822;GO:0000028;GO:0000184;GO:0006364;GO:0006413;GO:0006614;GO:0019083	40S ribosomal S10
CUFF.81028.2	GO:0005654;GO:0005730;GO:0005925;GO:0016020;GO:0022627;GO:0031012;GO:0070062;GO:0000049;GO:0003735;GO:0005515;GO:0044822;GO:0000028;GO:0000184;GO:0006364;GO:0006413;GO:0006614;GO:0019083	40S ribosomal S10
CUFF.81074.1	GO:0005730;GO:0005925;GO:0016020;GO:0022625;GO:0070062;GO:0003735;GO:0005515;GO:0008097;GO:0044822;GO:0000027;GO:0000184;GO:0006364;GO:0006413;GO:0006614;GO:0019083	60S ribosomal L5
CUFF.81098.1	GO:0036459;GO:0006511;GO:0016579;EC:3.4.19.12	probable ubiquitin carboxyl-terminal hydrolase FAF-X
CUFF.81102.1	GO:0036459;GO:0006511;GO:0016579;EC:3.4.19.12	probable ubiquitin carboxyl-terminal hydrolase FAF-X isoform X1
CUFF.81103.1	GO:0005737;GO:0016020;GO:0030426;GO:0045177;GO:0036459;GO:0070410;GO:0001701;GO:0001764;GO:0006511;GO:0007059;GO:0007067;GO:0007179;GO:0009791;GO:0016579;GO:0021698;GO:0021766;GO:0030509;GO:0048675;GO:0051301;EC:3.4.19.12	probable ubiquitin carboxyl-terminal hydrolase FAF- partial
CUFF.81108.1	GO:0036459;GO:0006511;GO:0016579;EC:3.4.19.12	probable ubiquitin carboxyl-terminal hydrolase FAF- partial
CUFF.81104.1	GO:0005737;GO:0016020;GO:0030426;GO:0045177;GO:0036459;GO:0070410;GO:0001701;GO:0001764;GO:0006511;GO:0007059;GO:0007067;GO:0007179;GO:0009791;GO:0016579;GO:0021698;GO:0021766;GO:0030509;GO:0048675;GO:0051301;EC:3.4.19.12	probable ubiquitin carboxyl-terminal hydrolase FAF-X
CUFF.81099.2	GO:0036459;GO:0006511;GO:0016579;EC:3.4.19.12	probable ubiquitin carboxyl-terminal hydrolase FAF-X
CUFF.81099.3	GO:0036459;GO:0006511;GO:0016579;EC:3.4.19.12	probable ubiquitin carboxyl-terminal hydrolase FAF-X
CUFF.81087.1	GO:0005913;GO:0070062;GO:0003743;GO:0003924;GO:0005525;GO:0098641;GO:0001731;GO:0098609;GO:0005840;GO:0006446	eukaryotic translation initiation factor 2 subunit 3
CUFF.81164.1	GO:0003677;GO:0046872;GO:0071558;GO:0006355;GO:0071557	U2 small nuclear ribonucleo auxiliary factor 35 kDa subunit-related 2
CUFF.81066.1	GO:0005634;GO:0005829;GO:0003785;GO:0007015;GO:0030334	TMSB4X partial
CUFF.81067.1	GO:0005634;GO:0005829;GO:0003785;GO:0007015;GO:0030334	TMSB4X partial
CUFF.81067.2	GO:0005634;GO:0005829;GO:0003785;GO:0007015;GO:0030334	TMSB4X partial
CUFF.81171.1	GO:0046872;GO:0071558;GO:0010468;GO:0071557	ubiquitously transcribed tetratricopeptide repeat Y-linked transcript variant 179
CUFF.81118.1	GO:0005923;GO:0016021;GO:0005198	claudin-6 isoform X1
CUFF.81913.1	GO:0030864;GO:0070062;GO:0051015	Shroom2 isoform X1
CUFF.81909.1	GO:0030864;GO:0070062;GO:0051015	Shroom2- partial
CUFF.81923.1	GO:0005765;GO:0005794;GO:0016021;GO:0016324;GO:0033162;GO:0035240;GO:0035643;GO:0072544;GO:0072545;GO:0007218;GO:0035584;GO:0048015;GO:0050848;GO:1902908;GO:1903056	G- coupled receptor 143
CUFF.106066.2	GO:0003964;GO:0004519;GO:0006278;GO:0090305;EC:2.7.7.49	endonuclease reverse transcriptase
CUFF.106578.1	GO:0043229;GO:0005488;GO:0016740;GO:0016043;GO:0044699	Histone acetyltransferase MYST3
CUFF.106662.1	GO:0005743;GO:0016021;GO:0004930;GO:0005215;GO:0008171;GO:0007186;GO:0032259;GO:0055085;EC:2.1.1	N-acetylserotonin O-methyltransferase
CUFF.106561.1	GO:0016021;GO:0015057;GO:0045028;GO:0007596;GO:0035589;GO:0070493;GO:0007187	P2Y purinoceptor 8
CUFF.81376.1	GO:0005789;GO:0016021;GO:0071782;GO:0071786	lunapark isoform X2
CUFF.81373.1	GO:0005634;GO:0005794;GO:0015629;GO:0032420;GO:0034707;GO:0070062;GO:0004364;GO:0005244;GO:0005254;GO:0002024;GO:0006749;GO:0007605;GO:0008104;GO:0034765;GO:0050885;GO:0060088;GO:1902476;GO:0006803;EC:2.5.1.18	chloride intracellular channel 5
CUFF.81394.1	GO:0005615;GO:0004556;GO:0005509;GO:0031404;GO:0016052;GO:0005982;GO:0005985;EC:3.2.1.1	pancreatic alpha-amylase isoform X1
CUFF.81483.1	GO:0005634;GO:0005737;GO:0070062;GO:0005215;GO:0005504;GO:0001816;GO:0006469;GO:0006810;GO:0042632;GO:0045892;GO:0050729;GO:0050872;GO:0050873;GO:0071285	fatty acid binding 4
CUFF.81487.1	GO:0005509	N-terminal EF-hand calcium-binding 2
CUFF.81509.1	GO:0016021;GO:0003964;GO:0004519;GO:0006278;GO:0090305;EC:2.7.7.49	endonuclease reverse transcriptase
CUFF.81486.1	GO:0016020;GO:0000166;GO:0016887;GO:0006810;EC:3.6.1.3	multidrug resistance-associated 4 isoform X3
CUFF.81498.1	GO:0016021;GO:0070062;GO:0003676;GO:0004519;GO:0046872;GO:0090305	endonuclease domain-containing 1
CUFF.81488.1	GO:0016021;GO:0007166;GO:0010033	tumor necrosis factor receptor superfamily member 10A-like isoform X2
CUFF.81488.2	GO:0005887;GO:0005031;GO:0045569;GO:0006954;GO:0006955;GO:0007275;GO:0008625;GO:0032496;GO:0033209;GO:0042127;GO:0042981	tumor necrosis factor receptor superfamily member 10A-like isoform X2
CUFF.81504.1	GO:0005829;GO:0018423;GO:0006481;EC:2.1.1	leucine carboxyl methyltransferase 1-like isoform X1
CUFF.85686.1	GO:0070062;GO:0021915	ubiquitin-like modifier-activating enzyme 7
CUFF.94389.1	GO:0005615;GO:0005764;GO:0031410;GO:0036117;GO:0070062;GO:0001618;GO:0004415;GO:0008134;GO:0050501;GO:0000302;GO:0005975;GO:0006954;GO:0009615;GO:0010634;GO:0030213;GO:0030214;GO:0030307;GO:0030308;GO:0036120;GO:0044344;GO:0045766;GO:0045785;GO:0046677;GO:0050679;GO:0051216;GO:0060272;GO:0071347;GO:0071356;GO:0071467;GO:0071493;GO:1900106;GO:0007165;GO:0005667;EC:3.2.1.35;EC:2.4.1.212	hyaluronidase-1 isoform X1
CUFF.94571.1	GO:0005737;GO:0005886;GO:0004860;GO:0006469;GO:0007205;GO:0016567;GO:0019221;GO:0046426;GO:0046627	cytokine-inducible SH2-containing
CUFF.82692.1	GO:0070062	endogenous retrovirus group 3 member 1 Env poly
CUFF.82692.2	GO:0070062	endogenous retrovirus group 3 member 1 Env poly -like
CUFF.84402.1	GO:0036126;GO:0036156;GO:0003777;GO:0005524;GO:0016887;GO:0003351;GO:0030317;GO:0036159;GO:0060294;GO:0005874;EC:3.6.1.3	dynein heavy chain axonemal
CUFF.82884.1	GO:0036126;GO:0036156;GO:0003777;GO:0005524;GO:0016887;GO:0003351;GO:0030317;GO:0036159;GO:0060294;GO:0005874;EC:3.6.1.3	dynein heavy chain axonemal
CUFF.82892.1	GO:0005615;GO:0070062;GO:0030215;GO:0038191;GO:0045499;GO:0001755;GO:0030335;GO:0048843;GO:0050919;GO:0071526	semaphorin-3G isoform X2
CUFF.82894.1	GO:0005615;GO:0070062;GO:0030215;GO:0038191;GO:0045499;GO:0001755;GO:0030335;GO:0048843;GO:0050919;GO:0071526	semaphorin-3G isoform X1
CUFF.83029.1	GO:0031089;GO:0070062;GO:0004867;GO:0002576;GO:0010951;GO:0030212	inter-alpha-trypsin inhibitor heavy chain H3
CUFF.83031.1	GO:0070062;GO:0004867;GO:0010951;GO:0030212	inter-alpha-trypsin inhibitor heavy chain H3 isoform X1
CUFF.83030.1	GO:0070062;GO:0004867;GO:0010951;GO:0030212	inter-alpha-trypsin inhibitor heavy chain H3
CUFF.83035.1	GO:0005737;GO:0005886;GO:0070062;GO:0072562;GO:0004867;GO:0006953;GO:0010951;GO:0030212;GO:0034097	inter-alpha-trypsin inhibitor heavy chain H4 isoform X2
CUFF.85016.1	GO:0005750;GO:0008121;GO:0006122;GO:0009060;GO:0034551;GO:1902600;GO:0006118;GO:0045285;EC:1.10.2.2	cytochrome b-c1 complex subunit 7-like
CUFF.84975.1	GO:0003676	tigger transposable element-derived 1
CUFF.83853.1	GO:0005789;GO:0005886;GO:0015194;GO:0006658;GO:0006665;GO:0015825;GO:1904219;GO:1904222	Retron-type reverse transcriptase
CUFF.84438.1	GO:0005622;GO:0016567;GO:0035556	ankyrin repeat and SOCS box 14 isoform X2
CUFF.84600.1	GO:0003964;GO:0004519;GO:0006278;GO:0090305;EC:2.7.7.49	endonuclease reverse transcriptase
CUFF.88317.1	GO:0005654;GO:0005739;GO:0045254;GO:0070062;GO:0005515;GO:0034604;GO:0006086;GO:0006099;EC:1.2.1	Pyruvate dehydrogenase E1 component subunit mitochondrial
CUFF.86141.1	GO:0016021;GO:0042391;GO:0051930	FAM19A4 isoform X2
CUFF.89809.1	GO:0005865;GO:0031672;GO:0003785;GO:0005523;GO:0006936;GO:0030239;GO:0051694	leiomodin-3
CUFF.97297.1	GO:0005886;GO:0016021;GO:0004930;GO:0035774;GO:1900738	probable G- coupled receptor 27
CUFF.86280.1	GO:0022625;GO:0003735;GO:0044822;GO:0000463;GO:0002181	60S ribosomal L7
CUFF.86320.1	GO:0007155;GO:0007399	contactin-3 isoform X2
CUFF.86748.1	GO:0005654;GO:0005730;GO:0005925;GO:0022625;GO:0070062;GO:0003735;GO:0008097;GO:0044822;GO:0000027;GO:0006412;GO:0071353	60S ribosomal L3
CUFF.86750.1	GO:0005654;GO:0005730;GO:0005925;GO:0022625;GO:0070062;GO:0003735;GO:0005515;GO:0019843;GO:0044822;GO:0000027;GO:0000184;GO:0006364;GO:0006413;GO:0006614;GO:0019083;GO:0071353	60S ribosomal L3
CUFF.86751.1	GO:0005840;GO:0003735;GO:0006412;GO:0042254	60S ribosomal L3-like
CUFF.87766.1	GO:0005730;GO:0005794;GO:0001078;GO:0001102;GO:0001191;GO:0003705;GO:0003714;GO:0019904;GO:0042803;GO:0043426;GO:0046982;GO:0070888;GO:0000122;GO:0032922;GO:0043153;GO:0043433;GO:0005667;GO:0016481	class E basic helix-loop-helix 40
CUFF.86434.1	GO:0000139;GO:0005783;GO:0005901;GO:0016010;GO:0016021;GO:0030315;GO:0005246;GO:0008022;GO:0017080;GO:0032403;GO:0032947;GO:0043014;GO:0044325;GO:0071253;GO:0001778;GO:0002027;GO:0006641;GO:0007015;GO:0007520;GO:0010614;GO:0010831;GO:0014819;GO:0017015;GO:0031122;GO:0035995;GO:0038009;GO:0042593;GO:0042632;GO:0043407;GO:0045792;GO:0046716;GO:0051001;GO:0051394;GO:0051647;GO:0051896;GO:0051926;GO:…	caveolin-3
CUFF.86445.2	GO:0005737;GO:0005096;GO:0048365;GO:0007165;GO:0030336	SLIT-ROBO Rho GTPase-activating 3
CUFF.86445.3	GO:0005829;GO:0005096;GO:0048365;GO:0030336;GO:0043547;GO:0051056	SLIT-ROBO Rho GTPase-activating 3
CUFF.86408.3	GO:0007165	SLIT-ROBO Rho GTPase-activating 3 isoform X2
CUFF.93336.1	GO:0005739;GO:0016363;GO:0016607;GO:0008017;GO:0032357;GO:0034039;GO:0006284;GO:0006355;GO:0006979;GO:0009314;GO:0033158;GO:0033683;GO:1901291;GO:0045298	N-glycosylase DNA lyase
CUFF.93336.2	GO:0005739;GO:0016363;GO:0016607;GO:0008017;GO:0032357;GO:0034039;GO:0006284;GO:0006355;GO:0006979;GO:0009314;GO:0033158;GO:0033683;GO:1901291;GO:0045298	N-glycosylase DNA lyase
CUFF.94080.1	GO:0016021	proline-rich transmembrane 3
CUFF.86575.1	GO:0005634;GO:0005829;GO:0016020;GO:0043209;GO:0070062;GO:0004082;GO:0004083;GO:0019901;GO:0046538;GO:0006094;GO:0006110;GO:0043456;GO:0045730;GO:0006007;EC:3.1.3.13;EC:5.4.2.4	phosphoglycerate mutase partial
CUFF.86535.1	GO:0005829;GO:0005887;GO:0005929;GO:0016324;GO:0030054;GO:0030425;GO:0032809;GO:0045121;GO:0045202;GO:0070062;GO:0005388;GO:0005509;GO:0005516;GO:0005524;GO:0008022;GO:0030165;GO:0030899;GO:0033130;GO:0035254;GO:0006996;GO:0007595;GO:0007626;GO:0008361;GO:0021702;GO:0021707;GO:0040011;GO:0042428;GO:0045299;GO:0046068;GO:0048167;GO:0050808;GO:0050885;GO:0050910;GO:0051480;GO:0051928;GO:0060088;GO:…	plasma membrane Ca2+-ATPase isoform 2
CUFF.94977.1	GO:0005089;GO:0046872;GO:0035023;GO:0043547	and PH domain-containing 5
CUFF.87950.1	GO:0000118;GO:0005886;GO:0070062;GO:0008134;GO:0032041;GO:0006355;GO:0014003;GO:0070932;GO:0005667;EC:3.5.1.98	histone deacetylase 11 isoform X2
CUFF.89551.1	GO:0000786;GO:0005730;GO:0003677;GO:0044822;GO:0006334	histone H1x
CUFF.89551.2	GO:0000786;GO:0005730;GO:0003677;GO:0044822;GO:0006334	histone H1x
CUFF.90425.1	GO:0016021	IL- partial
CUFF.90720.1	GO:0005634;GO:0031966;GO:0000062;GO:0009055;GO:0017099;GO:0050660;GO:0052890;GO:0070991;GO:0033539;GO:0055088;GO:0006118;EC:1.3.99	acyl- dehydrogenase family member 11
CUFF.88119.1	GO:0005794;GO:0070062;GO:0097038;GO:0008289;GO:0036042;GO:0046983;GO:0006810;GO:0036151;GO:0042742	acyl- -binding
CUFF.90511.1	GO:0009986;GO:0016021;GO:0045211;GO:0005509;GO:0007156;GO:0050806;GO:0051965	Calsyntenin- partial
CUFF.90548.1	GO:0005622;GO:0008270	tripartite motif-containing 42
CUFF.89672.1	GO:0003964;GO:0004519;GO:0006278;GO:0090305;EC:2.7.7.49	endonuclease reverse transcriptase
CUFF.89411.1	GO:0005730;GO:0016020;GO:0022625;GO:0003735;GO:0044822;GO:0006412;GO:0042254	60S ribosomal L21
CUFF.89415.1	GO:0005783;GO:0070062;GO:0005506;GO:0008475;GO:0031418;GO:0001666;GO:0055114;GO:0098779;GO:0006554;GO:0019538;EC:1.14.11.4	procollagen-lysine,2-oxoglutarate 5-dioxygenase 2
CUFF.89437.1	GO:0005886;GO:0017128;GO:0017121;GO:0015914	phospholipid scramblase family member 5
CUFF.89533.1	GO:0005829;GO:0005886;GO:0016021;GO:0001596;GO:0004945;GO:0031711;GO:0046982;GO:0001822;GO:0007266;GO:0010873;GO:0019229;GO:0019722;GO:0032270;GO:0032430;GO:0051482;GO:0060326;GO:0086097;GO:0007187	type-1 angiotensin II receptor isoform X1
CUFF.90292.1	GO:0005765;GO:0016021;GO:0070062;GO:0072562;GO:0004322;GO:0005507;GO:0016616;GO:0051087;GO:0005975;GO:0006825;GO:0006879;GO:0055114;GO:0015994;EC:1.16.3.1	ceruloplasmin isoform X1
CUFF.89543.1	GO:0016021	transmembrane 4 L6 family member 4
CUFF.89898.1	GO:0005789;GO:0005829;GO:0005840;GO:0005881;GO:0016021;GO:0005515;GO:0001501;GO:0006006;GO:0006486;GO:0007009;GO:0009791;GO:0010259;GO:0032024;GO:0036498;GO:0045727;GO:0046622;GO:0048644;GO:0060124	stress-associated endoplasmic reticulum 1
CUFF.91084.2	GO:0005654;GO:0005829;GO:0008270;GO:0016874;GO:0061630;GO:0007275;GO:0042787;GO:0043154;GO:0043161;GO:0090090;GO:2001237	E3 ubiquitin- ligase SIAH2
CUFF.96689.2	GO:0005887;GO:0045028;GO:0035589;GO:0045638;GO:0007187	probable G- coupled receptor 171
CUFF.91018.4	GO:0005089;GO:0001886;GO:0035023;GO:0043547;GO:0097178	rho guanine nucleotide exchange factor 26
CUFF.184408.1	GO:0005829;GO:0005886;GO:0005923;GO:0030496;GO:0044291;GO:0045121;GO:0055038;GO:0070062;GO:0003924;GO:0005525;GO:0019003;GO:0019904;GO:0030033;GO:0030336;GO:0031532;GO:0031954;GO:0032486;GO:0034613;GO:0046328;GO:0048814;GO:0061097;GO:0070527;GO:0090557	ras-related Rap-2b
CUFF.90313.1	GO:0005615;GO:0051090;GO:0070373	C3orf33 homolog
CUFF.91925.1	GO:0005634;GO:0005856;GO:0016021;GO:0003682;GO:0003700;GO:0008324;GO:0016922;GO:0030374;GO:0006289;GO:0006829;GO:0045944;GO:0098655;GO:0000785;GO:0005667;GO:0045449;GO:0007165;GO:0045941	zinc transporter partial
CUFF.91923.1	GO:0005634;GO:0005856;GO:0016021;GO:0003682;GO:0008324;GO:0016922;GO:0030374;GO:0045944;GO:0098655;GO:0000785;GO:0007165;GO:0005667;GO:0045941	zinc transporter 9
CUFF.91955.1	GO:0005829;GO:0031234;GO:0005249;GO:0015459;GO:0070402;GO:0007611;GO:1901016;GO:0008076	voltage-gated potassium channel subunit beta-1 isoform X2
CUFF.91956.1	GO:0005829;GO:0008076;GO:0031234;GO:0032839;GO:0043204;GO:0044224;GO:1990635;GO:0000252;GO:0004448;GO:0004495;GO:0005249;GO:0008875;GO:0015459;GO:0018451;GO:0018452;GO:0018453;GO:0019152;GO:0032442;GO:0032866;GO:0032867;GO:0033709;GO:0033765;GO:0034831;GO:0034840;GO:0035380;GO:0035410;GO:0043713;GO:0044103;GO:0044105;GO:0044325;GO:0048258;GO:0051990;GO:0052677;GO:0070402;GO:0007611;GO:0055114;GO:…	voltage-gated potassium channel subunit beta-1
CUFF.90378.1	GO:0003964;GO:0004519;GO:0006278;GO:0090305;EC:2.7.7.49	endonuclease reverse transcriptase
CUFF.90382.1	GO:0003824;GO:0090304	endonuclease reverse transcriptase
CUFF.92121.1	GO:0012505;GO:0016020;GO:0020037	membrane-associated progesterone receptor component 2
CUFF.92211.2	GO:0005654;GO:0005737;GO:0016021;GO:0000287;GO:0003723;GO:0004652;GO:0005515;GO:0005524;GO:0030145;GO:0000398;GO:0006369;GO:0006378;GO:0031440;EC:2.7.7.19	poly(A) polymerase partial
CUFF.92215.1	GO:0005654;GO:0016021;GO:0003723;GO:0004652;GO:0006378;GO:0031440;EC:2.7.7.19	poly(A) polymerase alpha
CUFF.91062.1	GO:0016020;GO:0022627;GO:0003735;GO:0044822;GO:0006412;GO:0042254	40S ribosomal S12
CUFF.91068.1	GO:0016021;GO:0070062;GO:0004558;GO:0030246;GO:0005982;GO:0005985;GO:0006012;GO:0017177;EC:3.2.1.20	sucrase- intestinal
CUFF.91069.1	GO:0016021;GO:0070062;GO:0004558;GO:0030246;GO:0005982;GO:0005985;GO:0006012;GO:0017177;EC:3.2.1.20	sucrase- intestinal
CUFF.91168.1	GO:0003964;GO:0004519;GO:0006278;GO:0090305;EC:2.7.7.49	endonuclease reverse transcriptase
CUFF.91210.1	GO:0005739;GO:0032144;GO:0070062;GO:0003867;GO:0030170;GO:0042803;GO:0009448;GO:0048148;GO:0006522;GO:0006531;GO:0019482;EC:2.6.1.19	4-aminobutyrate mitochondrial
CUFF.91210.2	GO:0005759;GO:0005829;GO:0032144;GO:0043005;GO:0070062;GO:0003867;GO:0030170;GO:0032145;GO:0042803;GO:0046872;GO:0047298;GO:0051537;GO:0001666;GO:0007568;GO:0007620;GO:0007626;GO:0009449;GO:0009450;GO:0010039;GO:0014053;GO:0021549;GO:0031652;GO:0032024;GO:0033602;GO:0035094;GO:0035640;GO:0042135;GO:0042493;GO:0045471;GO:0045776;GO:0045964;GO:0048148;GO:0070474;GO:0090331;GO:0097151;GO:1902722;GO:…	4-aminobutyrate mitochondrial isoform X3
CUFF.91207.1	GO:0000922;GO:0005815;GO:0005938;GO:0030427;GO:0004857;GO:0000902;GO:0031175;GO:0043086;GO:0090527;GO:1904428	furry homolog
CUFF.91207.2	GO:0000922;GO:0005815;GO:0005938;GO:0030427;GO:0004857;GO:0000902;GO:0031175;GO:0043086;GO:0090527;GO:1904428	furry homolog
CUFF.92370.1	GO:0005622;GO:0003676;GO:0006355	zinc finger 382- partial
CUFF.93362.1	GO:0005615;GO:0005125;GO:0005126;GO:0019955;GO:0042803;GO:0016525;GO:0017015;GO:0042109;GO:0045076;GO:0045408;GO:0045414;GO:0045423;GO:0045944;GO:0051216;GO:1900017;GO:2000778	interleukin-17F
CUFF.93479.1	GO:0003824;GO:0090304	endonuclease reverse transcriptase
CUFF.91781.1	GO:0005634;GO:0022627;GO:0003735;GO:0008494;GO:0008656;GO:0044822;GO:0046872;GO:0000028;GO:0006281;GO:0006919;GO:0031571;GO:0042771;GO:0045948;GO:0008303	40S ribosomal S27-like
CUFF.92039.2	GO:0005886;GO:0016021;GO:0003707;GO:0005496;GO:0007275;GO:0043401;GO:0048477;GO:0006355	membrane progestin receptor beta
CUFF.92805.1	GO:0009986;GO:0016021;GO:0031410;GO:0045177;GO:0004930;GO:0006112;GO:0007166;GO:0007186;GO:0042593;GO:0043031;GO:0043129;GO:0045444;GO:0071073	probable G- coupled receptor 116
CUFF.92807.1	GO:0016021;GO:0004930;GO:0007166;GO:0007186	adhesion G -coupled receptor F5 isoform X1
CUFF.91869.1	GO:0005886;GO:0016021;GO:0003824;GO:0008152	ectonucleotide pyrophosphatase phosphodiesterase family member 5
CUFF.91869.2	GO:0005886;GO:0016021;GO:0003824;GO:0008152	ectonucleotide pyrophosphatase phosphodiesterase family member 5
CUFF.93257.1	GO:0005886;GO:0016021;GO:0070062;GO:0046872;GO:0047710;GO:0030194;GO:0046130;GO:0006144;EC:3.6.1.29	bis(5 -adenosyl)-triphosphatase ENPP4
CUFF.94172.1	GO:0005737;GO:0007283	male-enhanced antigen 1 isoform X1
CUFF.93488.1	GO:0005615;GO:0070062;GO:0004190;GO:0002803;GO:0006508;EC:3.4.23	gastricsin isoform X1
CUFF.95306.1	GO:0016021	triggering receptor expressed on myeloid cells 1- partial
CUFF.93243.1	GO:0005886;GO:0009986;GO:0031091;GO:0005515;GO:0019722;GO:0030168;GO:0050776	trem-like transcript 1
CUFF.95584.1	GO:0009986;GO:0016021;GO:0004872;GO:0042110;GO:0007165	trem-like transcript 2
CUFF.94346.1	GO:0030286;GO:0097228;GO:0003777;GO:0005524;GO:0016887;GO:0007018;GO:0005874;EC:3.6.1.3	dynein heavy chain axonemal isoform X1
CUFF.94342.1	GO:0030286;GO:0097228;GO:0003777;GO:0005524;GO:0016887;GO:0007018;GO:0005874;EC:3.6.1.3	dynein heavy chain axonemal
CUFF.93663.1	GO:0005802;GO:0005086;GO:0005515;GO:0001933;GO:0006357;GO:0006417;GO:0009966;GO:0010557;GO:0010628;GO:0016043;GO:0016192;GO:0031328;GO:0051173;GO:1903573;GO:0043087	cytoplasmic NCK2
CUFF.94512.1	GO:0005622;GO:0012505;GO:0005096;GO:0017137;GO:0071889;GO:0006886;GO:0031338;GO:0090630	TBC1 domain family member 22B isoform X2
CUFF.94003.1	GO:0005634;GO:0005737;GO:0005886;GO:0004674;GO:0005524;GO:0008134;GO:0030145;GO:0043024;GO:0030212;GO:0031659;GO:0043066;GO:0043433;GO:0045893;GO:0046777;GO:0050821;GO:0070561;GO:1902033;GO:0009069;GO:0005667;EC:2.7.11	serine threonine- kinase pim-1
CUFF.97765.1	GO:0005622;GO:0005525;GO:0007264	ras-related Rab-44
CUFF.95338.1	GO:0005634;GO:0005886;GO:0022627;GO:0003735;GO:0005055;GO:0043236;GO:0000028;GO:0006412;GO:0007155;GO:0007165	40S ribosomal SA-like
CUFF.95335.1	GO:0005840	40S ribosomal S25
CUFF.95345.1	GO:0000407;GO:0005776;GO:0043130;GO:0016236	PREDICTED: uncharacterized protein C6orf106-like, partial
CUFF.94885.3	GO:0005604;GO:0005634;GO:0005829;GO:0005925;GO:0012505;GO:0015629;GO:0016023;GO:0030018;GO:0030056;GO:0030424;GO:0031252;GO:0035371;GO:0045111;GO:0070062;GO:0005178;GO:0008022;GO:0042803;GO:0051010;GO:0000226;GO:0009611;GO:0030011;GO:0031581;GO:0045104;GO:0048870;GO:0007165;GO:0008305;GO:0045298	plectin-like
CUFF.94885.2	GO:0005856	plectin-like
CUFF.94887.1	GO:0005856;GO:0003779;GO:0005509;GO:0007010;GO:0007050	dystonin isoform X21
CUFF.94890.1	GO:0005856;GO:0003779;GO:0005509;GO:0007010;GO:0007050	AChain Crystal Structure Of A Protease Resistant Fragment Of The Plakin Domain Of Bullous Pemphigoid Antigen1 (Bpag1)
CUFF.94892.1	GO:0005604;GO:0005635;GO:0005789;GO:0005829;GO:0005882;GO:0005925;GO:0005938;GO:0009925;GO:0015629;GO:0016023;GO:0030018;GO:0030056;GO:0030424;GO:0031252;GO:0031673;GO:0035371;GO:0070062;GO:0003779;GO:0005178;GO:0005509;GO:0008022;GO:0042803;GO:0051010;GO:0000226;GO:0007050;GO:0007155;GO:0007229;GO:0009611;GO:0030011;GO:0031581;GO:0045104;GO:0048870;GO:0008305;GO:0045298	dystonin isoform X8
CUFF.96668.1	GO:0005576;GO:0008083;GO:0070700;GO:0001501;GO:0003323;GO:0007389;GO:0008285;GO:0010862;GO:0030539;GO:0032348;GO:0040007;GO:0043569;GO:0045944;GO:0050679;GO:1900006;GO:2000065;GO:2000105	Bone morphogenetic 5
CUFF.97534.1	GO:0005737;GO:0005886;GO:1900186;GO:1903071;GO:1904021;GO:2000785	ubiquilin-2 isoform X1
CUFF.95600.1	GO:0043540;GO:0003873;GO:0004331;GO:0005524;GO:0042802;GO:0006000;GO:0006003;GO:0016311;GO:0046835;GO:0006013;EC:3.1.3.46;EC:2.7.1.105	6-phosphofructo-2-kinase fructose-2,6-bisphosphatase 1 isoform X3
CUFF.95610.1	GO:0005840;GO:0016021;GO:0000166;GO:0003676;GO:0042254	60S ribosomal L7a
CUFF.95613.1	GO:0043226;GO:0044424;GO:0005515;GO:0097159;GO:1901363	T-complex 1 subunit zeta
CUFF.95614.1	GO:0005832;GO:0005515;GO:0097159;GO:1901363;GO:0051086	T-complex 1 subunit zeta
CUFF.95598.1	GO:0016020	melanoma-associated antigen D2
CUFF.97132.1	GO:0005829;GO:0005912;GO:0005923;GO:0004674;GO:0005524;GO:0019869;GO:0010800;GO:0035556;GO:0043066;GO:0046777;GO:0051928;GO:0090004;GO:0090188;GO:2000021;GO:2000651;GO:2000688;GO:0009069;EC:2.7.11	serine threonine- kinase WNK3 isoform X1
CUFF.97133.1	GO:0005829;GO:0005912;GO:0005923;GO:0004674;GO:0005524;GO:0019869;GO:0010800;GO:0035556;GO:0043066;GO:0046777;GO:0051928;GO:0090004;GO:0090188;GO:2000021;GO:2000651;GO:2000688;GO:0009069;EC:2.7.11	serine threonine- kinase WNK3 isoform X2
CUFF.97250.1	GO:0005634;GO:0044822	constitutive coactivator of PPAR-gamma 2 isoform X1
CUFF.95731.1	GO:0005634;GO:0022627;GO:0003735;GO:0008494;GO:0008656;GO:0044822;GO:0046872;GO:0000028;GO:0006281;GO:0006919;GO:0031571;GO:0042771;GO:0045948;GO:0008303	40S ribosomal S27-like
CUFF.95732.1	GO:0005634;GO:0003743;GO:0044822;GO:0006446;GO:0005840	eukaryotic translation initiation factor 1
CUFF.95772.1	GO:0005737;GO:0005086;GO:0030036;GO:0032012;GO:0043547	IQ motif and SEC7 domain-containing 2 isoform X1
CUFF.96329.1	GO:0005488	Lysine-specific demethylase 5C
CUFF.96388.1	GO:0004497;GO:0005506;GO:0016705;GO:0020037;GO:0055114	cytochrome P450 4B1
CUFF.96389.1	GO:0005789;GO:0016021;GO:0005506;GO:0020037;GO:0033780;GO:0055114;EC:1.14.13.97	cytochrome P450 4A11 isoform X2
CUFF.96837.1	GO:0005634;GO:0048471;GO:0004842;GO:0019905;GO:0070735;GO:0070739;GO:0042787;GO:0043161;EC:6.3.2	E3 ubiquitin- ligase HECTD3
CUFF.100501.1	GO:0005887;GO:0034707;GO:0005254;GO:1902476	bestrophin-4
CUFF.96880.1	GO:0005737;GO:0008270;GO:0061630;GO:0051865;GO:0090263	E3 ubiquitin- ligase RNF220 isoform X1
CUFF.97920.2	GO:0016021;GO:0032580;GO:0003831;GO:0003945;GO:0004461;GO:0046872;GO:0006486;GO:0018146;GO:0006012;EC:2.4.1.90;EC:2.4.1.38;EC:2.4.1.22	beta-1,4-galactosyltransferase 2 isoform X2
CUFF.97686.1	GO:0005689;GO:0010494;GO:0030425;GO:0031965;GO:0048471;GO:0070062;GO:0070937;GO:0071204;GO:1990124;GO:0000978;GO:0001077;GO:0002039;GO:0003682;GO:0003697;GO:0003729;GO:0008134;GO:0051020;GO:0000122;GO:0001701;GO:0006397;GO:0008284;GO:0008380;GO:0043066;GO:0045944;GO:0046627;GO:0051154;GO:0051781;GO:0070934;GO:1903608;GO:0000785;GO:0005667	nuclease-sensitive element-binding 1 isoform X1
CUFF.97609.1	GO:0005622	zinc finger MYND domain-containing 12 isoform X2
CUFF.97887.1	GO:0070062;GO:0030250;GO:0031284	guanylin
CUFF.97614.1	GO:0005615;GO:0005829;GO:0005179;GO:0031708;GO:0001516;GO:0001659;GO:0002690;GO:0003100;GO:0007204;GO:0008284;GO:0010460;GO:0014824;GO:0014826;GO:0019221;GO:0019229;GO:0019722;GO:0030593;GO:0042116;GO:0045987;GO:0048016;GO:0048246;GO:0048286;GO:0060585;GO:0097009	endothelin partial
CUFF.98520.1	GO:0003676	transcription factor HIVEP3 isoform X2
CUFF.98191.1	GO:0005634;GO:0005737;GO:0001105;GO:0032502;GO:0043627;GO:0045944	cbp p300-interacting transactivator 4
CUFF.97891.1	GO:0005615;GO:0007595;GO:0050821	kappa partial
CUFF.97917.1	GO:0000811;GO:0005737;GO:0031298;GO:0043138;GO:0000727;GO:0001833;GO:0006270;GO:0032508	DNA replication complex GINS SLD5
CUFF.97918.1	GO:0000811;GO:0005737;GO:0031298;GO:0043138;GO:0000727;GO:0001833;GO:0006270;GO:0032508	DNA replication complex GINS SLD5 isoform X2
CUFF.97918.2	GO:0000811;GO:0005737;GO:0031298;GO:0043138;GO:0000727;GO:0001833;GO:0006270;GO:0032508	DNA replication complex GINS SLD5 isoform X1
CUFF.97980.1	GO:0005524	LRR and PYD domains-containing 3-like
CUFF.98076.1	GO:0003964;GO:0004519;GO:0006278;GO:0090305;EC:2.7.7.49	endonuclease reverse transcriptase
CUFF.98499.1	GO:0070062;GO:0004674;GO:0005524;GO:0006468;GO:0009069;EC:2.7.11	myosin light chain kinase family member 4 isoform X3
CUFF.98271.3	GO:0005615;GO:0005737;GO:0004867;GO:0010951	leukocyte elastase inhibitor
CUFF.101267.1	GO:0001533;GO:0005634;GO:0005737;GO:0005882;GO:0005916;GO:0016323;GO:0030057;GO:0070062;GO:0004674;GO:0005080;GO:0005200;GO:0005524;GO:0030674;GO:0044822;GO:0050839;GO:0086083;GO:0097110;GO:0002934;GO:0003223;GO:0006468;GO:0018149;GO:0030216;GO:0034332;GO:0042060;GO:0045109;GO:0071896;GO:0086073;GO:0086091;GO:0098911;GO:0009069;EC:2.7.11	desmoplakin isoform X1
CUFF.103045.1	GO:0005654;GO:0005667;GO:0005794;GO:0005813;GO:0005829;GO:0005840;GO:0000978;GO:0000979;GO:0000980;GO:0001077;GO:0001078;GO:0001105;GO:0001106;GO:0003682;GO:0003735;GO:0008134;GO:0019843;GO:0046983;GO:0000122;GO:0003151;GO:0003334;GO:0003404;GO:0003409;GO:0006412;GO:0007605;GO:0008285;GO:0009880;GO:0010172;GO:0010842;GO:0010944;GO:0014032;GO:0021506;GO:0021559;GO:0021623;GO:0021884;GO:0030335;GO:…	transcription factor AP-2-alpha isoform X2
CUFF.103379.1	GO:0005654	synaptonemal complex 2-like
CUFF.103384.1	GO:0016021;GO:0009922;GO:0034626;GO:0042761;GO:0009923;GO:0042967	elongation of very long chain fatty acids 2
CUFF.103366.1	GO:0004674;GO:0005524;GO:0006468;GO:0009069;EC:2.7.11	serine threonine- kinase partial
CUFF.103366.2	GO:0004693;GO:0005524;GO:0006468;GO:0051726;GO:0000074;GO:0009069;EC:2.7.11.22	serine threonine- kinase MAK isoform X3
CUFF.100047.1	GO:0005634;GO:0001206;GO:0043565;GO:0044212;GO:0006366;GO:0007165;GO:0007275	zinc finger 40 isoform X1
CUFF.100723.1	GO:0005730;GO:0005739;GO:0044822	nucleolar 7
CUFF.100130.1	GO:0016021	IL- partial
CUFF.101108.1	GO:0005634;GO:0005737;GO:0005930;GO:0060091;GO:0072372;GO:0005515;GO:0001764;GO:0006968;GO:0007605;GO:0030111;GO:0035556;GO:0045880;GO:1902017	doublecortin domain-containing 2
CUFF.101205.3	GO:0005654;GO:0005739;GO:0044798;GO:0001046;GO:0001077;GO:0001105;GO:0046982;GO:0001501;GO:0001841;GO:0002328;GO:0003183;GO:0003211;GO:0003215;GO:0003289;GO:0003357;GO:0006977;GO:0008284;GO:0008285;GO:0014009;GO:0021522;GO:0021782;GO:0030217;GO:0031018;GO:0031397;GO:0032024;GO:0035019;GO:0035910;GO:0042769;GO:0043065;GO:0045727;GO:0045944;GO:0046826;GO:0048485;GO:0050821;GO:0060174;GO:0060412;GO:…	transcription factor SOX-4
CUFF.101206.1	GO:0005654;GO:0005739;GO:0044798;GO:0001046;GO:0001077;GO:0001105;GO:0046982;GO:0001501;GO:0001841;GO:0002328;GO:0003183;GO:0003211;GO:0003215;GO:0003289;GO:0003357;GO:0006977;GO:0008284;GO:0008285;GO:0014009;GO:0021522;GO:0021782;GO:0030217;GO:0031018;GO:0031397;GO:0032024;GO:0035019;GO:0035910;GO:0042769;GO:0043065;GO:0045727;GO:0045944;GO:0046826;GO:0048485;GO:0050821;GO:0060174;GO:0060412;GO:…	transcription factor SOX-4
CUFF.101124.1	GO:0005769;GO:0005886;GO:0016021;GO:0001764;GO:2000171	dyslexia-associated KIAA0319 homolog isoform X1
CUFF.118684.1	GO:0005769;GO:0005886;GO:0016021;GO:0005509;GO:0001764;GO:0007156;GO:2000171	dyslexia-associated KIAA0319 homolog
CUFF.118770.1	GO:0004518;GO:0016740;GO:0090304;EC:3.1	endogenous retrovirus group K member 9 Pol -like
CUFF.101145.1	GO:0005622;GO:0004871;GO:0008270;GO:0032648;GO:0043123;GO:0043161;GO:0045070;GO:0046598;GO:0050687;GO:0051092;GO:0070936	E3 ubiquitin- ligase TRIM38
CUFF.101204.1	GO:0000786;GO:0005634;GO:0003677;GO:0046982;GO:0006334;GO:0006352;GO:0007275;GO:0007283;GO:0030154	histone H4
CUFF.101616.1	GO:0000784;GO:0000786;GO:0005654;GO:0016020;GO:0070062;GO:0003677;GO:0019904;GO:0042393;GO:0044822;GO:0046982;GO:0000088;GO:0000183;GO:0006303;GO:0006335;GO:0006352;GO:0016233;GO:0031047;GO:0034080;GO:0044267;GO:0045653;GO:0045815;GO:0051290;GO:1904837	Histone partial
CUFF.101608.1	GO:0000786;GO:0005719;GO:0005720;GO:0070062;GO:0031490;GO:0042826;GO:0044822;GO:0000122;GO:0006334;GO:0016584;GO:0030307;GO:0050821;GO:0051574;GO:0071169;GO:0080182;GO:0098532;GO:0000118	histone
CUFF.101610.1	GO:0000786;GO:0005719;GO:0005720;GO:0070062;GO:0031490;GO:0042826;GO:0044822;GO:0000122;GO:0006334;GO:0016584;GO:0030307;GO:0050821;GO:0051574;GO:0071169;GO:0080182;GO:0098532;GO:0000118	histone
CUFF.101598.1	GO:0000786;GO:0000790;GO:0070062;GO:0003677;GO:0046982;GO:0006342	histone H2A type 1-like
CUFF.101649.1	GO:0005887;GO:0007166	tetraspanin-6 isoform X1
CUFF.101654.1	GO:0000164;GO:0005654;GO:0008157;GO:0019888;GO:0008543;GO:0046579	leucine-rich repeat SHOC-2 isoform X2
CUFF.101872.1	GO:0005829;GO:0018423;GO:0006481;EC:2.1.1	leucine carboxyl methyltransferase 1-like isoform X1
CUFF.101808.1	GO:0005887;GO:0000016;GO:0008422;GO:1901657;GO:0006012;EC:3.2.1.21;EC:3.2.1.108	lactase-phlorizin hydrolase
CUFF.101866.1	GO:0005813;GO:0005886;GO:0030027;GO:0030496;GO:0032154;GO:0043296;GO:0045111;GO:0048471;GO:0004674;GO:0005524;GO:0042826;GO:0044822;GO:0070063;GO:0010631;GO:0018105;GO:0032467;GO:0035556;GO:0043297;GO:0045070;GO:0045931;GO:2000145;GO:0009069;GO:0000118;EC:2.7.11	serine threonine- kinase N2
CUFF.101869.1	GO:0003824;GO:0090304	endonuclease reverse transcriptase
CUFF.101870.1	GO:0019028;GO:0019031;GO:0003676;GO:0003964;GO:0004190;GO:0004523;GO:0005198;GO:0008270;GO:0006278;GO:0006310;GO:0006508;GO:0015074;GO:0019068;GO:0046718;GO:0075713;GO:0090502;GO:0051252;EC:3.4.23;EC:2.7.7.49;EC:3.1.26.4	pol partial (endogenous virus)
CUFF.101884.1	GO:0005622;GO:0016021;GO:0005219;GO:0005509;GO:0051209	ryanodine receptor 2
CUFF.101905.1	GO:0005634;GO:0003677;GO:0046872;GO:0006355	zinc finger 775
CUFF.102660.1	GO:0005622;GO:0003676;GO:0030414;GO:0046983;GO:0006355;GO:0010466	SCO-spondin
CUFF.102656.1	GO:0005615;GO:0030414;GO:0007155;GO:0010466	SCO-spondin
CUFF.102639.1	GO:0005634;GO:0003676;GO:0046872;GO:0046983;GO:0006355	zinc finger 862
CUFF.102435.3	GO:0005634;GO:0003677;GO:0003700;GO:0006355;GO:0006366;GO:0007402;GO:0007417;GO:0007601;GO:0005667;GO:0045449	POU class transcription factor 2
CUFF.103140.1	GO:0043509;GO:0043512;GO:0048471;GO:0005125;GO:0005160;GO:0005179;GO:0008083;GO:0017046;GO:0042802;GO:0070699;GO:0000082;GO:0001541;GO:0001942;GO:0002244;GO:0007050;GO:0008285;GO:0008584;GO:0010862;GO:0021773;GO:0030308;GO:0032924;GO:0035987;GO:0042476;GO:0042493;GO:0042541;GO:0042701;GO:0043408;GO:0045648;GO:0045944;GO:0046880;GO:0048333;GO:0048468;GO:0060021;GO:0060279;GO:0060395;GO:0061029;GO:…	Inhibin beta A chain
CUFF.104515.1	GO:0005743;GO:0005762;GO:0003735;GO:0044822;GO:0046872;GO:0006412;GO:0042254	39S ribosomal mitochondrial
CUFF.103243.1	GO:0005886;GO:0016021;GO:0017127;GO:0017137;GO:0031489;GO:0006695;GO:0030299;GO:0042157;GO:0016459	Niemann-Pick C1 1
CUFF.102983.2	GO:0003824;GO:0090304	endonuclease reverse transcriptase
CUFF.103054.1	GO:0005634;GO:0005737;GO:0005886;GO:0016021;GO:0070062;GO:0005516;GO:0005524;GO:0008294;GO:0046872;GO:0007189;GO:0007190;GO:0007193;GO:0007409;GO:0007616;GO:0019933;GO:0042752	adenylate cyclase type 1
CUFF.103060.2	GO:0005615;GO:0001968;GO:0008160;GO:0031994;GO:0031995;GO:0001558;GO:0032868;GO:0043065;GO:0043085;GO:0043567;GO:0045663	insulin-like growth factor-binding 3
CUFF.103060.1	GO:0005615;GO:0001968;GO:0008160;GO:0031994;GO:0031995;GO:0001558;GO:0032868;GO:0043065;GO:0043085;GO:0043567;GO:0045663	insulin-like growth factor-binding 3
CUFF.103201.1	GO:0001669;GO:0004672;GO:0005524;GO:0006468	serine threonine- kinase 31 isoform X1
CUFF.103280.1	GO:0016020	IL- partial
CUFF.103336.1	GO:0003964;GO:0004519;GO:0006278;GO:0090305;EC:2.7.7.49	endonuclease reverse transcriptase
CUFF.108370.1	GO:0016021;GO:0031225;GO:0008235;GO:0008239;GO:0016805;GO:0046872;GO:0006508;GO:0007140;EC:3.4.13	dipeptidase 3
CUFF.108147.1	GO:0005654;GO:0000166;GO:0003729;GO:0000380;GO:0008543;GO:0043484;GO:0050679;GO:0060441;GO:0060445	epithelial splicing regulatory 2 isoform X2
CUFF.103588.1	GO:0051260	BTB POZ domain-containing KCTD19
CUFF.103586.1	GO:0051260	BTB POZ domain-containing KCTD19 isoform X2
CUFF.103589.1	GO:0051260	BTB POZ domain-containing KCTD19 isoform X1
CUFF.103609.1	GO:0000145;GO:0030141;GO:0006887;GO:0030072	exocyst complex component 3
CUFF.104184.1	GO:0016020;GO:0016513;GO:0003677;GO:0003713;GO:0005515;GO:0000209;GO:0001649;GO:0030098;GO:0030099;GO:0045944;GO:0048469;GO:0060216;GO:0045941	core-binding factor subunit beta isoform X3
CUFF.103714.3	GO:0005739;GO:0004722;GO:0046872;GO:0006470;GO:0008287	pyruvate dehydrogenase [acetyl-transferring]-phosphatase mitochondrial
CUFF.103808.1	GO:0016021	mitochondrial inner membrane COX18 isoform X1
CUFF.104751.1	GO:0005737;GO:0005886;GO:0016021;GO:0070062;GO:0005509;GO:0007156;GO:0021957	cadherin-11
CUFF.104904.1	GO:0044430;GO:0003777;GO:0016887;GO:0007017;GO:0005874;EC:3.6.1.3	kinesin KIFC3 isoform X2
CUFF.104474.1	GO:0005634;GO:0005737;GO:0003677;GO:0004843;GO:0008270;GO:0070530;GO:0035871;GO:0043124;GO:0045088;GO:0050727;GO:0070536;GO:0071108;GO:0071947	OTU domain-containing 7A
CUFF.104475.1	GO:0005634;GO:0005737;GO:0003677;GO:0004843;GO:0008270;GO:0070530;GO:0035871;GO:0043124;GO:0045088;GO:0050727;GO:0070536;GO:0071108;GO:0071947	OTU domain-containing 7A
CUFF.107476.1	GO:0030915;GO:0031398	melanoma-associated antigen G1
CUFF.107476.2	GO:0030915;GO:0031398	melanoma-associated antigen G1
CUFF.104970.2	GO:0003677;GO:0046872;GO:0009952;GO:0010468;GO:0042474;GO:0060023	teashirt homolog 1
CUFF.105092.1	GO:0005739;GO:0005777;GO:0008270;GO:0008748;GO:0043738;GO:0043826;GO:0043883;GO:0043914;GO:0052693;GO:0055114;EC:1	zinc-binding alcohol dehydrogenase domain-containing 2
CUFF.105581.1	GO:0005654;GO:0005829;GO:0070062;GO:0004180;GO:0008270;GO:0034701;GO:0070573;GO:0102008;GO:0006508;GO:0043171;EC:3.4.13;EC:3.4.13.18	cytosolic non-specific dipeptidase isoform X1
CUFF.105498.1	GO:0005615;GO:0004867;GO:0010951	serpin B7
CUFF.105507.1	GO:0005615;GO:0005737;GO:0070062;GO:0004867;GO:0002009;GO:0010951;GO:0030198;GO:0050678;GO:0060512	serpin B5
CUFF.105601.1	GO:0003824;GO:0002667;GO:0009649;GO:0042981;GO:0046328;GO:0051898;GO:1900744	PH domain leucine-rich repeat-containing phosphatase 1
CUFF.106931.1	GO:0005741;GO:0005789;GO:0005829;GO:0031965;GO:0043209;GO:0046930;GO:0048471;GO:0002020;GO:0008134;GO:0015267;GO:0016248;GO:0031625;GO:0042803;GO:0046982;GO:0051434;GO:0051721;GO:0000209;GO:0001101;GO:0001541;GO:0001656;GO:0001658;GO:0001662;GO:0001782;GO:0001836;GO:0001952;GO:0002320;GO:0002326;GO:0002931;GO:0003014;GO:0006470;GO:0006582;GO:0006808;GO:0007015;GO:0007409;GO:0007569;GO:0008584;GO:…	apoptosis regulator Bcl-2
CUFF.105812.1	GO:0005765;GO:0031301;GO:0008270;GO:0016874;GO:0031267;GO:0061630;GO:0006915;GO:0010508;GO:0034198;GO:0070534;GO:0070936;GO:1904262	E3 ubiquitin- ligase RNF152
CUFF.105901.1	GO:0045202;GO:0019905;GO:0046928	complexin-4
CUFF.105901.2	GO:0045202;GO:0019905;GO:0046928	complexin-4
CUFF.105846.1	GO:0005634;GO:0005739;GO:0005829;GO:0006919;GO:0009411;GO:0010165;GO:0010498;GO:0010907;GO:0010917;GO:0032461;GO:0042149;GO:0042771;GO:0043029;GO:0043331;GO:0043517;GO:0043525;GO:0048147;GO:0051607;GO:0070059;GO:0071456;GO:0072593;GO:0090200;GO:1900740;GO:1902043;GO:2001244	phorbol-12-myristate-13-acetate-induced 1
CUFF.106169.1	GO:0003676;GO:0046872	zinc finger 532 isoform X2
CUFF.106170.1	GO:0003676;GO:0046872	zinc finger 532 isoform X1
CUFF.106375.1	GO:0005622;GO:0016020;GO:0005525;GO:0007264	ras family member 12
CUFF.106367.1	GO:0005783;GO:0005794;GO:0005887;GO:0016324;GO:0031526;GO:0032420;GO:0000287;GO:0004012;GO:0005515;GO:0005524;GO:1901612;GO:0006855;GO:0007030;GO:0007605;GO:0008206;GO:0015721;GO:0021650;GO:0032534;GO:0034220;GO:0045332;GO:0045892;GO:0060119;GO:0006812;GO:0015917;EC:3.6.3.1	phospholipid-transporting ATPase IC
CUFF.109969.1	GO:0005789;GO:0005903;GO:0016021;GO:0008422;GO:0005975;GO:1901657;EC:3.2.1.21	lactase isoform X3
CUFF.107126.1	GO:0005819;GO:0005829;GO:0016020;GO:0004707;GO:0004713;GO:0046872;GO:0000122;GO:0000187;GO:0007507;GO:0018108;GO:0032088;GO:0034115;GO:0043154;GO:0045415;GO:0045944;GO:0060761;GO:0071363;GO:0090051;GO:2000342;GO:2001240;GO:0007178;GO:0009069;EC:2.7.10;EC:2.7.11.24	Dual specificity mitogen-activated kinase kinase 5
CUFF.110101.1	GO:0005925;GO:0034681;GO:0038064;GO:0046872;GO:0098639;GO:0001649;GO:0006929;GO:0007160;GO:0007229;GO:0007517;GO:0030198;GO:0033627;GO:0038065	integrin alpha-11- partial
CUFF.107036.1	GO:0005925;GO:0022625;GO:0030687;GO:0070062;GO:0003735;GO:0005515;GO:0030295;GO:0070180;GO:0000184;GO:0002181;GO:0006364;GO:0006413;GO:0006414;GO:0006614;GO:0019083;GO:0032147	60S acidic ribosomal P1
CUFF.107036.2	GO:0005840;GO:0003735;GO:0006414;GO:0042254	60S acidic ribosomal P1
CUFF.107355.1	GO:0000139;GO:0005829;GO:0030127;GO:0030868;GO:0048471;GO:0005515;GO:0008270;GO:0002474;GO:0006886;GO:0019886;GO:0048208	transport Sec23A
CUFF.107562.1	GO:0003824;GO:0090304	1510254AL1 repetitive element ORF
CUFF.107401.1	GO:0005783;GO:0016020;GO:0022625;GO:0003735;GO:0044822;GO:0000027;GO:0006412	60S ribosomal L10 isoform X1
CUFF.113525.1	GO:0070062;GO:0004674;GO:0005524;GO:0006468;GO:0009069;EC:2.7.11	cyclin-dependent kinase-like 1
CUFF.109546.3	GO:0045202;GO:0030371;GO:0044822;GO:0006355;GO:0017148;GO:0045727;GO:0006445	Smaug homolog 1 isoform X3
CUFF.109278.1	GO:0005515	MAPK-interacting and spindle-stabilizing -like
CUFF.111336.1	GO:0003824;GO:0090304	Retron-type reverse transcriptase
CUFF.108860.1	GO:0005634;GO:0003677;GO:0005125;GO:0006954;GO:0051103;GO:0007165	chromosome 14 open reading frame 37 ortholog precursor
CUFF.108854.1	GO:0005654;GO:0005730;GO:0005815;GO:0005925;GO:0016020;GO:0022627;GO:0030686;GO:0031012;GO:0032040;GO:0070062;GO:0003735;GO:0005515;GO:0008266;GO:0044822;GO:0000184;GO:0001843;GO:0006364;GO:0006413;GO:0006614;GO:0019083;GO:0030154;GO:0042274	40S ribosomal S7
CUFF.111269.2	GO:0005829;GO:0017160;GO:0047485;GO:0006887;GO:0015031;GO:0048278	exocyst complex component 5-like
CUFF.109018.1	GO:0005783;GO:0016021;GO:0031625;GO:0006986;GO:0030433	JNK1 MAPK8-associated membrane isoform X3
CUFF.108975.1	GO:0005667;GO:0005730;GO:0005737;GO:0000978;GO:0001077;GO:0003682;GO:0005515;GO:0000122;GO:0001759;GO:0003151;GO:0007605;GO:0008582;GO:0014842;GO:0021610;GO:0030855;GO:0030878;GO:0030910;GO:0032880;GO:0034504;GO:0035909;GO:0042474;GO:0043524;GO:0045664;GO:0045944;GO:0048538;GO:0048665;GO:0048701;GO:0050678;GO:0051451;GO:0060037;GO:0061055;GO:0061197;GO:0061551;GO:0071599;GO:0072075;GO:0072095;GO:…	homeobox SIX1
CUFF.109035.2	GO:0005886;GO:0016021;GO:0005515;GO:0006869;GO:0070863	cell cycle control 50B
CUFF.110372.1	GO:0005634;GO:0005844;GO:0022625;GO:0031672;GO:0003735;GO:0005515;GO:0044822;GO:0070180;GO:0006412;GO:1900087;GO:0042254	60S ribosomal partial
CUFF.112605.1	GO:0005730;GO:0005737;GO:0015030;GO:0016605;GO:0000175;GO:0008310;GO:0030619;GO:0030620;GO:0034511;GO:0000738;GO:0006401;GO:0045071;GO:0051607;GO:0090503;GO:0051252;EC:3.1.13	interferon-stimulated gene 20 kDa
CUFF.109430.1	GO:0022625;GO:0003735;GO:0006412;GO:0042254	60S ribosomal L4
CUFF.109494.1	GO:0003676	RNA exonuclease 1 homolog
CUFF.110793.1	GO:0005615;GO:0005125;GO:0005132;GO:0002250;GO:0002286;GO:0002323;GO:0006959;GO:0019221;GO:0030183;GO:0033141;GO:0042100;GO:0043330;GO:0045087;GO:0051607	interferon omega-1-like
CUFF.118343.2	GO:0008146	heparan sulfate glucosamine 3-O-sulfotransferase 3A1
CUFF.110148.4	GO:0005930;GO:0030286;GO:0003777;GO:0007018;GO:0005874	Dynein heavy chain axonemal
CUFF.110898.1	GO:0030016;GO:0032982;GO:0003774;GO:0003779;GO:0005516;GO:0005524	MYH2_PIG ame: Full=Myosin-2 ame: Full=Myosin heavy chain 2 ame: Full=Myosin heavy chain 2a Short= -2a ame: Full=Myosin heavy skeletal adult 2
CUFF.113649.1	GO:0001725;GO:0005634;GO:0005739;GO:0005819;GO:0005829;GO:0005886;GO:0005903;GO:0005938;GO:0016460;GO:0030027;GO:0030424;GO:0030426;GO:0030496;GO:0031594;GO:0032154;GO:0043025;GO:0043197;GO:0070062;GO:0097513;GO:0000146;GO:0005516;GO:0005524;GO:0030898;GO:0043531;GO:0051015;GO:0000281;GO:0001701;GO:0001764;GO:0001778;GO:0003279;GO:0006887;GO:0006930;GO:0007097;GO:0007155;GO:0007411;GO:0007512;GO:…	myosin-10- partial
CUFF.115141.1	GO:0001725;GO:0005634;GO:0005739;GO:0005819;GO:0005829;GO:0005886;GO:0005903;GO:0005938;GO:0016460;GO:0030027;GO:0030424;GO:0030426;GO:0030496;GO:0031594;GO:0032154;GO:0043025;GO:0043197;GO:0070062;GO:0097513;GO:0000146;GO:0005516;GO:0005524;GO:0030898;GO:0043531;GO:0051015;GO:0000281;GO:0001701;GO:0001764;GO:0001778;GO:0003279;GO:0006887;GO:0006930;GO:0007097;GO:0007155;GO:0007411;GO:0007512;GO:…	heavy polypeptide non- isoform CRA_a
CUFF.113818.1	GO:0005886;GO:0008074;GO:0016021;GO:0004016;GO:0004383;GO:0004672;GO:0005524;GO:0006182;GO:0006468;GO:0007168;GO:0035556;GO:0006144;GO:0006171;GO:0046039;EC:4.6.1.1;EC:4.6.1.2	retinal guanylyl cyclase partial
CUFF.115770.1	GO:0000166;GO:0017111;EC:3.6.1.15	dynein heavy chain axonemal
CUFF.115779.1	GO:0030286;GO:0003777;GO:0005524;GO:0016887;GO:0007018;GO:0005874;EC:3.6.1.3	dynein heavy chain axonemal
CUFF.110642.1	GO:0070062	sex hormone-binding globulin isoform X4
CUFF.110800.1	GO:0017111;GO:0097159;GO:1901363;EC:3.6.1.15	eukaryotic initiation factor 4A-I isoform X1
CUFF.110886.1	GO:0005829;GO:0031234;GO:0004715;GO:0005102;GO:0005524;GO:0007169;GO:0030154;GO:0030308;GO:0038083;GO:0042127;GO:0045087;GO:0046580;EC:2.7.10.2	non-receptor tyrosine- kinase TNK1
CUFF.111092.1	GO:0005615;GO:0005737;GO:0003796;GO:0004568;GO:0008061;GO:0019900;GO:0030246;GO:0000272;GO:0002532;GO:0006032;GO:0006037;GO:0006915;GO:0006955;GO:0007586;GO:0009620;GO:0090197;GO:0016998;EC:3.2.1.14;EC:3.2.1.17	acidic mammalian chitinase-like
CUFF.113328.1	GO:0000818;GO:0000070;GO:0034501;GO:0051382	MIS12 homolog
CUFF.113328.2	GO:0000818;GO:0000070;GO:0034501;GO:0051382	MIS12 homolog
CUFF.111958.1	GO:0005578;GO:0005178;GO:0005520;GO:0008201;GO:0050840;GO:0001558;GO:0002041;GO:0003181;GO:0003278;GO:0003281;GO:0007267;GO:0010518;GO:0010811;GO:0030198;GO:0030335;GO:0030513;GO:0033690;GO:0043066;GO:0043280;GO:0044319;GO:0045669;GO:0045860;GO:0045944;GO:0060413;GO:0060591;GO:0060710;GO:0060716;GO:0061036;GO:0070372;GO:0072593;GO:2000304;GO:0008305;GO:0016942	CYR61
CUFF.111376.3	GO:0005634;GO:0005667;GO:0005737;GO:0003677;GO:0003700;GO:0046983;GO:0006355;GO:0045449	single-minded homolog 2-like
CUFF.111436.1	GO:0000784;GO:0005654;GO:0005737;GO:0005813;GO:0043596;GO:0043626;GO:0070062;GO:0070557;GO:0000701;GO:0003682;GO:0003684;GO:0030337;GO:0030971;GO:0032139;GO:0032405;GO:0035035;GO:0042802;GO:0070182;GO:0006272;GO:0006298;GO:0019985;GO:0030855;GO:0032077;GO:0034644;GO:0045739;GO:0045740;GO:0006284;GO:0000785;GO:0042575;GO:0007165;EC:3.2.2	proliferating cell nuclear antigen
CUFF.111439.1	GO:0005634;GO:0005925;GO:0016020;GO:0022627;GO:0070062;GO:0003735;GO:0019843;GO:0044822;GO:0006412;GO:0042254	40S ribosomal S18
CUFF.111526.1	GO:0004252;GO:0006508;EC:3.4.21	PC3-like endoprotease variant B isoform X3
CUFF.111526.2	GO:0004252;GO:0006508;EC:3.4.21	PC3-like endoprotease variant B isoform X3
CUFF.111568.1	GO:0016021;GO:0043235;GO:0004930;GO:0007186	probable G- coupled receptor 63
CUFF.112828.1	GO:0016021;GO:0004949;GO:0038171;GO:0007187	cannabinoid receptor partial
CUFF.112828.2	GO:0016021;GO:0004949;GO:0038171;GO:0007187	cannabinoid receptor partial
CUFF.112821.1	GO:0022625;GO:0003735;GO:0006412;GO:0042273	60S ribosomal L14
CUFF.116166.1	GO:0005737;GO:0003723;GO:0007275	developmental pluripotency-associated 5
CUFF.115238.1	GO:0014069;GO:0030054;GO:0031982;GO:0042734;GO:0048786;GO:0017124;GO:0017137;GO:0019901;GO:0044325;GO:0044822;GO:0046872;GO:0006886;GO:0010628;GO:0010808;GO:0048169;GO:0048791;GO:0060291;GO:0061669;GO:0097151;GO:1903861;GO:2000463	regulating synaptic membrane exocytosis 1-like
CUFF.112529.1	GO:0005739;GO:0045087	succinate dehydrogenase assembly factor mitochondrial isoform X2
CUFF.115247.1	GO:0016020;GO:0004872;GO:0007165	opioid growth factor receptor 1 isoform X2
CUFF.112718.1	GO:0022625;GO:0070180	60S ribosomal L37a isoform 1
CUFF.113292.1	GO:0005654;GO:0005730;GO:0005925;GO:0016020;GO:0022627;GO:0031012;GO:0070062;GO:0003729;GO:0003735;GO:0005515;GO:0070181;GO:0000184;GO:0006364;GO:0006413;GO:0006614;GO:0019083;GO:0033119	40S ribosomal S13
CUFF.113086.1	GO:0000166;GO:0003676;GO:0000122;GO:1901998	dnaJ homolog subfamily C member 17
CUFF.113290.1	GO:0005886;GO:0005921;GO:0014704;GO:0044425;GO:0007154;GO:0030308	unnamed protein product
CUFF.115716.1	GO:0005737;GO:0016580;GO:0017053;GO:0000983;GO:0000988;GO:0001102;GO:0035939;GO:0042803;GO:0042826;GO:0046982;GO:0003150;GO:0003151;GO:0003184;GO:0003195;GO:0003199;GO:0003214;GO:0003215;GO:0003222;GO:0009948;GO:0010460;GO:0010667;GO:0014031;GO:0014898;GO:0035910;GO:0035912;GO:0036304;GO:0045165;GO:0045607;GO:0045746;GO:0045944;GO:0055015;GO:0060045;GO:0060347;GO:0060413;GO:0060633;GO:0060716;GO:…	hairy enhancer-of-split related with YRPW motif 2
CUFF.113871.3	GO:0005634;GO:0005829;GO:0019901;GO:0034237	A-kinase anchor 7 isoform gamma isoform X3
CUFF.114817.1	GO:0004725;GO:0046872;GO:0006355;GO:0007275;GO:0007605;GO:0035335;GO:0006570;EC:3.1.3.48	eyes absent homolog 4 isoform X4
CUFF.115484.1	GO:0005730;GO:0005819;GO:0003677;GO:0035064;GO:0007275;GO:0007276;GO:0009303;GO:0030177;GO:0051321	spindlin-1 isoform X2
CUFF.114387.1	GO:0000151;GO:0005730;GO:0005737;GO:0031372;GO:0035370;GO:0070062;GO:0005524;GO:0031625;GO:0043130;GO:0044822;GO:0061630;GO:0061631;GO:0000724;GO:0000729;GO:0006301;GO:0006511;GO:0031058;GO:0033182;GO:0043123;GO:0045739;GO:0050852;GO:0051092;GO:0051443;GO:0070534	ubiquitin-conjugating enzyme E2 N
CUFF.114371.1	GO:0005739;GO:0070062;GO:0010917;GO:0010940;GO:0035794	heme-binding 2
CUFF.114465.1	GO:0000790;GO:0001102;GO:0001105;GO:0003682;GO:0003700;GO:0046332;GO:0001570;GO:0001829;GO:0001843;GO:0001889;GO:0001892;GO:0001947;GO:0002089;GO:0002244;GO:0003151;GO:0003156;GO:0003197;GO:0007417;GO:0007422;GO:0007530;GO:0021602;GO:0022409;GO:0030511;GO:0030851;GO:0035802;GO:0035914;GO:0043066;GO:0045787;GO:0045944;GO:0046697;GO:0048536;GO:0048538;GO:0048596;GO:0048821;GO:0060136;GO:0060349;GO:…	cbp p300-interacting transactivator 2
CUFF.131319.1	GO:0005654;GO:0005779;GO:0005783;GO:0032994;GO:0043234;GO:0008289;GO:0015171;GO:0046983;GO:0002230;GO:0003333;GO:0045046;GO:0098779;GO:0098792	peroxisomal biogenesis factor 3
CUFF.115562.1	GO:0016021;GO:0008146;GO:0030010;GO:0050770	uronyl 2-sulfotransferase
CUFF.115933.1	GO:0000776;GO:0031080	nucleoporin Nup43
CUFF.115504.1	GO:0005789;GO:0016021;GO:0030663;GO:0032580;GO:0033116;GO:0042589;GO:0001843;GO:0001893;GO:0001947;GO:0007030;GO:0010628;GO:0016192;GO:0032525;GO:0034260;GO:0035264;GO:0036342;GO:0060716;GO:0072661	transmembrane emp24 domain-containing 2 isoform X2
CUFF.115668.1	GO:0005886;GO:0016021;GO:0003823;GO:0046703;GO:0001913;GO:0019882;GO:0042267;GO:0019814;GO:0007165	NKG2D ligand 4 isoform X1
CUFF.115668.2	GO:0005886;GO:0016021;GO:0003823;GO:0046703;GO:0001913;GO:0019882;GO:0042267;GO:0019814;GO:0007165	NKG2D ligand 4 isoform X1
CUFF.115668.3	GO:0005886;GO:0016021;GO:0003823;GO:0046703;GO:0001913;GO:0019882;GO:0042267;GO:0019814;GO:0007165	NKG2D ligand 4-like
CUFF.115674.1	GO:0005886;GO:0016021;GO:0003823;GO:0046703;GO:0001913;GO:0019882;GO:0042267;GO:0019814;GO:0007165	NKG2D ligand 4
CUFF.115553.1	GO:0005737;GO:0005886;GO:0005925;GO:0008179;GO:0051018;GO:0006605;GO:0010739;GO:0030819;GO:0090036	A-kinase anchor 12
CUFF.115553.2	GO:0005737;GO:0005886;GO:0005925;GO:0008179;GO:0051018;GO:0006605;GO:0010739;GO:0030819;GO:0090036	A-kinase anchor 12
CUFF.119946.1	GO:0042645;GO:0000179;GO:0003677;GO:0044822;GO:0006355;GO:0031167;EC:2.1.1	dimethyladenosine transferase mitochondrial
CUFF.116660.1	GO:0005578;GO:0030198	SERAC1
CUFF.118859.1	GO:0005743;GO:0042645;GO:0043209;GO:0070062;GO:0003677;GO:0004784;GO:0019825;GO:0019899;GO:0030145;GO:0042802;GO:0001315;GO:0001836;GO:0001889;GO:0003032;GO:0003069;GO:0006357;GO:0006749;GO:0007507;GO:0007605;GO:0007626;GO:0008630;GO:0009791;GO:0010332;GO:0014823;GO:0019430;GO:0022904;GO:0030097;GO:0031667;GO:0032364;GO:0042493;GO:0042542;GO:0042554;GO:0043524;GO:0045429;GO:0045599;GO:0048147;GO:…	superoxide dismutase [Mn] mitochondrial
CUFF.129908.1	GO:0009986;GO:0016021;GO:0016493;GO:0006935;GO:0006955;GO:0070098;GO:0007187	c-C chemokine receptor type 6
CUFF.118460.1	GO:0005595;GO:0005615;GO:0005788;GO:0070062;GO:0030020;GO:0001501;GO:0007155;GO:0030199;GO:0030574;GO:0035987	collagen alpha-1(XII) chain-like isoform X2
CUFF.119078.1	GO:0005737;GO:0005887;GO:0004993;GO:0008144;GO:0051378;GO:0002031;GO:0007198;GO:0007205;GO:0007268;GO:0007631;GO:0014063;GO:0030818;GO:0035690;GO:0042310;GO:0046849;GO:0050795;GO:0071312;GO:0071502	5-hydroxytryptamine receptor 1B
CUFF.118755.1	GO:0005634;GO:0004674;GO:0005524;GO:0006468;GO:0035556;GO:2000271;GO:2000377;GO:0009069;EC:2.7.11	serine threonine- kinase 17A
CUFF.118877.1	GO:0005840;GO:0003735;GO:0006412;GO:0042254	60S ribosomal L18
CUFF.119478.2	GO:0005783;GO:0009986;GO:0016021;GO:0051965	trophoblast glyco
CUFF.119201.1	GO:0005887;GO:0005261;GO:0098655	FAM26D isoform X1
CUFF.119288.1	GO:0005605;GO:0005102;GO:0001568;GO:0030155;GO:0030334;GO:0045995;GO:0050873;GO:0007165	laminin subunit alpha-4 isoform X1
CUFF.129693.1	GO:0005634;GO:0005739;GO:0005768;GO:0005829;GO:0005884;GO:0014069;GO:0031234;GO:0045121;GO:0001664;GO:0001948;GO:0004715;GO:0005088;GO:0005524;GO:0015631;GO:0042608;GO:0042609;GO:0042610;GO:0043548;GO:0044325;GO:0046872;GO:0046875;GO:0046934;GO:0051428;GO:0070851;GO:0000165;GO:0001764;GO:0002223;GO:0002250;GO:0006816;GO:0007411;GO:0007612;GO:0007631;GO:0008360;GO:0010629;GO:0010976;GO:0014068;GO:…	tyrosine- kinase partial
CUFF.122208.1	GO:0003755;GO:0000413;GO:0006457;EC:5.2.1.8	peptidyl-prolyl cis-trans isomerase-like 6 isoform X1
CUFF.120386.1	GO:0044424;GO:0070469;GO:0044699	cytochrome c oxidase subunit I (mitochondrion)
CUFF.120412.3	GO:0005634;GO:0032184;GO:0007605;GO:0007626;GO:0042472;GO:0050890;GO:0090102	sine oculis-binding homolog
CUFF.120412.2	GO:0005634;GO:0032184;GO:0007605;GO:0007626;GO:0042472;GO:0050890;GO:0090102	sine oculis-binding homolog isoform X2
CUFF.120404.1	GO:0005634;GO:0032184;GO:0046872;GO:0007605;GO:0007626;GO:0042472;GO:0050890;GO:0090102	hypothetical protein D623_10034684
CUFF.120473.1	GO:0005739	PREDICTED: uncharacterized protein C6orf203 homolog
CUFF.120638.1	GO:0003677;GO:0008270;GO:0044822;GO:0006355;GO:0010587;GO:0031054;GO:0031123	lin-28 homolog B
CUFF.121665.1	GO:0003964;GO:0004519;GO:0006278;GO:0090305;EC:2.7.7.49	endonuclease reverse transcriptase
CUFF.122153.1	GO:0005634;GO:0003677;GO:0006355	Meis2 partial
CUFF.122231.1	GO:0016021;GO:0004867;GO:0008233;GO:0010951	kunitz-type protease inhibitor 1 isoform X1
CUFF.122231.2	GO:0016021;GO:0004867;GO:0008233;GO:0010951	kunitz-type protease inhibitor 1 isoform X1
CUFF.122316.1	GO:0005765;GO:0005769;GO:0005770;GO:0005884;GO:0030123;GO:0030897;GO:0033263;GO:0003779;GO:0019905;GO:0030674;GO:0006886;GO:0006904;GO:0007032;GO:0007040;GO:0008333;GO:0035542;GO:0046718	vacuolar sorting-associated 18 homolog
CUFF.122582.1	GO:0030425;GO:0031965;GO:0042470;GO:0016787;GO:0009890	GTP cyclohydrolase 1 feedback regulatory
CUFF.122533.1	GO:0008440;GO:0006020;GO:0016310;GO:0048167;EC:2.7.1.127	inositol-trisphosphate 3-kinase A
CUFF.122633.1	GO:0005783;GO:0048471;GO:0055038;GO:0070062;GO:0004623;GO:0005509;GO:0005525;GO:0009395;GO:0032456;GO:0051260;EC:3.1.1.4	EH domain-containing 4
CUFF.126182.2	GO:0016021	serine incorporator 4
CUFF.125141.1	GO:0005852;GO:0016282;GO:0033290;GO:0003743;GO:0001731;GO:0002181;GO:0006446;GO:0005840	eukaryotic translation initiation factor 3 subunit J
CUFF.125141.2	GO:0005852;GO:0016282;GO:0033290;GO:0003743;GO:0001731;GO:0002181;GO:0006446;GO:0005840	eukaryotic translation initiation factor 3 subunit J
CUFF.123502.1	GO:0005886;GO:0016021;GO:0004601;GO:0005509;GO:0016174;GO:0020037;GO:0006590;GO:0006979;GO:0019221;GO:0042335;GO:0050665;GO:0051591;GO:0055114;GO:0098869;GO:0006804;EC:1.6.3.1;EC:1.11.1.7	dual oxidase 1
CUFF.123502.2	GO:0016021;GO:0016324;GO:0004601;GO:0005509;GO:0016174;GO:0020037;GO:0006590;GO:0006979;GO:0019221;GO:0042335;GO:0042446;GO:0042744;GO:0050665;GO:0051591;GO:0055114;GO:0098869;GO:0006804;EC:1.6.3.1;EC:1.11.1.7	dual oxidase 1
CUFF.123512.1	GO:0000506;GO:0005615;GO:0005654;GO:0005829;GO:0016021;GO:0043005;GO:0043209;GO:0060170;GO:0070062;GO:0004347;GO:0005125;GO:0008083;GO:0016866;GO:0017176;GO:0031625;GO:0048029;GO:0001525;GO:0001701;GO:0001707;GO:0006094;GO:0006506;GO:0019242;GO:0034101;GO:0042593;GO:0043154;GO:0043278;GO:0043524;GO:0046185;GO:0061620;GO:0005982;GO:0005985;GO:0006098;GO:0007165;GO:0008283;GO:0040007;EC:5.3.1.9;EC:…	glucose-6-phosphate isomerase
CUFF.124156.1	GO:0003964;GO:0004519;GO:0006278;GO:0090305;EC:2.7.7.49	endonuclease reverse transcriptase
CUFF.124292.1	GO:0005887;GO:0032588;GO:0042470;GO:0005262;GO:0005509;GO:0008273;GO:0015293;GO:0030955;GO:0031402;GO:0006813;GO:0006874;GO:0035725;GO:0048022;GO:0050896;GO:0070588	sodium potassium calcium exchanger 5
CUFF.123977.1	GO:0005622;GO:0005886;GO:0019904;GO:0030971;GO:0006915;GO:0007169;GO:0008284;GO:0010468;GO:0035556;GO:0048863	SHC-transforming 4 isoform X2
CUFF.126179.1	GO:0005737;GO:0005885;GO:0005925;GO:0016020;GO:0030027;GO:0070062;GO:0005200;GO:0051015;GO:0034314	actin-related 2 3 complex subunit 3
CUFF.126180.1	GO:0005737;GO:0005885;GO:0005925;GO:0016020;GO:0030027;GO:0070062;GO:0005200;GO:0051015;GO:0034314	actin-related 2 3 complex subunit 3
CUFF.124124.1	GO:0005840;GO:0003723;GO:0003735;GO:0006412;GO:0042254	40S ribosomal X isoform-like
CUFF.124123.1	GO:0022627;GO:0003735;GO:0008270;GO:0019843;GO:0006412;GO:0042254	40S ribosomal X isoform-like
CUFF.125400.1	GO:0030117;GO:0006886;GO:0016192	AP-4 complex subunit epsilon-1 isoform X3
CUFF.125427.1	GO:0005737;GO:0005886;GO:0008526;GO:0035091;GO:0015914;GO:0043552;GO:0048017;GO:0051897;GO:0070374	tumor necrosis factor alpha-induced 8 3
CUFF.124206.1	GO:0005488	ferritin light chain
CUFF.127292.1	GO:0005789;GO:0000030;GO:0006506;GO:0097502;GO:0000136;EC:2.4.1	GPI mannosyltransferase 3 isoform X1
CUFF.124512.2	GO:0005634;GO:0005737;GO:0005886;GO:0030331;GO:0003341;GO:0007368;GO:0033146;GO:0036158;GO:0036159;GO:0061136	dyslexia susceptibility 1 candidate gene 1 isoform X1
CUFF.125220.1	GO:0005635;GO:0016591;GO:0030018;GO:0030054;GO:0030864;GO:0031234;GO:0043025;GO:0003899;GO:0005515;GO:0035556;GO:0051685;GO:0005730;GO:0006144;GO:0006206;GO:0006351;EC:2.7.7.6	GRINL1A isoform X2
CUFF.125300.1	GO:0005903;GO:0005911;GO:0005912;GO:0016459;GO:0045334;GO:0070062;GO:0003774;GO:0005516;GO:0005524;GO:0035091;GO:0042623;GO:0051015;GO:0001570;GO:0001701;GO:0003094;GO:0006807;GO:0006897;GO:0032836;GO:0035166;GO:0048008;GO:0072015	unconventional myosin-Ie
CUFF.125310.1	GO:0005768;GO:0005903;GO:0005911;GO:0005912;GO:0016459;GO:0045334;GO:0070062;GO:0003774;GO:0005516;GO:0005524;GO:0035091;GO:0042623;GO:0051015;GO:0001570;GO:0001701;GO:0003094;GO:0006807;GO:0006897;GO:0032836;GO:0035166;GO:0048008;GO:0072015	unconventional myosin-Ie
CUFF.125915.1	GO:0022625;GO:0000166;GO:0003735;GO:0000027;GO:0006412	60S ribosomal L23a
CUFF.125915.2	GO:0022625;GO:0000166;GO:0003735;GO:0000027;GO:0006412	60S ribosomal L23a
CUFF.125661.1	GO:0003746;GO:0005525;GO:0005840;GO:0006448	isoform CRA_b
CUFF.126184.1	GO:0005795;GO:0030140;GO:0030141;GO:0032585;GO:0042470;GO:0070062;GO:0003924;GO:0005525;GO:0019003;GO:0019904;GO:0031489;GO:0007264;GO:0032402;GO:0045921;GO:0071985;GO:0016459	ras-related Rab-27B isoform X1
CUFF.126201.4	GO:0005634;GO:0005844;GO:0022625;GO:0031672;GO:0003735;GO:0005515;GO:0044822;GO:0070180;GO:0000184;GO:0006364;GO:0006413;GO:0006614;GO:0019083;GO:1900087	60S ribosomal L17
CUFF.126258.1	GO:0005623;GO:0046872	ferritin heavy chain
CUFF.127638.1	GO:0016459;GO:0045179;GO:0070062;GO:0003774;GO:0003779;GO:0005524;GO:0017137;GO:0016192;GO:0032439	unconventional myosin-Vb
CUFF.126566.1	GO:0005654;GO:0005667;GO:0005730;GO:0005737;GO:0005813;GO:0005913;GO:0016342;GO:0003700;GO:0005518;GO:0008013;GO:0030617;GO:0031625;GO:0034713;GO:0044212;GO:0048185;GO:0070411;GO:0000122;GO:0001657;GO:0010717;GO:0010801;GO:0010944;GO:0022409;GO:0030512;GO:0030514;GO:0031398;GO:0032436;GO:0032925;GO:0033137;GO:0034333;GO:0034616;GO:0034629;GO:0035556;GO:0043433;GO:0048844;GO:0050821;GO:0051444;GO:…	mothers against decapentaplegic homolog 7 isoform X1
CUFF.126567.3	GO:0005654;GO:0005667;GO:0005730;GO:0005813;GO:0005829;GO:0005913;GO:0016342;GO:0003700;GO:0005518;GO:0008013;GO:0030617;GO:0031625;GO:0034713;GO:0044212;GO:0046872;GO:0048185;GO:0070411;GO:0000122;GO:0001657;GO:0010719;GO:0010801;GO:0010944;GO:0022409;GO:0030336;GO:0030512;GO:0030514;GO:0031398;GO:0032436;GO:0032925;GO:0033137;GO:0034333;GO:0034616;GO:0034629;GO:0035556;GO:0043433;GO:0045944;GO:…	mothers against decapentaplegic homolog 7 isoform X3
CUFF.128570.1	GO:0005634;GO:0005524;GO:0008568;GO:0031122;EC:3.6.4.3	katanin p60 ATPase-containing subunit A-like 2 isoform X3
CUFF.128571.2	GO:0005634;GO:0005524;GO:0008568;GO:0031122;EC:3.6.4.3	katanin p60 ATPase-containing subunit A-like 2 isoform X3
CUFF.128212.1	GO:0005753;GO:0008180;GO:0070062;GO:0016820;GO:0016887;GO:0042288;GO:0044822;GO:0001937;GO:0015986;GO:0007165;GO:0042612;EC:3.6.1.3	ATP synthase subunit mitochondrial
CUFF.128344.1	GO:0005622;GO:0032456;GO:0097352	ectopic P granules 5 homolog
CUFF.128344.2	GO:0005622;GO:0032456;GO:0097352	ectopic P granules 5 homolog
CUFF.128399.1	GO:0005886;GO:0016021;GO:0043234;GO:0030246;GO:0032956;GO:0045124;GO:0071402;GO:2001204	Sialic acid-binding Ig-like lectin partial
CUFF.128379.1	GO:0005737;GO:0032456;GO:0097352	ectopic P granules 5 homolog isoform X2
CUFF.133813.1	GO:0043231;GO:0005488;GO:0006259;GO:0044699	endonuclease reverse transcriptase
CUFF.127848.1	GO:0005622;GO:0004871;GO:0035591;GO:0009967;GO:0030032;GO:0035556;GO:0045840;GO:2000278	SH2B adapter 1 isoform X1
CUFF.129628.3	GO:0005615;GO:0016020;GO:0005125;GO:0030229;GO:0045523;GO:0006641;GO:0006869;GO:0006898;GO:0006954;GO:0042129;GO:0045078;GO:0045087;GO:0045625;GO:0007165	apolipo B receptor
CUFF.140291.1	GO:0016020;GO:0005509;GO:0005544;GO:0007268;GO:0017158	double C2-like domain-containing alpha isoform X1
CUFF.127909.1	GO:0005737;GO:0000166;GO:0004514;GO:0009435;GO:0034213;GO:0046497;EC:2.4.2.19	nicotinate-nucleotide pyrophosphorylase [carboxylating]
CUFF.127919.2	GO:0016021	leukosialin
CUFF.127857.2	GO:0016021	mitochondrial inner membrane COX18 isoform X1
CUFF.127857.1	GO:0016021	mitochondrial inner membrane COX18 isoform X1
CUFF.137070.1	GO:0016020	mitochondrial inner membrane COX18 isoform X1
CUFF.140632.1	GO:0008305;GO:0009897;GO:0007155;GO:0007229;GO:0051607	integrin alpha-X
CUFF.140696.1	GO:0005887;GO:0070062;GO:0005362;GO:1904659;GO:0006812	sodium glucose cotransporter 2
CUFF.129499.1	GO:0009987;GO:0065008	alpha-hemoglobin-stabilizing isoform X2
CUFF.129500.1	GO:0030492;GO:0006457;GO:0030218;GO:0050821;GO:0005833	alpha-hemoglobin-stabilizing isoform X2
CUFF.128618.1	GO:0005964;GO:0004689;GO:0005516;GO:0005524;GO:0019899;GO:0050321;GO:0005978;GO:0006468;GO:0009069;EC:2.7.11.26;EC:2.7.11.19	phosphorylase kinase gamma isoform CRA_a
CUFF.129112.2	GO:0005769;GO:0031982;GO:0003677;GO:0008270;GO:0017112;GO:0017137;GO:0061630;GO:0001933;GO:0002686;GO:0006612;GO:0016567;GO:0043305;GO:0043547;GO:0046580;GO:0048261;GO:0050728;GO:0060368;GO:1900165;GO:1900235	rab5 GDP GTP exchange factor isoform X1
CUFF.130447.1	GO:0003682;GO:0045944;GO:0051571;GO:2000620;GO:0000785	sarcoma antigen NY-SAR- partial
CUFF.130481.1	GO:0005634;GO:0003682;GO:0045944;GO:0051571;GO:0060013;GO:0098582;GO:2000620;GO:0000785	autism susceptibility gene 2 -like
CUFF.129082.1	GO:0005737;GO:0008757;GO:0032259	Williams-Beuren syndrome chromosomal region 27
CUFF.128947.2	GO:0005739;GO:0016021	dnaJ homolog subfamily C member 30
CUFF.128947.1	GO:0005739;GO:0016021	dnaJ homolog subfamily C member 30
CUFF.129095.1	GO:0016021;GO:0019028;GO:0019031;GO:0003677;GO:0003964;GO:0004190;GO:0004523;GO:0005198;GO:0008270;GO:0006278;GO:0006310;GO:0006508;GO:0015074;GO:0019068;GO:0046718;GO:0075713;GO:0090502;GO:0051252;EC:3.4.23;EC:2.7.7.49;EC:3.1.26.4	envelope partial
CUFF.129095.2	GO:0016021;GO:0019028;GO:0019031;GO:0003677;GO:0003964;GO:0004190;GO:0004523;GO:0005198;GO:0008270;GO:0006278;GO:0006310;GO:0006508;GO:0015074;GO:0019068;GO:0046718;GO:0075713;GO:0090502;GO:0051252;EC:3.4.23;EC:2.7.7.49;EC:3.1.26.4	envelope partial
CUFF.129179.2	GO:0005615;GO:0008009;GO:0048020;GO:0001938;GO:0002548;GO:0007186;GO:0030335;GO:0030593;GO:0030838;GO:0043547;GO:0048247;GO:0050729;GO:0070098;GO:0070374;GO:0071346;GO:0071347;GO:0071356	C-C motif chemokine 26
CUFF.129179.1	GO:0005615;GO:0008009;GO:0048020;GO:0001938;GO:0002548;GO:0007186;GO:0030335;GO:0030593;GO:0030838;GO:0043547;GO:0048247;GO:0050729;GO:0070098;GO:0070374;GO:0071346;GO:0071347;GO:0071356	C-C motif chemokine 26
CUFF.132186.1	GO:0016740	PF08333 family
CUFF.131175.2	GO:0005779;GO:0005783;GO:0005829;GO:0031307;GO:0043234;GO:0005102;GO:0000422;GO:0001836;GO:0006626;GO:0007204;GO:0008053;GO:0016559;GO:0032471;GO:0035584;GO:0043280;GO:0043653;GO:0051260;GO:0051561;GO:0070584;GO:0090141;GO:0090314;GO:2001244	mitochondrial fission 1
CUFF.130616.1	GO:0016021;GO:0032045;GO:0004114;GO:0046872;GO:0006198;GO:0007162;GO:0007165;GO:0016525;GO:0050995;GO:0006144;EC:3.1.4.17	cGMP-inhibited 3 ,5 -cyclic phosphodiesterase B
CUFF.129679.1	GO:0001750;GO:0001917;GO:0005829;GO:0005886;GO:0005902;GO:0005903;GO:0032420;GO:0045177;GO:0045202;GO:0030507;GO:0032029;GO:0051015;GO:0000086;GO:0007605;GO:0030154;GO:0032532;GO:0043623;GO:0045494;GO:0050953;GO:0050957;GO:1904106;GO:1904970;GO:0008091	harmonin isoform X5
CUFF.132136.1	GO:0034364;GO:0042056;GO:0006953;GO:0010739;GO:0033138;GO:0044242;GO:0045892;GO:0050918;GO:0050996;GO:0060326;GO:0070374	serum amyloid A-2
CUFF.132136.2	GO:0034364;GO:0042056;GO:0006953;GO:0010739;GO:0033138;GO:0044242;GO:0045892;GO:0050918;GO:0050996;GO:0060326;GO:0070374	serum amyloid A-2
CUFF.130016.1	GO:0016021	lysoplasmalogenase TMEM86A
CUFF.130148.1	GO:0005524	neuron navigator 2 isoform X1
CUFF.134846.1	GO:0003723	eukaryotic translation initiation factor 4 gamma 2
CUFF.134871.1	GO:0005515;GO:0016787;GO:0046872;GO:0007399	metallophosphoesterase MPPED2
CUFF.132268.1	GO:0005634;GO:0003676;GO:0046872;GO:0006355	Wilms tumor
CUFF.130961.2	GO:0005737;GO:0005856;GO:0001671;GO:0008198;GO:0008270;GO:0017183;GO:0032781;GO:0055114	dnaJ homolog subfamily C member 24
CUFF.130961.1	GO:0005737;GO:0005856;GO:0001671;GO:0008198;GO:0008270;GO:0017183;GO:0032781;GO:0055114	dnaJ homolog subfamily C member 24
CUFF.131288.1	GO:0005654;GO:0005737;GO:0019005;GO:0031625;GO:0046982;GO:0030162;GO:0042787;GO:0043161;GO:0097237	ankyrin repeat and BTB POZ domain-containing 2
CUFF.131288.2	GO:0005654;GO:0005737;GO:0019005;GO:0031625;GO:0046982;GO:0030162;GO:0042787;GO:0043161;GO:0097237	ankyrin repeat and BTB POZ domain-containing 2
CUFF.137628.1	GO:0000139;GO:0016021;GO:0001517;GO:0045130;GO:0006012;GO:0042339;EC:2.8.2;EC:2.8.2.21	carbohydrate sulfotransferase 1
CUFF.137195.1	GO:0016021	CD82 antigen
CUFF.133721.1	GO:0016740	glycosyltransferase LARGE2 isoform X3
CUFF.132983.1	GO:0005615;GO:0005125;GO:0007165	complement C1q tumor necrosis factor-related 4
CUFF.133528.1	GO:0003824;GO:0090304	endonuclease reverse transcriptase
CUFF.132340.1	GO:0005887;GO:0005031;GO:0045569;GO:0006954;GO:0006955;GO:0007275;GO:0008625;GO:0032496;GO:0033209;GO:0042127;GO:0042981	tumor necrosis factor receptor superfamily member 10A-like isoform X2
CUFF.132907.1	GO:0005737	spermatogenesis-associated 4
CUFF.132907.2	GO:0005737	spermatogenesis-associated 4
CUFF.133090.1	GO:0001652;GO:0005654;GO:0002039;GO:0006974;GO:0009967;GO:0030307;GO:0030308;GO:0031647	CDKN2A-interacting isoform X1
CUFF.133096.1	GO:0005794;GO:0005886;GO:0016580;GO:0016602;GO:0003677;GO:0003682;GO:0008270;GO:0032403;GO:0035064;GO:0035091;GO:0007141;GO:0007286;GO:0008285;GO:0030317;GO:0030511;GO:0043065;GO:0045893;GO:0048133;GO:0072520;GO:2001234	inhibitor of growth 2
CUFF.133096.2	GO:0005794;GO:0005886;GO:0016580;GO:0016602;GO:0003677;GO:0003682;GO:0008270;GO:0032403;GO:0035064;GO:0035091;GO:0007141;GO:0007286;GO:0008285;GO:0030317;GO:0030511;GO:0043065;GO:0045893;GO:0048133;GO:0072520;GO:2001234	inhibitor of growth 2
CUFF.135421.1	GO:0005654;GO:0005737;GO:0005925;GO:0000977;GO:0001228;GO:0008283;GO:0045944	interferon regulatory factor 2
CUFF.132975.2	GO:0005634;GO:0005667;GO:0000978;GO:0001078;GO:0042803;GO:0000122;GO:0001967;GO:0007417;GO:0009791;GO:0010259;GO:0021858;GO:0035264;GO:0045944	hairy and enhancer of split-related HELT isoform X2
CUFF.133463.1	GO:0008270	PDZ and LIM domain 3 isoform X4
CUFF.133060.1	GO:0005615;GO:0070062;GO:0004252;GO:0031639;GO:0051919;EC:3.4.21	plasma kallikrein
CUFF.135633.1	GO:0016021	IL- partial
CUFF.133566.1	GO:0000166;GO:0003743;GO:0097010;GO:0005840;GO:0006446	eukaryotic translation initiation factor 4B isoform X1
CUFF.134687.1	GO:0005634;GO:0005739;GO:0005794;GO:0070062;GO:0001102;GO:0002039;GO:0004647;GO:0004725;GO:0008138;GO:0000122;GO:0035335;GO:0044387;GO:0045785;GO:0070373;GO:1902310;GO:0006544;GO:0006563;GO:0006566;GO:0006570;EC:3.1.3.48;EC:3.1.3.3;EC:3.1.3	dual specificity phosphatase 26
CUFF.135201.1	GO:0005654;GO:0005737;GO:0016020;GO:0019013;GO:0070062;GO:0071013;GO:0000166;GO:0003730;GO:0005515;GO:0035198;GO:0043047;GO:0097157;GO:1990247;GO:0000122;GO:0006406;GO:0031053;GO:0048025;GO:1990428	heterogeneous nuclear ribonucleo s A2 B1 isoform X3
CUFF.144128.1	GO:0007130;GO:0007140;GO:0007283;GO:0009566;GO:0010569;GO:0030539;GO:0032880;GO:0034502;GO:0048873	testis-expressed sequence 15 isoform X2
CUFF.144699.1	GO:0015935	40S ribosomal S23
CUFF.133818.2	GO:0005654;GO:0004725;GO:0017017;GO:0000188;GO:0001706;GO:0035335;GO:0006570;EC:3.1.3.48;EC:3.1.3	dual specificity phosphatase 4
CUFF.133818.1	GO:0005654;GO:0004725;GO:0017017;GO:0000188;GO:0001706;GO:0035335;GO:0006570;EC:3.1.3.48;EC:3.1.3	dual specificity phosphatase 4
CUFF.133818.3	GO:0005654;GO:0004725;GO:0017017;GO:0000188;GO:0001706;GO:0035335;GO:0006570;EC:3.1.3.48;EC:3.1.3	dual specificity phosphatase 4
CUFF.134421.1	GO:0000164;GO:0019888;GO:0005981;GO:0050790	phosphatase 1 regulatory subunit 3B isoform X2
CUFF.134282.1	GO:0005654;GO:0000977;GO:0003682;GO:0003714;GO:0008270;GO:0035064;GO:0000122;GO:0034243;GO:0043124;GO:0046329;GO:2001237;GO:0000785;GO:0005667;GO:0016481	zinc finger MYND domain-containing 11 isoform X1
CUFF.134549.1	GO:0005903;GO:0016459;GO:0070062;GO:0003774;GO:0003779;GO:0005524	unconventional myosin-VIIb
CUFF.135848.1	GO:0016021	transmembrane 230 isoform X2
CUFF.135221.1	GO:0005730;GO:0044822	pre-mRNA 3 end processing WDR33
CUFF.135019.1	GO:0005856;GO:0005938;GO:0030175;GO:0033269;GO:0033270;GO:0043025;GO:0043209;GO:0070062;GO:0051015;GO:0001763;GO:0007015;GO:0008360;GO:0031344	ermin
CUFF.138138.1	GO:0005737;GO:0031625;GO:0007249	TRAF family member-associated NF-kappa-B activator isoform X1
CUFF.138137.1	GO:0005634;GO:0008541;GO:0031597;GO:0070062;GO:0004175;GO:0008237;GO:0016920;GO:0046872;GO:0061133;GO:0070628;GO:0000724;GO:0006303;GO:0010950;GO:0061136;GO:0070536;EC:3.4.19	26S proteasome non-ATPase regulatory subunit 14 isoform X2
CUFF.135475.1	GO:0001518;GO:0005248;GO:0006954;GO:0009636;GO:0009791;GO:0019228;GO:0034765;GO:0035725;GO:0048266;GO:0060078;GO:0086010	sodium channel type 9 subunit alpha isoform X1
CUFF.135483.1	GO:0001518;GO:0005248;GO:0006954;GO:0009636;GO:0009791;GO:0019228;GO:0034765;GO:0035725;GO:0048266;GO:0060078;GO:0086010	sodium channel type 9 subunit alpha
CUFF.135566.1	GO:0016021;GO:0000026;GO:0000033;GO:0001962;GO:0003980;GO:0004376;GO:0004576;GO:0004583;GO:0008375;GO:0008376;GO:0008499;GO:0008755;GO:0008921;GO:0016759;GO:0018715;GO:0018716;GO:0018717;GO:0018718;GO:0019187;GO:0031278;GO:0033556;GO:0035496;GO:0042281;GO:0042283;GO:0045140;GO:0046920;GO:0046921;GO:0052638;GO:0052639;GO:0052640;GO:0052641;GO:0052757;GO:0052824;GO:0080062;GO:0006486;GO:0009312;GO:…	beta-1,3-galactosyltransferase 1
CUFF.155524.1	GO:0030176;GO:0031090;GO:0004022;GO:0004745;GO:0047035;GO:0008209;GO:0042448;GO:0042904;GO:0055114;GO:0042572;GO:0008210;EC:1.1.1.239;EC:1.1.1.105;EC:1.1.1.1	dehydrogenase reductase SDR family member 9
CUFF.136567.1	GO:0005654;GO:0005737;GO:0006355;GO:0006915;GO:0042127	cell division cycle-associated 7
CUFF.136774.1	GO:0005634;GO:0000977;GO:0001228;GO:0000122;GO:0009952;GO:0045944;GO:0048705	homeobox Hox-D8
CUFF.137186.1	GO:0005925;GO:0016020;GO:0042470;GO:0048471;GO:0070062;GO:0004497;GO:0016301;GO:0019904;GO:0042826;GO:0050815;GO:0006605;GO:0016310;GO:0035308;GO:0043085;GO:0045744;GO:0051220;GO:0055114;GO:0000118	14-3-3 beta alpha
CUFF.136861.1	GO:0005789;GO:0005829;GO:0005886;GO:0031965;GO:0097038;GO:0005515;GO:0008289;GO:0006869	oxysterol-binding -related 6 isoform X8
CUFF.139643.2	GO:0005634;GO:0005737;GO:0003677;GO:0003700;GO:0006355;GO:0034599;GO:0005667;GO:0045449	nuclear factor erythroid 2-related factor 2 isoform X4
CUFF.151182.1	GO:0016301;GO:0016310	ceramide kinase
CUFF.137391.1	GO:0008270;GO:0016874;GO:0043621;GO:0061630;GO:0000209;GO:1902043	E3 ubiquitin- ligase ZSWIM2
CUFF.137530.1	GO:0005771;GO:0008021;GO:0016021;GO:0016323;GO:0004872;GO:0015093;GO:0017046;GO:0097689;GO:0002260;GO:0003158;GO:0006879;GO:0034395;GO:0043066;GO:0045944;GO:0060345;GO:0060586;GO:1903988;GO:0007165	solute carrier family 40 member 1
CUFF.138851.1	GO:0005840;GO:0003735;GO:0006412;GO:0042254	60S ribosomal L38
CUFF.142554.1	GO:0004252;GO:0006508;EC:3.4.21	serine protease 58-like
CUFF.137696.1	GO:0005576;GO:0016021;GO:0030336;GO:0044319;GO:0045720;GO:0051497	Tomoregulin- partial
CUFF.137808.1	GO:0005737;GO:0036156;GO:0003777;GO:0005509;GO:0005524;GO:0016887;GO:0003341;GO:0036159;GO:0005874;EC:3.6.1.3	dynein heavy chain axonemal
CUFF.141253.1	GO:0005737;GO:0005874;GO:0036156;GO:0003777;GO:0005509;GO:0005524;GO:0016887;GO:0001539;GO:0003341;GO:0036159;EC:3.6.1.3	dynein heavy chain axonemal
CUFF.137811.1	GO:0005737;GO:0036156;GO:0003777;GO:0005509;GO:0005524;GO:0016887;GO:0003341;GO:0036159;GO:0005874;EC:3.6.1.3	dynein heavy chain axonemal
CUFF.137809.1	GO:0005737;GO:0036156;GO:0003777;GO:0005509;GO:0005524;GO:0016887;GO:0003341;GO:0036159;GO:0005874;EC:3.6.1.3	dynein heavy chain axonemal
CUFF.137809.2	GO:0005737;GO:0036156;GO:0003777;GO:0005509;GO:0005524;GO:0016887;GO:0003341;GO:0036159;GO:0005874;EC:3.6.1.3	dynein heavy chain axonemal
CUFF.143989.1	GO:0000118;GO:0005667;GO:0005737;GO:0003682;GO:0043565;GO:0000122;GO:0001764;GO:0002076;GO:0006338;GO:0009880;GO:0021902;GO:0045944;GO:0048704;GO:0051216;GO:0060021;GO:0071310;GO:0000785	DNA-binding SATB2- partial
CUFF.143990.1	GO:0000118;GO:0005667;GO:0005737;GO:0003682;GO:0043565;GO:0000122;GO:0001764;GO:0002076;GO:0006338;GO:0009880;GO:0021902;GO:0045944;GO:0048704;GO:0051216;GO:0060021;GO:0071310;GO:0000785	DNA-binding SATB2 isoform X2
CUFF.138569.1	GO:0005737;GO:0043234;GO:0044822	SPATS2 isoform X1
CUFF.138474.1	GO:0005829;GO:0004854;GO:0005506;GO:0009055;GO:0016614;GO:0016903;GO:0050660;GO:0051287;GO:0051537;GO:0009115;GO:0055114;GO:0006118;EC:1.17.1.4	aldehyde oxidase 2
CUFF.139068.1	GO:0005737;GO:0005913;GO:0016020;GO:0044822;GO:0098641;GO:0006355;GO:0098609	Basic leucine zipper and W2 domain-containing partial
CUFF.138787.1	GO:0005634;GO:0005925;GO:0022625;GO:0070062;GO:0003735;GO:0008201;GO:0044822;GO:0002181;GO:0046632;GO:0042254	60S ribosomal L22
CUFF.140222.1	GO:0005840;GO:0003735;GO:0006412;GO:0042254	40S ribosomal S17
CUFF.139514.1	GO:0003676;GO:0008270	DBF4-type zinc finger-containing 2 isoform X1
CUFF.140922.1	GO:0016021;GO:0004930;GO:0007166;GO:0007186	parathyroid hormone 2 receptor
CUFF.140217.1	GO:0005759;GO:0000062;GO:0004466;GO:0009055;GO:0016401;GO:0050660;GO:0052890;GO:0019254;GO:0033539;GO:0042758;GO:0055088;GO:0006118;GO:0006637;EC:1.3.99.13;EC:1.3.3	long-chain specific acyl- mitochondrial
CUFF.140304.1	GO:0005578;GO:0005102;GO:0007275;GO:0016055	Wnt-10a
CUFF.140305.1	GO:0005615;GO:0005109;GO:0010628;GO:0014033;GO:0016055;GO:0030182;GO:0031069;GO:0042487;GO:0043586;GO:0045165;GO:0048733	Wnt-10a
CUFF.144108.1	GO:0004674;GO:0005524;GO:0006468;GO:0009069;EC:2.7.11	PREDICTED: striated muscle preferentially expressed protein kinase-like
CUFF.144111.1	GO:0004674;GO:0005524;GO:0006468;GO:0009069;EC:2.7.11	SPEG complex locus ( )
CUFF.144168.1	GO:0005794;GO:0005813;GO:0048471;GO:1990393;GO:0000226;GO:0007030;GO:0007088;GO:0034067;GO:0050775	obscurin 1 isoform X3
CUFF.144169.1	GO:0005794;GO:0005813;GO:0048471;GO:1990393;GO:0000226;GO:0007030;GO:0007088;GO:0034067;GO:0050775	obscurin 1
CUFF.144171.1	GO:0005794;GO:0005813;GO:0048471;GO:1990393;GO:0000226;GO:0007030;GO:0007088;GO:0034067;GO:0050775	obscurin 1
CUFF.144170.1	GO:0005794;GO:0005813;GO:0048471;GO:1990393;GO:0000226;GO:0007030;GO:0007088;GO:0034067;GO:0050775	obscurin 1
CUFF.140688.1	GO:0004370;GO:0005975;GO:0006072;GO:0016310;GO:0046486;EC:2.7.1.30	glycerol kinase isoform X2
CUFF.140967.1	GO:0005634;GO:0005769;GO:0005829;GO:0005515;GO:0005545;GO:0046872;GO:0034141;GO:0034145	WD repeat and FYVE domain-containing 1
CUFF.140878.1	GO:0005851;GO:0005886;GO:0003743;GO:0005085;GO:0046523;GO:0006446;GO:0009408;GO:0009749;GO:0014003;GO:0019509;GO:0043434;GO:0043547;GO:0051716;GO:0005840;EC:5.3.1.23	translation initiation factor eIF-2B subunit alpha
CUFF.140879.1	GO:0005737;GO:0044238;GO:0044249;GO:0044763;GO:0065007;GO:1901566	translation initiation factor eIF-2B subunit alpha
CUFF.226807.1	GO:0016021;GO:0008028;GO:0015718;GO:0055085	monocarboxylate transporter 14
CUFF.141193.2	GO:0016021	spermatogenesis-associated 3 isoform X6
CUFF.141193.1	GO:0016021	spermatogenesis-associated 3 isoform X1
CUFF.142827.1	GO:0005764;GO:0005794;GO:0005886;GO:0016021;GO:0048471;GO:0070062;GO:0001540;GO:0005524;GO:0010977;GO:0042985;GO:2001238	integral membrane 2C isoform X2
CUFF.142829.1	GO:0005887;GO:0004949;GO:0007202;GO:0035025;GO:0038171;GO:0045453;GO:0045671;GO:0070374;GO:0007187	G- coupled receptor 55
CUFF.142829.2	GO:0005887;GO:0004949;GO:0007202;GO:0035025;GO:0038171;GO:0045453;GO:0045671;GO:0070374;GO:0007187	G- coupled receptor 55
CUFF.141579.1	GO:0016021	mitochondrial inner membrane COX18 isoform X1
CUFF.141620.1	GO:0016020	IL- partial
CUFF.141678.1	GO:0005654;GO:0005737;GO:0070062	alpha (gene sequence 28) isoform CRA_a
CUFF.144895.2	GO:0005743;GO:0070062;GO:0005509;GO:0031175	EF-hand domain-containing D1
CUFF.143392.1	GO:0001750;GO:0001917;GO:0005829;GO:0002046;GO:0051219;GO:0007601;GO:0022400	S-arrestin isoform X1
CUFF.141610.1	GO:0003964;GO:0004519;GO:0006278;GO:0090305;EC:2.7.7.49	endonuclease reverse transcriptase
CUFF.141686.1	GO:0005634;GO:0005905;GO:0030136;GO:0070062;GO:0005092;GO:0017016;GO:0042802;GO:0006897;GO:0008285;GO:0010508;GO:0030308;GO:0032007;GO:0034260;GO:0043090;GO:0061462;GO:0071230	SH3 domain-binding 4
CUFF.141848.1	GO:0005794;GO:0070062;GO:0008289;GO:0006810	phosphatidylinositol transfer beta isoform isoform X1
CUFF.142854.1	GO:0005622;GO:0017137;GO:0006886	melanophilin
CUFF.142600.1	GO:0005622;GO:0016567;GO:0030539;GO:0035556	ankyrin repeat and SOCS box 1 isoform X2
CUFF.143651.2	GO:0016021;GO:0005215;GO:0006810	aquaporin-12B
CUFF.144027.1	GO:0070062;GO:0005509;GO:0007160	nidogen and EGF-like domain-containing 1 isoform X2
CUFF.144038.1	GO:0005634;GO:0005794;GO:0004674;GO:0005524;GO:0035091;GO:0043576;GO:0045719;GO:0046777;GO:0070092;GO:2000505;GO:0009069;EC:2.7.11	PAS domain-containing serine threonine- kinase
CUFF.144011.1	GO:0005762;GO:0003690;GO:0019843;GO:0006355;GO:0006390;GO:0006626;GO:0007507;GO:0042255;GO:0043010	transcription termination factor mitochondrial isoform X2
CUFF.143461.1	GO:0005622;GO:0004177;GO:0004198;GO:0008237;GO:0008270;GO:0006508;GO:0032869;EC:3.4.11	Arginyl aminopeptidase-like 1
CUFF.144316.1	GO:0005634;GO:0005741;GO:0042803;GO:0046982;GO:0006919;GO:0008283;GO:0008630;GO:0051402;GO:0072332;GO:0097192;GO:1900119	bcl-2-related ovarian killer
CUFF.144317.1	GO:0000139;GO:0005634;GO:0005741;GO:0005789;GO:0016021;GO:0042803;GO:0046982;GO:0006919;GO:0008283;GO:0008630;GO:0051402;GO:0072332;GO:0097192;GO:1900119	bcl-2-related ovarian killer
CUFF.142296.1	GO:0031083;GO:1904115;GO:0032438;GO:0048490;GO:0050885;GO:0070527	biogenesis of lysosome-related organelles complex 1 subunit 4
CUFF.142328.2	GO:0016020;GO:0004888;GO:0007165;GO:0007608	olfactory receptor 4P4-like
CUFF.142335.1	GO:0005654;GO:0005829;GO:0008021;GO:0030054;GO:0042734;GO:0045211;GO:0005515;GO:0008289;GO:0046872;GO:0009267;GO:0015031;GO:0016082;GO:0045921;GO:1990504	calcium-dependent secretion activator 2 isoform X4
CUFF.144770.1	GO:0016021;GO:0003964;GO:0004519;GO:0006278;GO:0090305;EC:2.7.7.49	endonuclease reverse transcriptase
CUFF.143568.1	GO:0005737;GO:0005858;GO:0005874;GO:0003777;GO:0005524;GO:0016887;GO:0001539;GO:0007018;EC:3.6.1.3	dynein heavy chain axonemal
CUFF.142980.1	GO:0005858;GO:0003777;GO:0005524;GO:0016887;GO:0001539;GO:0007018;GO:0005874;EC:3.6.1.3	dynein heavy chain axonemal
CUFF.143263.1	GO:0005730;GO:0005925;GO:0016020;GO:0022625;GO:0042788;GO:0070062;GO:0044822;GO:0000470;GO:0006412	ribosomal partial
CUFF.143263.2	GO:0030529	60S ribosomal L7a
CUFF.146134.1	GO:0005681;GO:0005737;GO:0004004;GO:0005524;GO:0044822;GO:0000398	ATP-dependent RNA helicase DQX1
CUFF.143665.1	GO:0005095;GO:0017049;GO:0007266;GO:0034260;GO:0005742	rhotekin isoform X4
CUFF.144490.1	GO:0000139;GO:0005741;GO:0005815;GO:0030141;GO:0030658;GO:0031901;GO:0055038;GO:0017137;GO:0043015;GO:0035773;GO:0045055;GO:0070164;GO:0071468;GO:2000008;GO:0045298	rab11 family-interacting 5
CUFF.144480.1	GO:0005654;GO:0005730;GO:0030134;GO:0030173;GO:0030176;GO:0030529;GO:0003677;GO:0003725;GO:0005524;GO:0016740;GO:0044822;GO:0097020;GO:0006888;GO:0006955;GO:0043065;GO:0045893	TEX261 isoform X2
CUFF.148995.1	GO:0005654;GO:0005913;GO:0016020;GO:0070062;GO:0000981;GO:0003729;GO:0008494;GO:0098641;GO:0098847;GO:0000398;GO:0039694;GO:0045944;GO:0005840;GO:0045948	poly(rC)-binding 1
CUFF.145058.1	GO:0009986;GO:0016021;GO:0031258;GO:0031527;GO:0070062;GO:0004888;GO:0005518;GO:0046872;GO:0051015;GO:0007165;GO:0022414;GO:0031532;GO:0034446;GO:0005581	anthrax toxin receptor 1 isoform X1
CUFF.145072.1	GO:0003964;GO:0004519;GO:0006278;GO:0090305;EC:2.7.7.49	endonuclease reverse transcriptase
CUFF.145070.2	GO:0005887;GO:0004983;GO:0007166;GO:0007218;GO:0007623;GO:0007187;GO:0007268	prokineticin receptor 1
CUFF.145070.3	GO:0005887;GO:0004983;GO:0007166;GO:0007218;GO:0007623;GO:0007187;GO:0007268	prokineticin receptor 1
CUFF.145070.1	GO:0005887;GO:0004983;GO:0007166;GO:0007218;GO:0007623;GO:0007187;GO:0007268	prokineticin receptor 1
CUFF.148683.1	GO:0007165	rho GTPase-activating 25
CUFF.148683.2	GO:0007165	rho GTPase-activating 25
CUFF.147288.1	GO:0005576;GO:0005829;GO:0032587;GO:0005080;GO:0042803;GO:0043325;GO:0002244;GO:0006904;GO:0007229;GO:0010572;GO:0010920;GO:0010925;GO:0030836;GO:0030845;GO:0030866;GO:0031529;GO:0031532;GO:0032233;GO:0033625;GO:0045744;GO:0046488;GO:0050849;GO:0060305;GO:0070493;GO:0070527;GO:0070528;GO:0070560	pleckstrin isoform X3
CUFF.145885.1	GO:0005730;GO:0005739;GO:0003677;GO:0005507;GO:0005524;GO:0000733;GO:0006289;GO:0007275;GO:0007569;GO:0030308;GO:0090200;GO:0097252	1207289Areverse transcriptase related
CUFF.149454.1	GO:0003824	A3Z2_1
CUFF.147564.1	GO:0044613;GO:0005487;GO:0017056;GO:0006607;GO:0006999;GO:0036228	nucleoporin p54
CUFF.145993.1	GO:0005737;GO:0044822	spermatogenesis-associated serine-rich 2
CUFF.145994.1	GO:0005737;GO:0044822	spermatogenesis-associated serine-rich 2
CUFF.149061.2	GO:0000124;GO:0004197;GO:0004843;GO:0006355;GO:0006511;GO:0016578;GO:0071108;GO:0090263;EC:3.4.22	ubiquitin carboxyl-terminal hydrolase 34
CUFF.146410.2	GO:0003964;GO:0004519;GO:0006278;GO:0090305;EC:2.7.7.49	endonuclease reverse transcriptase
CUFF.146409.1	GO:0015935;GO:0003723;GO:0003735;GO:0006412;GO:0042254	40S ribosomal S2
CUFF.149543.1	GO:0016746	glutathione-specific gamma-glutamylcyclotransferase 2 isoform X2
CUFF.147218.1	GO:0005672;GO:0005737;GO:0003713;GO:0006367;GO:0050890;GO:0045941	TFIIA-alpha and beta-like factor isoform X2
CUFF.146881.1	GO:0005783;GO:0005887;GO:0009986;GO:0030054;GO:0030139;GO:0031965;GO:0042734;GO:0043025;GO:0043234;GO:0004888;GO:0005246;GO:0005509;GO:0033130;GO:0050839;GO:0097109;GO:0006904;GO:0007158;GO:0007269;GO:0007411;GO:0030534;GO:0035176;GO:0042297;GO:0050885;GO:0051290;GO:0051965;GO:0051968;GO:0060134;GO:0061178;GO:0071625;GO:0090129;GO:0097116;GO:0097118;GO:0097119;GO:2000463;GO:2000821	neurexin-1-beta isoform X5
CUFF.146881.2	GO:0005783;GO:0005887;GO:0009986;GO:0030054;GO:0030139;GO:0031965;GO:0042734;GO:0043025;GO:0043234;GO:0004888;GO:0005246;GO:0005509;GO:0033130;GO:0050839;GO:0097109;GO:0006904;GO:0007158;GO:0007269;GO:0007411;GO:0030534;GO:0035176;GO:0042297;GO:0050885;GO:0051290;GO:0051965;GO:0051968;GO:0060134;GO:0061178;GO:0071625;GO:0090129;GO:0097116;GO:0097118;GO:0097119;GO:2000463;GO:2000821	KIAA0578 partial
CUFF.147285.1	GO:0005634;GO:0003700;GO:0008270;GO:0006355;GO:0005667;GO:0045449	myelin transcription factor 1
CUFF.147371.1	GO:0005622;GO:1990126	ankyrin repeat domain-containing 50
CUFF.147378.1	GO:0005634;GO:0043293;GO:0070062;GO:0005524;GO:0008233;GO:0008656;GO:0042802;GO:0043531;GO:0001843;GO:0008635;GO:0030900;GO:0051402;GO:0070059;GO:1902510;GO:2001235;GO:0008303	apoptotic protease-activating factor 1 isoform X1
CUFF.150274.1	GO:0005829;GO:0005856;GO:0030054;GO:0030425;GO:0031234;GO:0045202;GO:0008092;GO:0030676;GO:0048365;GO:0007416;GO:0010923;GO:0035023;GO:0048813;GO:0043087	and pleckstrin domain-containing 1- partial
CUFF.147821.1	GO:0016021;GO:0004930;GO:0007186	G- coupled receptor 183-like
CUFF.149714.1	GO:0005654;GO:0005739;GO:0005913;GO:0016021;GO:0098641;GO:0006355;GO:0098609	RIKEN cDNA isoform partial
CUFF.149659.1	GO:0000793;GO:0005654;GO:0005737;GO:0005886;GO:0005925;GO:0005958;GO:0032807;GO:0003677;GO:0003910;GO:0005524;GO:0008022;GO:0000012;GO:0001701;GO:0002328;GO:0006273;GO:0006297;GO:0007417;GO:0010165;GO:0010332;GO:0033077;GO:0033152;GO:0033153;GO:0035019;GO:0043524;GO:0045190;GO:0048146;GO:0050769;GO:0051102;GO:0051103;GO:0051276;GO:0071897;GO:0097680;EC:6.5.1.1	DNA ligase 4
CUFF.149659.2	GO:0000793;GO:0005654;GO:0005737;GO:0005886;GO:0005925;GO:0005958;GO:0032807;GO:0003677;GO:0003910;GO:0005524;GO:0008022;GO:0000012;GO:0001701;GO:0002328;GO:0006273;GO:0006297;GO:0007417;GO:0010165;GO:0010332;GO:0033077;GO:0033152;GO:0033153;GO:0035019;GO:0043524;GO:0045190;GO:0048146;GO:0050769;GO:0051102;GO:0051103;GO:0051276;GO:0071897;GO:0097680;EC:6.5.1.1	DNA ligase 4
CUFF.148576.1	GO:0016459;GO:0003774;GO:0003779;GO:0005524	unconventional myosin-XVI isoform X1
CUFF.149662.2	GO:0016021;GO:0016787	alpha beta hydrolase domain-containing 13
CUFF.148809.1	GO:0003824;GO:0090304	endonuclease reverse transcriptase
CUFF.152681.1	GO:0005634;GO:0008270;GO:0008285;GO:0010941	inhibitor of growth 1
CUFF.148746.2	GO:0000322;GO:0005829;GO:0005886;GO:0005925;GO:0030027;GO:0043005;GO:0043025;GO:0043234;GO:0005089;GO:0019901;GO:0002244;GO:0007030;GO:0010763;GO:0030032;GO:0032092;GO:0035023;GO:0043065;GO:0043547;GO:0048041;GO:0060124;GO:1900026;GO:1904424;GO:2000394	rho guanine nucleotide exchange factor 7 isoform X5
CUFF.148746.1	GO:0000322;GO:0005829;GO:0005886;GO:0005925;GO:0030027;GO:0043005;GO:0043025;GO:0043234;GO:0005089;GO:0019901;GO:0002244;GO:0007030;GO:0010763;GO:0030032;GO:0032092;GO:0035023;GO:0043065;GO:0043547;GO:0048041;GO:0060124;GO:1900026;GO:1904424;GO:2000394	rho guanine nucleotide exchange factor 7 isoform X5
CUFF.148914.1	GO:0005576;GO:0004252;GO:0005509;GO:0005543;GO:0006508;GO:0007596;GO:0051897;EC:3.4.21	coagulation factor X
CUFF.148922.1	GO:0005622;GO:0012505;GO:0000287;GO:0003875;GO:0005096;GO:0017137;GO:0006886;GO:0031338;GO:0051725;GO:0090630;EC:3.2.2.19	ADP-ribosylarginine hydrolase 1
CUFF.148923.1	GO:0005622;GO:0012505;GO:0000287;GO:0003875;GO:0005096;GO:0017137;GO:0006886;GO:0031338;GO:0051725;GO:0090630;EC:3.2.2.19	ADP-ribosylarginine hydrolase 1
CUFF.161266.1	GO:0005622;GO:0044763;GO:0048523	ras GTPase-activating 3 isoform X4
CUFF.149183.1	GO:0005634;GO:0005925;GO:0009986;GO:0016021;GO:0016323;GO:0030139;GO:0031901;GO:0043235;GO:0045121;GO:0048471;GO:0097489;GO:0003682;GO:0004716;GO:0005006;GO:0005524;GO:0019903;GO:0030235;GO:0031625;GO:0042802;GO:0046982;GO:0051015;GO:0000902;GO:0001892;GO:0001942;GO:0007173;GO:0007435;GO:0016337;GO:0021795;GO:0030335;GO:0031659;GO:0035413;GO:0042177;GO:0043066;GO:0043406;GO:0045429;GO:0045739;GO:…	epidermal growth factor receptor
CUFF.149184.1	GO:0016021;GO:0004714;GO:0004716;GO:0005524;GO:0007169;GO:0018108;GO:0023014;EC:2.7.10.1;EC:2.7.10	epidermal growth factor receptor
CUFF.149197.1	GO:0003964;GO:0004519;GO:0006278;GO:0090305;EC:2.7.7.49	endonuclease reverse transcriptase
CUFF.149921.1	GO:0005634;GO:0010494;GO:0070062;GO:0000166;GO:0017091;GO:0044822;GO:0007281;GO:0008284;GO:0017145	nucleolysin TIAR isoform X4
CUFF.149922.1	GO:0005634;GO:0010494;GO:0070062;GO:0000166;GO:0017091;GO:0044822;GO:0007281;GO:0008284;GO:0017145	Nucleolysin partial
CUFF.150426.1	GO:0005249;GO:0071805;GO:0008076	potassium voltage-gated channel subfamily H member 1
CUFF.150425.2	GO:0005249;GO:0071805;GO:0008076	potassium voltage-gated channel subfamily H member 1
CUFF.150262.1	GO:0060041	RD3
CUFF.151277.1	GO:0005783;GO:0005794;GO:0005886;GO:0016021;GO:0031965;GO:0005385;GO:0019855;GO:0001701;GO:0006874;GO:0010043;GO:0061088;GO:0071584;GO:0090281	zinc transporter 1
CUFF.150721.1	GO:0000159;GO:0016020;GO:0030018;GO:0031430;GO:0008601;GO:0019900;GO:0007165;GO:0034047;GO:0035307;GO:0090005;GO:0090219	serine threonine- phosphatase 2A 56 kDa regulatory subunit alpha isoform
CUFF.150854.1	GO:0005730;GO:1990622;GO:0000978;GO:0001078;GO:0042803;GO:0046982;GO:0000122;GO:0006094;GO:0030968;GO:0034198;GO:0035914;GO:0070373;GO:1903984;GO:1990440	cyclic AMP-dependent transcription factor ATF-3
CUFF.150855.3	GO:0005654;GO:0005730;GO:1990622;GO:0000978;GO:0001078;GO:0001228;GO:0003714;GO:0042803;GO:0046982;GO:0000122;GO:0006094;GO:0008284;GO:0034198;GO:0035914;GO:0036499;GO:0061394;GO:0070373;GO:1903984;GO:1990440;GO:0005667;GO:0016481	cyclic AMP-dependent transcription factor ATF-3 isoform X2
CUFF.150757.3	GO:0000444;GO:0005634;GO:0000978;GO:0001078;GO:0000122;GO:0009615;GO:0043011	basic leucine zipper transcriptional factor ATF-like 3
CUFF.150688.1	GO:0005509	hemicentin-1 isoform X2
CUFF.150682.1	GO:0005604;GO:0005938;GO:0030054;GO:0070062;GO:0005509	hemicentin-1 isoform X6
CUFF.150665.2	GO:0005044;GO:0030247;GO:0006898;GO:0006955;GO:0007165	proteoglycan 4
CUFF.150665.1	GO:0005044;GO:0030247;GO:0006898;GO:0006955;GO:0007165	proteoglycan 4
CUFF.151645.1	GO:0003964;GO:0004519;GO:0006278;GO:0090305;EC:2.7.7.49	endonuclease reverse transcriptase
CUFF.157113.1	GO:0001669;GO:0005730;GO:0008022;GO:0016175;GO:0048365;GO:0042554;GO:0055114;EC:1.6.3	neutrophil cytosol factor 2
CUFF.157113.2	GO:0001669;GO:0005730;GO:0008022;GO:0016175;GO:0048365;GO:0042554;GO:0055114;EC:1.6.3	neutrophil cytosol factor 2 isoform X1
CUFF.152156.1	GO:0072687;GO:0007283;GO:2001252	SHC SH2 domain-binding 1
CUFF.152156.2	GO:0072687;GO:0007283;GO:2001252	SHC SH2 domain-binding 1
CUFF.152156.3	GO:0072687;GO:0007283;GO:2001252	SHC SH2 domain-binding 1
CUFF.152163.3	GO:0005622	60S ribosomal L31
CUFF.151508.1	GO:0005743;GO:0005777;GO:0070062;GO:0004364;GO:0004602;GO:0005102;GO:0015035;GO:0006749;GO:0030855;GO:0055114;GO:0098869;GO:0006803;GO:0006804;GO:0006979;GO:0007165;GO:0006118;EC:2.5.1.18;EC:1.11.1.9	glutathione S-transferase kappa 1
CUFF.152244.1	GO:0000139;GO:0007029;GO:0010628;GO:0016559;GO:0048208;GO:0070863;GO:0070972	transport Sec16B isoform X1
CUFF.152242.1	GO:0005783;GO:0005794;GO:0016020;GO:0044446;GO:0016192	transport Sec16B isoform X1
CUFF.152246.2	GO:0000139;GO:0007029;GO:0010628;GO:0016559;GO:0048208;GO:0070863;GO:0070972	transport Sec16B isoform X1
CUFF.152246.1	GO:0000139;GO:0007029;GO:0010628;GO:0016559;GO:0048208;GO:0070863;GO:0070972	transport Sec16B isoform X3
CUFF.152245.1	GO:0000139;GO:0005789;GO:0007029;GO:0010628;GO:0016559;GO:0048208;GO:0070863;GO:0070972	transport Sec16B isoform X1
CUFF.152247.1	GO:0000139;GO:0048208	transport Sec16B
CUFF.152248.1	GO:0000139;GO:0007029;GO:0010628;GO:0016559;GO:0048208;GO:0070863;GO:0070972	transport Sec16B isoform X1
CUFF.152248.2	GO:0000139;GO:0048208	transport Sec16B
CUFF.152001.1	GO:0005578	tenascin-N
CUFF.152028.1	GO:0000506;GO:0005789;GO:0016021;GO:0017176;GO:0006506;EC:2.4.1.198	phosphatidylinositol N-acetylglucosaminyltransferase subunit C
CUFF.152519.1	GO:0022625;GO:0003735;GO:0002181;GO:0042254	60S ribosomal L22-like 1
CUFF.153023.1	GO:0005622;GO:0003676;GO:0046872;GO:0006355	zinc finger 398 isoform X2
CUFF.152819.1	GO:0005886;GO:0030424;GO:0045202;GO:0030506;GO:0086080;GO:0001525;GO:0007417;GO:0008104;GO:0010975;GO:0019227;GO:0031290;GO:0034113;GO:0045162	neuronal cell adhesion molecule isoform X16
CUFF.152846.1	GO:0005606;GO:0005607;GO:0005615;GO:0043257;GO:0043259;GO:0070062;GO:0005201;GO:0021812;GO:0030335;GO:0031175;GO:0034446;GO:0035987;GO:0042476	laminin subunit beta-1
CUFF.152847.1	GO:0005606;GO:0005607;GO:0005615;GO:0043257;GO:0043259;GO:0070062;GO:0005201;GO:0021812;GO:0030335;GO:0031175;GO:0034446;GO:0035987;GO:0042476	laminin subunit beta-1
CUFF.152809.1	GO:0005886;GO:0030424;GO:0045202;GO:0030506;GO:0086080;GO:0001525;GO:0007417;GO:0008104;GO:0010975;GO:0019227;GO:0031290;GO:0034113;GO:0045162	neuronal cell adhesion molecule isoform X15
CUFF.152851.1	GO:0005606;GO:0005607;GO:0005615;GO:0043257;GO:0043259;GO:0070062;GO:0005201;GO:0021812;GO:0030335;GO:0031175;GO:0034446;GO:0035987;GO:0042476	laminin subunit beta-1
CUFF.152805.1	GO:0031519;GO:0008022;GO:0008270;GO:0035518	polycomb group RING finger 1
CUFF.152953.1	GO:0005789;GO:0005886;GO:0016021;GO:0006816	seleno K
CUFF.152931.1	GO:0008270;GO:0042802;GO:0061630;GO:0007162;GO:0016337;GO:0016567;GO:0030335;GO:0045807	E3 ubiquitin- ligase Hakai isoform X1
CUFF.153295.1	GO:0005737;GO:0070062;GO:0008270;GO:0070290;EC:3.1.4.4	N-acyl-phosphatidylethanolamine-hydrolyzing phospholipase D isoform X1
CUFF.153295.2	GO:0005737;GO:0070062;GO:0008270;GO:0070290;EC:3.1.4.4	N-acyl-phosphatidylethanolamine-hydrolyzing phospholipase D
CUFF.153907.1	GO:0005814	coiled-coil domain-containing 146 isoform X2
CUFF.153487.1	GO:0005840;GO:0003735;GO:0006412;GO:0042254	60S ribosomal L19
CUFF.156866.1	GO:0005634	round spermatid basic 1
CUFF.154562.1	GO:0005794;GO:0016021;GO:0016324;GO:0031526;GO:0045121;GO:0006955;GO:0007155;GO:0007166;GO:0007204;GO:0030299;GO:0031623;GO:0034197;GO:0044539;GO:0050702;GO:0050909;GO:0070374;GO:0070508;GO:0070542;GO:0070543;GO:0071404;GO:0071726;GO:1900227;GO:1990000;GO:2000505	platelet glyco 4
CUFF.153544.1	GO:0016529;GO:0070062;GO:1990454;GO:0005245;GO:0005515;GO:0046872;GO:0060402;GO:0061577;GO:0098903;GO:1901843	voltage-dependent calcium channel subunit alpha-2 delta-1 isoform X6
CUFF.153600.1	GO:0005615;GO:0016021;GO:0030215;GO:0038191;GO:0045499;GO:0001755;GO:0030335;GO:0048843;GO:0050919;GO:0071526	sema immunoglobulin domain (Ig) short basic (semaphorin) 3D
CUFF.154637.1	GO:0016021	UPF0577 KIAA1324-like homolog isoform X4
CUFF.155580.1	GO:0003964;GO:0004519;GO:0006278;GO:0090305;EC:2.7.7.49	endonuclease reverse transcriptase
CUFF.155049.1	GO:0005737;GO:0016021;GO:0016324;GO:0046581;GO:0070062;GO:0005524;GO:0042626;GO:0090554;GO:0002481;GO:0002485;GO:0002489;GO:0002591;GO:0032376;GO:0032782;GO:0055085;GO:0055088;GO:0061092;GO:1901557;GO:1903413	phosphatidylcholine translocator ABCB4 isoform X6
CUFF.154733.1	GO:0005634;GO:0003676;GO:0008270	DBF4 homolog A
CUFF.154511.1	GO:0016021;GO:0003723;GO:0004177;GO:0005524;GO:0008237;GO:0008270;GO:0016740;GO:0006508;GO:0006955;EC:3.4.11	leucyl-cystinyl aminopeptidase
CUFF.154510.2	GO:0005737;GO:0005886;GO:0015629;GO:0005515;GO:0030041;GO:0044782	Ttc17 partial
CUFF.154510.1	GO:0005737;GO:0005886;GO:0015629;GO:0005515;GO:0030041;GO:0044782	Ttc17 partial
CUFF.154541.1	GO:0005634;GO:0005737;GO:0016021;GO:0004842;GO:0008270;GO:0008766;GO:0018169;GO:0043773;GO:0043774;GO:0070736;GO:0070737;GO:0070738;GO:0070740;GO:0006915;GO:0016567;GO:0009058;EC:6.3.2	E3 ubiquitin- ligase RNF130-like
CUFF.154556.1	GO:0003676;GO:0003964;GO:0004190;GO:0004523;GO:0006278;GO:0006310;GO:0006508;GO:0015074;GO:0046718;GO:0075713;GO:0090502;GO:0051252;EC:3.4.23;EC:2.7.7.49;EC:3.1.26.4	reverse partial
CUFF.154564.1	GO:0016020	mitochondrial inner membrane COX18 isoform X1
CUFF.154527.1	GO:0005634;GO:0005737;GO:0000287;GO:0004674;GO:0005524;GO:0042803;GO:0046982;GO:0010933;GO:0010936;GO:0032088;GO:0032494;GO:0032496;GO:0032695;GO:0032715;GO:0032720;GO:0034122;GO:0042177;GO:0043242;GO:0043330;GO:0043407;GO:0045824;GO:0046777;GO:0051092;GO:0070498;GO:0009069;EC:2.7.11	interleukin-1 receptor-associated kinase 3
CUFF.156327.1	GO:0070062;GO:0072562;GO:0003779;GO:0051183;GO:1902118;GO:0042359;GO:0051180	vitamin D-binding
CUFF.158105.1	GO:0005615;GO:0003677;GO:0005504;GO:0008144;GO:0015643;GO:0019825;GO:0030170;GO:0036094;GO:0046872;GO:0006810;GO:0009267;GO:0019836;GO:0043066;GO:0051659;GO:0006955;GO:0019814	serum albumin
CUFF.158106.1	GO:0005615;GO:0003677;GO:0005504;GO:0008144;GO:0015643;GO:0019825;GO:0030170;GO:0036094;GO:0046872;GO:0006810;GO:0009267;GO:0019836;GO:0043066;GO:0051659;GO:0006955;GO:0019814	serum albumin
CUFF.154770.1	GO:0005615;GO:0005739;GO:0005829;GO:0004329;GO:0004477;GO:0004487;GO:0004488;GO:0008009;GO:0006730;GO:0006955;GO:0009396;GO:0055114;GO:0060326;GO:0046487;GO:0007165;EC:1.5.1.15;EC:6.3.4.3;EC:3.5.4.9;EC:1.5.1.5	probable bifunctional methylenetetrahydrofolate dehydrogenase cyclohydrolase 2 isoform X1
CUFF.154772.1	GO:0005739;GO:0005829;GO:0004329;GO:0004477;GO:0004487;GO:0004488;GO:0006730;GO:0009396;GO:0055114;GO:0046487;EC:1.5.1.15;EC:6.3.4.3;EC:3.5.4.9;EC:1.5.1.5	probable bifunctional methylenetetrahydrofolate dehydrogenase cyclohydrolase 2 isoform X4
CUFF.158016.2	GO:0000785;GO:0005634;GO:0005737;GO:0016020;GO:0003682;GO:0005515;GO:0044822;GO:0001955;GO:0006275;GO:0007492;GO:0042742;GO:0043123;GO:0051151;GO:1900087;GO:1900245;GO:1900246	ankyrin repeat domain-containing 17 isoform X3
CUFF.155277.1	GO:0005730;GO:0000055;GO:0030036;GO:0042273	SDA1 homolog isoform X2
CUFF.155277.2	GO:0005730;GO:0000055;GO:0015031;GO:0030036;GO:0042273	SDA1 homolog isoform X1
CUFF.157485.1	GO:0051726	cyclin-I isoform X1
CUFF.161611.1	GO:0016021;GO:0061618;GO:0002009;GO:0003338;GO:0007154;GO:0015031;GO:0030326;GO:0043588;GO:0060021	extracellular matrix FRAS1
CUFF.161618.2	GO:0005604	Extracellular matrix FRAS1
CUFF.164440.1	GO:0005615;GO:0031012;GO:0001968;GO:0004930;GO:0005178;GO:0017147;GO:0042813;GO:0048018;GO:0061133;GO:0001569;GO:0002063;GO:0003151;GO:0003214;GO:0007186;GO:0008284;GO:0008584;GO:0010667;GO:0010719;GO:0010950;GO:0030199;GO:0030307;GO:0030308;GO:0030336;GO:0030514;GO:0031668;GO:0033138;GO:0033630;GO:0035413;GO:0036342;GO:0042493;GO:0042662;GO:0042733;GO:0043065;GO:0043154;GO:0043508;GO:0045600;GO:…	secreted frizzled-related 2
CUFF.164468.1	GO:0005794;GO:0009986;GO:0016021;GO:0031226;GO:0035354;GO:0045121;GO:0001530;GO:0004888;GO:0008329;GO:0035325;GO:0042497;GO:0042834;GO:0046982;GO:0002374;GO:0002755;GO:0007252;GO:0010628;GO:0030177;GO:0032613;GO:0032722;GO:0032755;GO:0032757;GO:0034123;GO:0034134;GO:0042346;GO:0042495;GO:0042496;GO:0050707;GO:0050729;GO:0050830;GO:0051092;GO:0071223;GO:0071726;GO:0071727;GO:0009274	toll-like receptor 2
CUFF.160314.1	GO:0016021	mitochondrial inner membrane COX18 isoform X1
CUFF.156025.1	GO:0005654;GO:0005794;GO:0005886;GO:0070064;GO:0007010;GO:0022604;GO:0051044	SH3 domain-containing 19 isoform X2
CUFF.157108.1	GO:0005783;GO:0016020;GO:0044446;GO:0016740;GO:0006691;GO:0044249;GO:1901576	microsomal glutathione S-transferase 2
CUFF.158691.1	GO:0005634;GO:0043232;GO:0016279;GO:0006325;GO:0018022;GO:0031323;GO:0060255;GO:0080090;EC:2.1.1	histone-lysine N-methyltransferase SETD7 isoform X2
CUFF.157580.1	GO:0005576	translationally-controlled tumor
CUFF.158938.1	GO:0005737;GO:0005524	spermatogenesis-associated 5
CUFF.158591.1	GO:0003964;GO:0004519;GO:0006278;GO:0090305;EC:2.7.7.49	endonuclease reverse transcriptase
CUFF.158139.1	GO:0000502;GO:0005634;GO:0005829;GO:0007094;GO:0043066;GO:0043248	proteasome assembly chaperone 2
CUFF.158140.1	GO:0000502;GO:0005634;GO:0007094;GO:0043066;GO:0043248	proteasome assembly chaperone 2
CUFF.158143.1	GO:0005829;GO:0016282;GO:0033290;GO:0071541;GO:0003743;GO:0031369;GO:0001731;GO:0002183;GO:0006446;GO:0005840	eukaryotic translation initiation factor 3 subunit M
CUFF.158248.1	GO:0019897;GO:0070382;GO:0005509;GO:0005544;GO:0008270;GO:0019905;GO:0030276;GO:0042043;GO:0006906;GO:0017158;GO:0048791	synaptotagmin 3 isoform X1
CUFF.158598.1	GO:0005737;GO:0005887;GO:0005041;GO:0005044;GO:0005509;GO:0005540;GO:0030169;GO:0006898;GO:0007155;GO:0010468;GO:0030193;GO:0042742;GO:0007165	stabilin-2
CUFF.158857.1	GO:0000785;GO:0005654;GO:0016020;GO:0019013;GO:0043204;GO:0070062;GO:0071013;GO:0071598;GO:0000166;GO:0001069;GO:0003730;GO:0035198;GO:0043047;GO:0097157;GO:1990247;GO:1990715;GO:0000122;GO:0006406;GO:0016233;GO:0031053;GO:0048025;GO:1990428	heterogeneous nuclear ribonucleo s A2 B1 isoform X3
CUFF.162169.1	GO:0005089;GO:0035023;GO:0043547	rho guanine nucleotide exchange factor 18
CUFF.162038.2	GO:0005783;GO:0005794;GO:0016192	trafficking particle complex subunit 5
CUFF.158914.1	GO:0005622;GO:0012505;GO:0005096;GO:0017137;GO:0006886;GO:0031338;GO:0090630;GO:1902018	EVI5 isoform X7
CUFF.158921.1	GO:0005578;GO:0005201;GO:0005509;GO:0009653;GO:0090287	fibrillin-3 isoform X2
CUFF.158922.1	GO:0005578;GO:0005201;GO:0005509;GO:0009653;GO:0090287	fibrillin-3
CUFF.158924.1	GO:0005578;GO:0005201;GO:0005509;GO:0009653;GO:0090287	fibrillin-3
CUFF.158929.2	GO:0003964;GO:0004519;GO:0006278;GO:0090305;EC:2.7.7.49	endonuclease reverse transcriptase
CUFF.158929.1	GO:0003964;GO:0004519;GO:0006278;GO:0090305;EC:2.7.7.49	endonuclease reverse transcriptase
CUFF.159865.4	GO:0005634;GO:0005783;GO:0016021;GO:0003677;GO:0050291;GO:0046513;GO:0006687;GO:0042967;EC:2.3.1.24	ceramide synthase 4
CUFF.159744.1	GO:0016020	Vomeronasal type-2 receptor 26
CUFF.160773.1	GO:0030131;GO:0043231;GO:0006886;GO:0016192	AP-1 complex subunit mu-2
CUFF.162382.1	GO:0005829;GO:0016020;GO:0048471;GO:0004115;GO:0030552;GO:0046872;GO:0006198;GO:0007608;GO:0010738;GO:0035690;GO:0043949;EC:3.1.4	cAMP-specific 3 ,5 -cyclic phosphodiesterase 4A isoform X1
CUFF.160130.1	GO:0030141;GO:0070062	angiopoietin-related 6
CUFF.161056.1	GO:0070062;GO:0016787;GO:0008152;GO:0050691;GO:1901215	probable carboxypeptidase PM20D1
CUFF.161062.2	GO:0016787;GO:0008152	probable carboxypeptidase PM20D1
CUFF.161062.1	GO:0016787;GO:0008152	probable carboxypeptidase PM20D1
CUFF.161037.1	GO:0005634;GO:0005737;GO:0031386;GO:0000398;GO:0006464;GO:1903955	ubiquitin 5 isoform X1
CUFF.160022.1	GO:0071541;GO:0003743;GO:0005840;GO:0006446	eukaryotic translation initiation factor 3 subunit C isoform X1
CUFF.160164.1	GO:0016021	cell adhesion molecule 2 isoform X2
CUFF.160086.1	GO:0005634;GO:0006355	Transcription cofactor vestigial 3
CUFF.160202.1	GO:0016021;GO:0004713;GO:0005524;GO:0018108;EC:2.7.10	ephrin type-A receptor 3- partial
CUFF.160305.1	GO:0002177;GO:0005794;GO:0097225;GO:0002520;GO:0007283;GO:0009566;GO:0010259;GO:0035082;GO:0048702;GO:0048854;GO:0060541	sperm flagellar 2
CUFF.160493.1	GO:0008265;GO:0016740;GO:0016829;GO:0030151;GO:0030170;GO:0006777;GO:0019008	molybdenum cofactor sulfurase
CUFF.160504.1	GO:0016021	transmembrane 41B
CUFF.160504.2	GO:0016021	transmembrane 41B
CUFF.160544.1	GO:0003824;GO:0090304	endonuclease reverse transcriptase
CUFF.160547.1	GO:0016020;GO:0006810	calcium-binding mitochondrial carrier S -2 isoform X3
CUFF.160609.1	GO:0005576;GO:0005739;GO:0005829;GO:0009898;GO:0016324;GO:0016605;GO:0035749;GO:0043197;GO:0043220;GO:0045211;GO:0000287;GO:0004438;GO:0004722;GO:0004725;GO:0005161;GO:0008138;GO:0008289;GO:0010997;GO:0016314;GO:0019901;GO:0030165;GO:0042802;GO:0051717;GO:0051800;GO:0001525;GO:0002902;GO:0006661;GO:0007584;GO:0007613;GO:0008284;GO:0009749;GO:0010043;GO:0014067;GO:0021542;GO:0021955;GO:0030336;GO:…	TPA_exp: mitochondrial PTENalpha
CUFF.160615.1	GO:0004693;GO:0005524;GO:0006468;GO:0000074;GO:0009069;EC:2.7.11.22	cyclin-dependent kinase 17 isoform X2
CUFF.160616.1	GO:0004674;GO:0005524;GO:0006468;GO:0009069;EC:2.7.11	Cyclin-dependent kinase partial
CUFF.160607.1	GO:0005622;GO:0005886;GO:0016021;GO:0005524;GO:0008294;GO:0046872;GO:0003091;GO:0007189;GO:0007190;GO:0007193;GO:0007616;GO:0019933;GO:0034199;GO:0071377	adenylate cyclase type 8-like
CUFF.160607.2	GO:0005622;GO:0005886;GO:0016021;GO:0005524;GO:0008294;GO:0046872;GO:0003091;GO:0007189;GO:0007190;GO:0007193;GO:0007616;GO:0019933;GO:0034199;GO:0071377	adenylate cyclase type 8-like
CUFF.160635.3	GO:0016021;GO:0043235;GO:0070062;GO:0001848;GO:0003677;GO:0042803;GO:0030183;GO:0042100	complement receptor type 2 isoform X1
CUFF.160635.2	GO:0016021;GO:0043235;GO:0070062;GO:0001848;GO:0003677;GO:0042803;GO:0030183;GO:0042100	complement receptor type 2 isoform X2
CUFF.160635.1	GO:0016021;GO:0043235;GO:0070062;GO:0001848;GO:0003677;GO:0042803;GO:0030183;GO:0042100	complement receptor type 2 isoform X2
CUFF.160583.3	GO:0016021	T-cell receptor alpha chain V region CTL-F3
CUFF.160584.1	GO:0016021	T-cell receptor alpha chain V region CTL-F3
CUFF.160733.1	GO:0005794;GO:0005925;GO:0016020;GO:0043209;GO:0070062;GO:0005093;GO:0005096;GO:0016491;GO:0031267;GO:0044822;GO:0007264;GO:0015031;GO:0043547;GO:0055114	rab GDP dissociation inhibitor beta
CUFF.160751.1	GO:0005874;GO:0005912;GO:0005923;GO:0016328;GO:0005096;GO:0048487;GO:0007021;GO:0007023;GO:0031115;GO:0034333;GO:0043547;GO:0070830;GO:0045298	tubulin-specific chaperone D
CUFF.160769.1	GO:0051260	BTB POZ domain-containing KCTD21 isoform X2
CUFF.160733.2	GO:0005794;GO:0005925;GO:0016020;GO:0043209;GO:0070062;GO:0005093;GO:0005096;GO:0016491;GO:0044822;GO:0007264;GO:0015031;GO:0043547;GO:0055114	rab GDP dissociation inhibitor beta
CUFF.161081.2	GO:0008076;GO:0005251;GO:0030506;GO:0071805	potassium voltage-gated channel subfamily KQT member 2
CUFF.161087.1	GO:0005892;GO:0009897;GO:0030054;GO:0045211;GO:0004889;GO:0015464;GO:0042166;GO:0001508;GO:0001666;GO:0006281;GO:0006816;GO:0006979;GO:0007271;GO:0007274;GO:0007585;GO:0007626;GO:0014059;GO:0019233;GO:0035095;GO:0035640;GO:0042113;GO:0050890;GO:0051899;GO:0060080;GO:0098655	neuronal acetylcholine receptor subunit alpha-4 isoform X3
CUFF.164280.1	GO:0001726;GO:0005654;GO:0005737;GO:0031234;GO:0004715;GO:0005102;GO:0005524;GO:0042802;GO:0007169;GO:0010976;GO:0016477;GO:0038083;GO:0042127;GO:0042503;GO:0042506;GO:0045087;GO:0045926;GO:0060575;GO:0061099;GO:0071300;EC:2.7.10.2	-tyrosine kinase 6
CUFF.161165.1	GO:0005887;GO:0045121;GO:0016492;GO:0007218;GO:0008344;GO:0043066;GO:0007187;GO:0007268	neurotensin receptor type 1
CUFF.169189.1	GO:0005604;GO:0009887;GO:0016043;GO:0035295;GO:0048869;GO:0050794;GO:0051179;GO:0061138	laminin subunit alpha- partial
CUFF.162498.1	GO:0005615;GO:0005125;GO:0005160;GO:0008083;GO:0070700;GO:0001657;GO:0001707;GO:0007411;GO:0009880;GO:0010800;GO:0010862;GO:0030326;GO:0030501;GO:0030509;GO:0030855;GO:0034116;GO:0034504;GO:0042475;GO:0043065;GO:0043401;GO:0043407;GO:0045665;GO:0045669;GO:0045746;GO:0045839;GO:0045892;GO:0045944;GO:0048596;GO:0048754;GO:0048762;GO:0060272;GO:0060395;GO:0060445;GO:0060686;GO:0060687;GO:0070487;GO:…	bone morphogenetic 7
CUFF.162496.1	GO:0005615;GO:0005125;GO:0005160;GO:0008083;GO:0070700;GO:0001657;GO:0001707;GO:0007411;GO:0009880;GO:0010800;GO:0010862;GO:0030326;GO:0030501;GO:0030509;GO:0030855;GO:0034116;GO:0034504;GO:0042475;GO:0043065;GO:0043401;GO:0043407;GO:0045665;GO:0045669;GO:0045746;GO:0045839;GO:0045892;GO:0045944;GO:0048596;GO:0048754;GO:0048762;GO:0060272;GO:0060395;GO:0060445;GO:0060686;GO:0060687;GO:0070487;GO:…	bone morphogenetic 7 isoform X2
CUFF.162112.1	GO:0044822;GO:0006397	cleavage stimulation factor subunit 1
CUFF.162098.1	GO:0003824	endonuclease reverse transcriptase
CUFF.164879.1	GO:0003677;GO:0046872;GO:0010468	teashirt homolog 2 isoform X2
CUFF.164860.1	GO:0005634;GO:0003677;GO:0046872;GO:0006355;GO:0007275	teashirt homolog 2
CUFF.162548.1	GO:0003676;GO:0046872	zinc finger 64 homolog (mouse)
CUFF.162658.1	GO:0000779;GO:0000790;GO:0005737;GO:0016363;GO:0000977;GO:0001077;GO:0003682;GO:0003705;GO:0019900;GO:0035035;GO:0042803;GO:0042826;GO:0044389;GO:0046982;GO:0001541;GO:0001892;GO:0002432;GO:0030182;GO:0032496;GO:0032753;GO:0033598;GO:0035711;GO:0042130;GO:0042742;GO:0043524;GO:0045408;GO:0045600;GO:0045669;GO:0045670;GO:0045892;GO:0050873;GO:0051091;GO:0060644;GO:0060850;GO:0070059;GO:0071230;GO:…	CCAAT enhancer-binding beta
CUFF.171734.1	GO:0005730;GO:0005737	spermatogenesis-associated 2
CUFF.171788.2	GO:0016757;GO:0005975	Beta-1,4-galactosyltransferase 5
CUFF.172236.1	GO:0005783;GO:0005886;GO:0030425;GO:0036464;GO:0044297;GO:0070062;GO:0044822;GO:0045070;GO:0046726	double-stranded RNA-binding Staufen homolog 1 isoform X4
CUFF.162698.1	GO:0005730;GO:0000055;GO:0030036;GO:0042273	SDA1 homolog
CUFF.162733.1	GO:0016021;GO:0034241;GO:0045672;GO:0071356;GO:0071391;GO:0072674;GO:0090290	osteoclast stimulatory transmembrane
CUFF.162730.1	GO:0016021	osteoclast stimulatory transmembrane
CUFF.162906.1	GO:0005887;GO:0009986;GO:0043227;GO:0005031;GO:0019899;GO:0002637;GO:0006355;GO:0006954;GO:0007166;GO:0007275;GO:0032496;GO:0042127;GO:0042981;GO:0043085;GO:0043410;GO:0045935;GO:0050776;GO:0050871;GO:0051240;GO:0097190;GO:0098542	tumor necrosis factor receptor superfamily member 5 isoform X3
CUFF.164624.1	GO:0031012;GO:0004222;GO:0008270;GO:0001503;GO:0006508;GO:0030574;GO:0050900;EC:3.4.24	Matrix metallo ase-9
CUFF.165984.1	GO:0005622;GO:0004674;GO:0005246;GO:0005524;GO:0015459;GO:0017080;GO:0017081;GO:0001558;GO:0006883;GO:0010765;GO:0018105;GO:0032411;GO:0035556;GO:0042127;GO:0042981;GO:0009069;EC:2.7.11	serine threonine- kinase Sgk2 isoform X2
CUFF.166001.1	GO:0000785;GO:0000793;GO:0005654;GO:0005886;GO:0003700;GO:0008270;GO:0031493;GO:0032093;GO:0035064;GO:0042802;GO:0007088;GO:0045652;GO:0045892;GO:0005667;GO:0045449	lethal(3)malignant brain tumor 1 isoform X3
CUFF.165986.1	GO:0000785;GO:0000793;GO:0005654;GO:0005886;GO:0003700;GO:0008270;GO:0031493;GO:0032093;GO:0035064;GO:0042802;GO:0007088;GO:0045652;GO:0045892;GO:0005667;GO:0045449	lethal(3)malignant brain tumor 1 isoform X2
CUFF.163283.3	GO:0005737	EMILIN-3
CUFF.163475.1	GO:0005665;GO:0001221;GO:0003676;GO:0005524;GO:0008026;GO:0008094;GO:0036091	chromodomain-helicase-DNA-binding 6
CUFF.164004.1	GO:0005737;GO:0070062;GO:0007165;GO:0007283;GO:0030154;GO:0030308	NDRG3 isoform X2
CUFF.164004.2	GO:0005737;GO:0070062;GO:0007165;GO:0007283;GO:0030154;GO:0030308	NDRG3 isoform X3
CUFF.164004.4	GO:0005737;GO:0070062;GO:0007165	NDRG3 isoform X3
CUFF.167273.2	GO:0005634;GO:0006355;GO:0044763;GO:0048731;GO:2000026	homeobox TGIF2
CUFF.167272.1	GO:0000444;GO:0005770;GO:0005886;GO:0016023;GO:0005070;GO:0047485;GO:0000122;GO:0007059;GO:0009967;GO:0042110;GO:0050849;GO:0051301	src-like-adapter 2
CUFF.164227.2	GO:0045202;GO:0023052	disks large-associated 4-like
CUFF.164130.1	GO:0016021	fer-1 4
CUFF.164129.1	GO:0016021	sperm-associated antigen 4 isoform X1
CUFF.166590.1	GO:0005743;GO:0016021;GO:0001302;GO:0008284;GO:0034614;GO:0042742;GO:2000379	reactive oxygen species modulator 1
CUFF.164977.1	GO:0005667;GO:0031981;GO:0005515;GO:0044212;GO:0000077;GO:0006357;GO:0042127;GO:0045892;GO:0045893;GO:0065008;GO:0097193;GO:2000045	transcription factor E2F1
CUFF.165328.1	GO:0005751;GO:0016021;GO:0004129;GO:0006123;GO:1902600;EC:1.9.3.1	cytochrome c oxidase subunit 4 isoform mitochondrial isoform X1
CUFF.165283.2	GO:0005829;GO:0005524;GO:0032542;GO:0006979;GO:0055114;GO:0098869;EC:1.8.98.2	sulfiredoxin-1
CUFF.165283.1	GO:0005829;GO:0005524;GO:0032542;GO:0006979;GO:0055114;GO:0098869;EC:1.8.98.2	sulfiredoxin- partial
CUFF.165685.1	GO:0004180;GO:0006508	probable carboxypeptidase X1 isoform X2
CUFF.166288.2	GO:0005576;GO:0005622;GO:0004672;GO:0004871;GO:0005185;GO:0031894;GO:0043027;GO:0010628;GO:0030819;GO:0033138;GO:0042310;GO:0043154;GO:0070371;GO:0070528;GO:0090201;GO:0007218	vasopressin-neurophysin 2-copeptin
CUFF.166288.1	GO:0005576;GO:0005622;GO:0004672;GO:0004871;GO:0005185;GO:0031894;GO:0043027;GO:0010628;GO:0030819;GO:0033138;GO:0042310;GO:0043154;GO:0070371;GO:0070528;GO:0090201;GO:0007218	vasopressin-neurophysin 2-copeptin
CUFF.166454.1	GO:0016021;GO:0004222;GO:0008270;GO:0006508;EC:3.4.24	disintegrin and metallo ase domain-containing 33 isoform X6
CUFF.166451.1	GO:0004222;GO:0008270;GO:0006508;EC:3.4.24	disintegrin and metallo ase domain-containing 33 isoform X12
CUFF.166550.1	GO:0005643;GO:0005654;GO:0005737;GO:0008536;GO:0006405;GO:0006611	NTF2-related export 1
CUFF.169212.1	GO:0016020;GO:0044464;GO:0005488;GO:0006950;GO:0016236;GO:0044699	complement component C1q receptor
CUFF.169214.1	GO:0005887;GO:0009986;GO:0004888;GO:0005509;GO:0007165;GO:0007565;GO:0030195	thrombomodulin
CUFF.169215.1	GO:0005887;GO:0009986;GO:0004888;GO:0005509;GO:0007165;GO:0007565;GO:0030195	thrombomodulin
CUFF.169296.1	GO:0005654;GO:0005730;GO:0016020;GO:0016235;GO:0000175;GO:0001147;GO:0004534;GO:0005515;GO:0044822;GO:0046872;GO:0000738;GO:0006281;GO:0006310;GO:0006353;GO:0006355;GO:0006364;GO:0006397;GO:0006401;GO:0007017;GO:0007283;GO:0016049;GO:0090503;EC:3.1.13	5 -3 exoribonuclease 2
CUFF.168569.1	GO:0005634;GO:0031416;GO:0004596;GO:0017196;GO:0042967;EC:2.3.1.88	N-alpha-acetyltransferase 20 isoform X1
CUFF.166708.2	GO:0015248;GO:0032934;GO:0006694;GO:0015914;GO:0030301	SCP2 sterol-binding domain-containing 1
CUFF.167671.2	GO:0030127;GO:0048471;GO:0008270;GO:0006886;GO:0006888	transport Sec23B
CUFF.167671.1	GO:0030127;GO:0048471;GO:0008270;GO:0006886;GO:0006888	transport Sec23B
CUFF.167342.2	GO:0005840;GO:0030176;GO:0004872;GO:0044822;GO:0001649;GO:0006412;GO:0015031;GO:0007165	ribosome-binding 1 isoform X5
CUFF.167181.1	GO:0005840;GO:0003735;GO:0019843;GO:0006412;GO:0042254	40S ribosomal X isoform-like
CUFF.167922.1	GO:0005615;GO:0005887;GO:0005911;GO:0005925;GO:0044295;GO:0005104;GO:0008199;GO:0042803;GO:0045499;GO:0003345;GO:0006879;GO:0007411;GO:0008543;GO:0050919;GO:0051965;GO:0060322;GO:0098609;GO:1990138	Leucine-rich repeat transmembrane FLRT3
CUFF.167371.1	GO:0005730;GO:0005739;GO:0005925;GO:0016020;GO:0022625;GO:0070062;GO:0003735;GO:0005515;GO:0044822;GO:0000184;GO:0000470;GO:0006413;GO:0006614;GO:0019083	60S ribosomal L10a
CUFF.168746.1	GO:0005912;GO:0016021;GO:0016324;GO:0005112;GO:0005509;GO:0001974;GO:0002011;GO:0002456;GO:0003184;GO:0003215;GO:0032495;GO:0035909;GO:0042127;GO:0042491;GO:0045599;GO:0045639;GO:0045665;GO:0045669;GO:0045747;GO:0045944;GO:0060411;GO:0061073;GO:0061156;GO:0061309;GO:0061314;GO:0061444;GO:0072015;GO:0072017;GO:0072070;GO:0097150;GO:2000737	jagged-1
CUFF.168746.3	GO:0005912;GO:0016021;GO:0016324;GO:0005112;GO:0005509;GO:0001974;GO:0002011;GO:0002456;GO:0003184;GO:0003215;GO:0032495;GO:0035909;GO:0042127;GO:0042491;GO:0045599;GO:0045639;GO:0045665;GO:0045669;GO:0045747;GO:0045944;GO:0060411;GO:0061073;GO:0061156;GO:0061309;GO:0061314;GO:0061444;GO:0072015;GO:0072017;GO:0072070;GO:0097150;GO:2000737	jagged-1
CUFF.168746.2	GO:0005912;GO:0016021;GO:0016324;GO:0005112;GO:0005509;GO:0001974;GO:0002011;GO:0002456;GO:0003184;GO:0003215;GO:0032495;GO:0035909;GO:0042127;GO:0042491;GO:0045599;GO:0045639;GO:0045665;GO:0045669;GO:0045747;GO:0045944;GO:0060411;GO:0061073;GO:0061156;GO:0061309;GO:0061314;GO:0061444;GO:0072015;GO:0072017;GO:0072070;GO:0097150;GO:2000737	jagged-1
CUFF.168217.1	GO:0005615;GO:0005737;GO:0070062;GO:0005215;GO:0008092;GO:0070538;GO:0006810;GO:0050727	fatty acid-binding heart
CUFF.167549.1	GO:0016021;GO:0006816	VWFA and cache domain-containing 1-like
CUFF.167558.1	GO:0016021;GO:0001594;GO:0016192;GO:0007187	Reverse transcriptase (RNA-dependent DNA polymerase)
CUFF.167552.1	GO:0016021;GO:0004930;GO:0008233;GO:0033038;GO:0001580;GO:0007186	TPA: transmembrane 9 superfamily member 2
CUFF.167768.1	GO:0016021	V-set and immunoglobulin domain-containing 2
CUFF.167670.2	GO:0016021;GO:0070062;GO:0001525;GO:0042981	roundabout homolog 4
CUFF.167670.1	GO:0016021;GO:0070062;GO:0001525;GO:0042981	roundabout homolog 4
CUFF.167751.1	GO:0005488	PBX knotted 1 homeobox isoform CRA_b
CUFF.167763.1	GO:0016021	transmembrane C9orf91 homolog
CUFF.178341.1	GO:0005524;GO:0002862;GO:0009617;GO:0010506;GO:0034122;GO:0042060;GO:0043124;GO:0070255;GO:0070373	LRR and PYD domains-containing 6 isoform X1
CUFF.192213.3	GO:0005654;GO:0005737;GO:0005886;GO:0016021;GO:0000979;GO:0000982;GO:0005509;GO:0002819;GO:0007156;GO:0016064;GO:0032727;GO:0032728;GO:0034124;GO:0034127;GO:0045351;GO:0045944;GO:0060340	interferon regulatory factor 7
CUFF.169127.1	GO:0005615;GO:0005796;GO:0043205;GO:0070062;GO:0005201;GO:0016266;GO:0043206;GO:0048015	gastric partial
CUFF.168980.1	GO:0005737;GO:0009897;GO:0016324;GO:0034707;GO:0070062;GO:0005227;GO:0005229;GO:0005247;GO:0015111;GO:0017128;GO:0042803;GO:0046982;GO:0007200;GO:0015705;GO:0034605;GO:0035774;GO:0042391;GO:0050965;GO:0050966;GO:0060438;GO:0098655;GO:1902476;GO:0015914	anoctamin 1 variant partial
CUFF.168976.2	GO:0031265;GO:0097342;GO:0032813;GO:0035877;GO:0042802;GO:0089720;GO:0001916;GO:0032729;GO:0032757;GO:0032760;GO:0033077;GO:0036462;GO:0042104;GO:0043123;GO:0045651;GO:0045944;GO:0048535;GO:0048536;GO:0048538;GO:0051607;GO:0060340;GO:0070236;GO:0071260;GO:0097202;GO:0097527;GO:2000454;GO:2001238	FAS-associated death domain
CUFF.168917.1	GO:0005634;GO:0005737;GO:0016020;GO:0030424;GO:0030426;GO:0030529;GO:0032797;GO:0000049;GO:0003697;GO:0005524;GO:0008134;GO:0008270;GO:0032575;GO:0043022;GO:0043141;GO:0006260;GO:0006281;GO:0006310;GO:0006357;GO:0006412;GO:0032508;GO:0051260;GO:0005667;GO:0005657;EC:3.6.1	DNA-binding SMUBP-2
CUFF.168713.1	GO:0005739;GO:0005783;GO:0016021;GO:0043235;GO:1990851;GO:1990909;GO:0017147;GO:0019534;GO:0042813;GO:1904928;GO:0001702;GO:0002053;GO:0002076;GO:0006007;GO:0006897;GO:0008203;GO:0008217;GO:0009952;GO:0033690;GO:0035019;GO:0035426;GO:0042074;GO:0042632;GO:0042733;GO:0042981;GO:0044332;GO:0045600;GO:0045668;GO:0045840;GO:0045944;GO:0046850;GO:0048539;GO:0051091;GO:0060033;GO:0060042;GO:0060349;GO:…	low-density lipo receptor-related 5
CUFF.169472.2	GO:0000139;GO:0005764;GO:0005768;GO:0005789;GO:0016021;GO:0032009;GO:0008565;GO:0035325;GO:0000902;GO:0002250;GO:0006886;GO:0019886;GO:0034138;GO:0034154;GO:0034162;GO:0051607;GO:2000778;GO:2001184	unc-93 homolog partial
CUFF.169606.1	GO:0003779	spectrin beta non-erythrocytic 2-like
CUFF.169610.1	GO:0005615;GO:0008091;GO:0016324;GO:0030054;GO:0043025;GO:0003779;GO:0005200;GO:0005543;GO:0007416;GO:0016192;GO:0021692;GO:0030534;GO:0035264	spectrin beta non-erythrocytic 2 isoform X2
CUFF.169063.1	GO:0005762;GO:0003735;GO:0019843;GO:0044822;GO:0000027;GO:0006412	39S ribosomal mitochondrial
CUFF.169133.1	GO:0016021	transmembrane 151A
CUFF.169167.2	GO:0044822	UPF0696 C11orf68 homolog
CUFF.171384.2	GO:0000812;GO:0005667;GO:0005730;GO:0005829;GO:0032299;GO:0032777;GO:0048471;GO:0003682;GO:0003713;GO:0004402;GO:0004523;GO:0032403;GO:0043274;GO:0046872;GO:0070491;GO:0000122;GO:0006302;GO:0006401;GO:0006978;GO:0010212;GO:0032703;GO:0040008;GO:0043161;GO:0043967;GO:0045944;GO:0071392;GO:0090502;GO:1901985;GO:0045941;GO:0042967;EC:2.3.1.48;EC:3.1.26.4	ribonuclease H2 subunit C
CUFF.171384.1	GO:0000812;GO:0005667;GO:0005730;GO:0005829;GO:0032777;GO:0048471;GO:0003682;GO:0003713;GO:0004402;GO:0032403;GO:0043274;GO:0046872;GO:0070491;GO:0000122;GO:0006302;GO:0006978;GO:0010212;GO:0032703;GO:0040008;GO:0043161;GO:0043967;GO:0045944;GO:0071392;GO:1901985;GO:0045941;GO:0042967;EC:2.3.1.48	histone acetyltransferase KAT5 isoform X4
CUFF.172107.1	GO:0031012;GO:0070062;GO:0005509;GO:0050431;GO:0036363;GO:1902462;GO:2000741	latent-transforming growth factor beta-binding 3
CUFF.172107.2	GO:0031012;GO:0070062;GO:0005509;GO:0050431;GO:0036363;GO:1902462;GO:2000741	latent-transforming growth factor beta-binding 3 isoform X2
CUFF.172107.3	GO:0031012;GO:0070062;GO:0005509;GO:0050431;GO:0036363;GO:1902462;GO:2000741	latent-transforming growth factor beta-binding 3
CUFF.169444.1	GO:0005829;GO:0005886;GO:0012505;GO:0015630;GO:0001515;GO:0005096;GO:0017049;GO:0007266;GO:0008360;GO:0030838;GO:0031274;GO:0043547	cdc42 effector 2
CUFF.170631.1	GO:0005654;GO:0005658;GO:0005737;GO:0016021;GO:0003677;GO:0003887;GO:0004198;GO:0005509;GO:0022857;GO:0046982;GO:0000060;GO:0006270;GO:0006508;GO:0055085;GO:0071897;GO:0042575;EC:2.7.7.7	DNA polymerase alpha subunit B isoform X1
CUFF.170849.1	GO:0000836;GO:0019899;GO:0061630;GO:0070735;GO:0070739;GO:0000209;GO:0001701;GO:0006511;GO:0006986;GO:0036503;GO:0050821;GO:1902236;EC:6.3.2	E3 ubiquitin- ligase synoviolin isoform X1
CUFF.170849.2	GO:0005743;GO:0005762;GO:0003735;GO:0070124;GO:0070125;GO:0042254	39S ribosomal mitochondrial isoform X2
CUFF.173936.1	GO:0005887;GO:0016324;GO:0031526;GO:0070062;GO:0005452;GO:0015143;GO:0015347;GO:0030165;GO:0015747;GO:0019725;GO:0042493;GO:0043252;GO:0046415;GO:1903825;GO:0006821;GO:0015701	solute carrier family 22 member 12 isoform X6
CUFF.175537.1	GO:0002102;GO:0070062;GO:0005178;GO:0007159;GO:0007229;GO:0030335;GO:0033622;GO:0033632;GO:0034446;GO:0070527;GO:0008305	Fermitin family like 3
CUFF.170476.2	GO:0005887;GO:0016323;GO:0005452;GO:0015347;GO:0015742;GO:0043252;GO:0055085;GO:0097254;GO:0006821;GO:0015701	solute carrier family 22 member 6
CUFF.171542.1	GO:0005634;GO:0005765;GO:0005829;GO:0005925;GO:0015629;GO:0030315;GO:0043034;GO:0044291;GO:0045121;GO:0070062;GO:0044548;GO:0044822;GO:0097493;GO:0043484;GO:0051259;GO:1901385	neuroblast differentiation-associated AHNAK isoform X1
CUFF.171589.1	GO:0005634;GO:0004067;GO:0008798;GO:0006508;GO:0033345;GO:0006522;GO:0006531;EC:3.5.1.1;EC:3.4.19.5	isoaspartyl peptidase L-asparaginase isoform X2
CUFF.170979.1	GO:0016020;GO:0006633	fatty acid desaturase partial
CUFF.170082.1	GO:0019902	phosphatase 1 regulatory subunit 32
CUFF.170324.1	GO:0005759;GO:0006121;GO:0006470;GO:0010719;GO:0018293;GO:0090090	succinate dehydrogenase assembly factor mitochondrial
CUFF.170175.1	GO:0005509;GO:0008284;GO:0009966	von Willebrand factor C and EGF domain-containing
CUFF.170179.1	GO:0019899	WD repeat-containing 70- partial
CUFF.170202.1	GO:0016021;GO:0019028;GO:0019031;GO:0005198;GO:0019058	env
CUFF.170334.3	GO:0005887;GO:0005031;GO:0045569;GO:0006954;GO:0006955;GO:0007275;GO:0008625;GO:0032496;GO:0033209;GO:0042127;GO:0042981	tumor necrosis factor receptor superfamily member 10A-like isoform X2
CUFF.170334.2	GO:0005887;GO:0005031;GO:0045569;GO:0006954;GO:0006955;GO:0007275;GO:0008625;GO:0032496;GO:0033209;GO:0042127;GO:0042981	tumor necrosis factor receptor superfamily member 10A-like isoform X2
CUFF.170334.1	GO:0005887;GO:0005031;GO:0045569;GO:0006954;GO:0006955;GO:0007275;GO:0008625;GO:0032496;GO:0033209;GO:0042127;GO:0042981	tumor necrosis factor receptor superfamily member 10A-like isoform X2
CUFF.170346.1	GO:0070062	phosphatidylethanolamine-binding 4 isoform X3
CUFF.170478.1	GO:0002230;GO:0098779;GO:0098792	phytanoyl- hydroxylase-interacting
CUFF.170498.1	GO:0008021;GO:0003824;GO:0017157	leucine-rich repeat LGI family member 3
CUFF.172352.2	GO:0005739;GO:0016021;GO:0000287;GO:0001729;GO:0006672;GO:0046834;GO:0006687;EC:2.7.1.138	ceramide kinase
CUFF.171042.1	GO:0000775;GO:0000800;GO:0005654;GO:0005737;GO:0034991;GO:0003677;GO:0005524;GO:0007062;GO:0007126	structural maintenance of chromosomes 1B isoform X2
CUFF.171043.1	GO:0005739;GO:0005765;GO:0005768;GO:0005829;GO:0005902;GO:0016324;GO:0033178;GO:0070062;GO:0008553;GO:0046961;GO:0051117;GO:0015991;GO:0006119;EC:3.6.3.6	V-type proton ATPase subunit E 1
CUFF.171044.1	GO:0005739;GO:0005765;GO:0005768;GO:0005829;GO:0005902;GO:0016324;GO:0033178;GO:0070062;GO:0008553;GO:0046961;GO:0051117;GO:0015991;GO:0006119;EC:3.6.3.6	V-type proton ATPase subunit E 1
CUFF.177425.1	GO:0008146;GO:0006790	sulfotransferase 4A1
CUFF.177131.1	GO:0005925;GO:0030027;GO:0003779;GO:0007155;GO:0030032;GO:0031532;GO:0071963	beta- partial
CUFF.172910.1	GO:0005737;GO:0005874;GO:0005515;GO:0005524;GO:0016874;GO:0003351;GO:0018095;GO:0035082	probable tubulin polyglutamylase TTLL1
CUFF.171324.1	GO:0003824;GO:0090304	ORF2
CUFF.175629.1	GO:0016021	IL- partial
CUFF.175717.1	GO:0016020	PREDICTED: uncharacterized protein LOC103007319
CUFF.176766.1	GO:0005764;GO:0004557;GO:0008456;GO:0016052;GO:0016139;GO:0019377;GO:0001575;GO:0006012;GO:0046486;EC:3.2.1.22;EC:3.2.1.49	alpha-N-acetylgalactosaminidase precursor
CUFF.172035.1	GO:0042802	desumoylating isopeptidase 1
CUFF.172484.1	GO:0005739;GO:0003994;GO:0005506;GO:0051536;GO:0006101;GO:0019643;GO:0046487;EC:4.2.1.3	A Chain Crystal Structures Of Aconitase With Isocitrate And Nitroisocitrate Bound
CUFF.172391.1	GO:0000794;GO:0005654;GO:0000150;GO:0000166;GO:0000400;GO:0003690;GO:0003697;GO:0004520;GO:0008094;GO:0000730;GO:0006312;GO:0007131;GO:0007281;GO:0007283;GO:0010212;GO:0042148;GO:0070192;GO:0006308	meiotic recombination DMC1 LIM15 homolog
CUFF.172380.2	GO:0005654;GO:0016020;GO:0003713;GO:0004004;GO:0005524;GO:0030331;GO:0044822;GO:0009791;GO:0010501;GO:0033148;GO:0045944;GO:0072358;GO:2001014;GO:0005667;GO:0045941	DEAD box polypeptide partial
CUFF.172751.1	GO:0005578;GO:0005615;GO:0005622;GO:0070062;GO:0004871;GO:0030246;GO:0044822;GO:0002317;GO:0006915;GO:0031295;GO:0043123;GO:0045445;GO:0046598	galectin- partial
CUFF.174020.1	GO:0005615;GO:0016021;GO:0019902;GO:0010923	phosphatase 1 regulatory subunit 29
CUFF.173138.1	GO:0005086;GO:0032012;GO:0043547	cytohesin-4- partial
CUFF.173585.1	GO:0005886;GO:0016021;GO:0016023;GO:0005385;GO:0071577	zinc transporter ZIP2 isoform X2
CUFF.173947.3	GO:0005681;GO:0031981;GO:0003676;GO:0008026;GO:0000375;GO:0006397	probable ATP-dependent RNA helicase DDX23 isoform X1
CUFF.173321.1	GO:0005615;GO:0005737;GO:0005874;GO:0005886;GO:0016021;GO:0003924;GO:0005113;GO:0005200;GO:0005509;GO:0005525;GO:0008233;GO:0008270;GO:0007017;GO:0007267;GO:0007286;GO:0016539;GO:0030238;GO:0033327;GO:0050810;GO:0007165	desert hedgehog
CUFF.173479.1	GO:0005581;GO:0005615;GO:0042802;GO:0045599;GO:0048147;GO:0070373	complement C1q 4
CUFF.173573.1	GO:0005783;GO:0005887;GO:0005902;GO:0009925;GO:0016324;GO:0070062;GO:0005515;GO:0015250;GO:0015254;GO:0006833;GO:0009992;GO:0015670;GO:0015793;GO:0030157;GO:0034220;GO:0042476;GO:0046541;GO:0048593	aquaporin-5
CUFF.174548.1	GO:0001518;GO:0005248;GO:0034765;GO:0035725;GO:0060078	voltage-gated sodium channel partial
CUFF.174088.2	GO:0005634;GO:0005829;GO:0000122;GO:0035914;GO:2000678	ankyrin repeat domain-containing 33 isoform X4
CUFF.174088.3	GO:0005634;GO:0005829;GO:0000122;GO:0035914;GO:2000678	ankyrin repeat domain-containing 33 isoform X2
CUFF.173998.1	GO:0005634;GO:0005737;GO:0045095;GO:0070062;GO:0005198	type II cytoskeletal 7
CUFF.173998.2	GO:0005634;GO:0005737;GO:0045095;GO:0070062;GO:0005198	type II cytoskeletal 7
CUFF.180587.1	GO:0000790;GO:0005654;GO:0005667;GO:0000977;GO:0003707;GO:0003708;GO:0008270;GO:0046965;GO:0000122;GO:0001843;GO:0002068;GO:0003406;GO:0003430;GO:0008284;GO:0008285;GO:0009952;GO:0031076;GO:0032331;GO:0035116;GO:0035264;GO:0043065;GO:0043066;GO:0043401;GO:0045637;GO:0045944;GO:0048048;GO:0048384;GO:0060324;GO:0060534;GO:0060740;GO:0070384;GO:0071300	retinoic acid receptor gamma isoform X2
CUFF.181100.1	GO:0016020	IL- partial
CUFF.174898.1	GO:0005829;GO:0016020;GO:0070062;GO:0004638;GO:0004639;GO:0005524;GO:0005525;GO:0042802;GO:0006189;GO:0007264;GO:0046084;GO:0009320;EC:6.3.2.6;EC:4.1.1.21	multifunctional ADE2 isoform X1
CUFF.174930.1	GO:0003964;GO:0004519;GO:0006278;GO:0090305;EC:2.7.7.49	endonuclease reverse transcriptase
CUFF.175035.1	GO:0005887;GO:0005004;GO:0005524;GO:0007411;GO:0018108;GO:0021766;GO:0032956;GO:0043087;GO:0048013;GO:0061178	Ephrin type-A receptor 5
CUFF.174948.1	GO:0005887;GO:0005911;GO:0030424;GO:0004930;GO:0005509;GO:0005515;GO:0030246;GO:0001764;GO:0007166;GO:0007186;GO:0031987;GO:0042220;GO:0051965;GO:0098609	latrophilin-3 isoform X3
CUFF.175052.1	GO:0005634;GO:0005829;GO:0003785;GO:0007015;GO:0030334	thymosin beta-4-like
CUFF.175062.1	GO:0035145;GO:0043025;GO:0071013;GO:0005515;GO:0044822;GO:0000184;GO:0006397;GO:0008380;GO:0051028	mago nashi homolog 2
CUFF.175531.2	GO:0005546;GO:0015272;GO:0010107;GO:0034765;GO:0008076	ATP-sensitive inward rectifier potassium channel 1 isoform X1
CUFF.176052.1	GO:0005730;GO:0005743;GO:0005759;GO:0005844;GO:0005925;GO:0012505;GO:0022627;GO:0030425;GO:0031012;GO:0032587;GO:0070062;GO:0072686;GO:0003729;GO:0003735;GO:0008017;GO:0008134;GO:0008534;GO:0019901;GO:0030544;GO:0032183;GO:0032357;GO:0032358;GO:0044390;GO:0051018;GO:0051879;GO:0070181;GO:0097100;GO:0006355;GO:0007059;GO:0007067;GO:0010628;GO:0017148;GO:0030218;GO:0031116;GO:0031397;GO:0032079;GO:…	40S ribosomal S3
CUFF.177004.1	GO:0005747;GO:0016021;GO:0008748;GO:0043738;GO:0043826;GO:0043883;GO:0043914;GO:0052693;GO:0006810;GO:0032981;GO:0055114;EC:1	FAD-dependent oxidoreductase domain-containing 1 isoform X1
CUFF.176396.1	GO:0017053;GO:0007049	lin-37 homolog
CUFF.176784.1	GO:0005829;GO:0031625;GO:0042162;GO:0042826;GO:0051721;GO:0070182;GO:0000184;GO:0006406;GO:0032210;GO:0035303;GO:0000118	SMG5 isoform X1
CUFF.176784.2	GO:0005829;GO:0031625;GO:0042162;GO:0042826;GO:0051721;GO:0070182;GO:0000184;GO:0006406;GO:0032210;GO:0035303;GO:0000118	SMG5 isoform X1
CUFF.177081.1	GO:0003723;GO:0008168;GO:0032259	methyltransferase NSUN6
CUFF.177081.2	GO:1990454;GO:0008331;GO:0007268;GO:0007528;GO:0007601;GO:0051928;GO:0070509;GO:1901385	voltage-dependent L-type calcium channel subunit beta-2
CUFF.179347.1	GO:0005768;GO:0005783;GO:0005794;GO:0005903;GO:0005905;GO:0016324;GO:0030139;GO:0070062;GO:0004872;GO:0005509;GO:0042803;GO:0006898;GO:0042953;GO:0007165	cubilin
CUFF.177125.1	GO:0016021;GO:0097225	patched domain-containing 3
CUFF.178201.1	GO:0005576;GO:0050807	complement C1q 3 isoform X1
CUFF.177591.1	GO:0016021;GO:0070062	FAM171A1 isoform X1
CUFF.179380.2	GO:0005777;GO:0005829;GO:0005882;GO:0005886;GO:0005925;GO:0031252;GO:0043005;GO:0070062;GO:0001948;GO:0003725;GO:0005200;GO:0005212;GO:0008022;GO:0042802;GO:0097110;GO:1990254;GO:0010628;GO:0010977;GO:0014002;GO:0016032;GO:0030049;GO:0045109;GO:0060020;GO:0060395;GO:0070307	vimentin
CUFF.179380.3	GO:0005777;GO:0005829;GO:0005882;GO:0005886;GO:0005925;GO:0031252;GO:0043005;GO:0070062;GO:0001948;GO:0003725;GO:0005200;GO:0005212;GO:0008022;GO:0042802;GO:0097110;GO:1990254;GO:0010628;GO:0010977;GO:0014002;GO:0016032;GO:0030049;GO:0045109;GO:0060020;GO:0060395;GO:0070307	vimentin
CUFF.177774.1	GO:0016459;GO:0030175;GO:0031941;GO:0004672;GO:0005516;GO:0005524;GO:0030898;GO:0043531;GO:0060002;GO:0007605;GO:0046777	myosin-IIIa
CUFF.178498.1	GO:0005654;GO:0005739;GO:0004795;GO:0030170;GO:0009088;GO:0006544;GO:0006563;GO:0042816;EC:4.2.3.1	threonine synthase-like 1
CUFF.178606.1	GO:0048706	sickle tail homolog isoform X3
CUFF.178231.1	GO:0005634;GO:0005737;GO:0070062	armadillo repeat-containing 3 isoform X2
CUFF.178232.1	GO:0005634;GO:0005737;GO:0070062	armadillo repeat-containing 3 isoform X1
CUFF.178645.1	GO:0004843;GO:0070536	OTU domain-containing 1
CUFF.178645.2	GO:0004843;GO:0070536	OTU domain-containing 1
CUFF.186795.1	GO:0016021;GO:1990851;GO:0004930;GO:0005102;GO:0017147;GO:0030165;GO:0031625;GO:0042813;GO:0000122;GO:0001525;GO:0007186;GO:0033077;GO:0035567;GO:0043507;GO:0045944;GO:0060070	frizzled-8
CUFF.179036.1	GO:0016787	ADP-sugar pyrophosphatase isoform X1
CUFF.179032.1	GO:0005669;GO:0002039;GO:0008270;GO:0000122;GO:0006367;GO:0006368;GO:0043433;GO:0051457;GO:1901796	transcription initiation factor TFIID subunit 3
CUFF.179032.2	GO:0005669;GO:0045261;GO:0002039;GO:0003743;GO:0008270;GO:0046933;GO:0046961;GO:0000122;GO:0006367;GO:0006368;GO:0015986;GO:0043433;GO:0051457;GO:1901796;GO:0005840;GO:0006446;GO:0006119	transcription initiation factor TFIID subunit 3
CUFF.179248.1	GO:0000790;GO:0005667;GO:0005730;GO:0000979;GO:0000987;GO:0001077;GO:0001078;GO:0001085;GO:0001158;GO:0003682;GO:0003713;GO:0005134;GO:0008270;GO:0046983;GO:0070888;GO:0071837;GO:0000122;GO:0001701;GO:0001709;GO:0001764;GO:0002088;GO:0002572;GO:0003180;GO:0003215;GO:0003281;GO:0006338;GO:0006959;GO:0007411;GO:0008584;GO:0009615;GO:0009791;GO:0010595;GO:0010975;GO:0014065;GO:0030218;GO:0031929;GO:…	trans-acting T-cell-specific transcription factor GATA-3 isoform X2
CUFF.185119.1	GO:0003964;GO:0004519;GO:0006278;GO:0090305;EC:2.7.7.49	Retrovirus-related Pol poly LINE-1
CUFF.179414.1	GO:0000166;GO:0003676;GO:0005515;GO:0000380	Splicing factor partial
CUFF.185926.1	GO:0003964;GO:0004519;GO:0006278;GO:0090305;EC:2.7.7.49	endonuclease reverse transcriptase
CUFF.179509.1	GO:0005829;GO:0005509;GO:0019722	calmodulin 6
CUFF.179902.2	GO:0005737;GO:0003723	malignant T-cell-amplified sequence 1
CUFF.180275.1	GO:0003964;GO:0004519;GO:0006278;GO:0090305;EC:2.7.7.49	endonuclease reverse transcriptase
CUFF.180042.2	GO:0016021;GO:0004930;GO:0007166;GO:0007186	G- coupled receptor 98
CUFF.180089.1	GO:0005887;GO:0000016;GO:0008422;GO:1901657;GO:0006012;EC:3.2.1.21;EC:3.2.1.108	lactase-phlorizin hydrolase
CUFF.180117.1	GO:0000790;GO:0000978;GO:0000980;GO:0001077;GO:0001103;GO:0001190;GO:0001205;GO:0042803;GO:0007507;GO:0035987;GO:0042074;GO:0045944;GO:0048565;GO:1901533;GO:2000382	homeobox MIXL1
CUFF.180217.1	GO:0016021;GO:0000062;GO:0006810	Golgi resident GCP60
CUFF.181699.1	GO:0008440;GO:0016310;EC:2.7.1.127	inositol-trisphosphate 3-kinase B
CUFF.183480.3	GO:0005814;GO:0031965	centrosomal of 170 kDa isoform X10
CUFF.183480.4	GO:0005814;GO:0031965	centrosomal of 170 kDa isoform X5
CUFF.183480.2	GO:0005814;GO:0031965	centrosomal of 170 kDa isoform X1
CUFF.183842.1	GO:0005814;GO:0005911;GO:0034451;GO:0001764;GO:0030010;GO:0035148;GO:0051297	serologically defined colon cancer antigen 8
CUFF.181450.1	GO:0005634;GO:0030018	immunoglobulin-like and fibronectin type III domain-containing 1
CUFF.181471.1	GO:0005829;GO:0005861;GO:0003779;GO:0005523;GO:0016887;GO:0030172;GO:0030674;GO:0031013;GO:0008016;GO:0032780;GO:0032781;GO:0032972;GO:0051291;GO:0051592;GO:0051764;GO:0055010;GO:0060048;EC:3.6.1.3	troponin cardiac muscle isoform X6
CUFF.181606.1	GO:0005634;GO:0005925;GO:0070062;GO:0008270;GO:0044822;GO:0070527	cysteine and glycine-rich 1
CUFF.181950.1	GO:0005789;GO:0016021;GO:0005506;GO:0020037;GO:0033780;GO:0055114;EC:1.14.13.97	cytochrome P450
CUFF.182038.1	GO:0016021;GO:0005254;GO:0005524;GO:0042626;GO:1902476	multidrug resistance-associated 4- partial
CUFF.182038.2	GO:0016021;GO:0005524;GO:0042626;GO:0055085	multidrug resistance-associated 4- partial
CUFF.182038.3	GO:0016021;GO:0005254;GO:0005524;GO:0042626;GO:1902476	multidrug resistance-associated 4- partial
CUFF.182545.1	GO:0005578;GO:0005615;GO:0002020;GO:0004222;GO:0008270;GO:0006508;EC:3.4.24	A disintegrin and metallo ase with thrombospondin motifs 4
CUFF.182547.2	GO:0005578;GO:0005615;GO:0002020;GO:0004222;GO:0008270;GO:0006508;GO:0007229;EC:3.4.24	A disintegrin and metallo ase with thrombospondin motifs 4
CUFF.183386.1	GO:0016021;GO:0007155;GO:0046718	nectin-4 isoform X3
CUFF.183387.1	GO:0016021;GO:0007155;GO:0046718	nectin-4 isoform X2
CUFF.182363.1	GO:0016021;GO:0016758;GO:0006506	GPI mannosyltransferase 1
CUFF.182362.1	GO:0005789;GO:0016021;GO:0016758;GO:0006506	GPI mannosyltransferase 1
CUFF.182374.1	GO:0003824;GO:0090304	endonuclease reverse transcriptase
CUFF.183537.2	GO:0005829;GO:0005875;GO:0005515;GO:0000077;GO:0000187;GO:0043278;GO:0046325;GO:1902042;GO:1902043	astrocytic phospho PEA-15 isoform X1
CUFF.183537.1	GO:0005829;GO:0005875;GO:0005515;GO:0000077;GO:0000187;GO:0043278;GO:0046325;GO:1902042;GO:1902043	astrocytic phospho PEA-15
CUFF.182380.1	GO:0005622;GO:0016021;GO:0044822	V-set and immunoglobulin domain-containing 8
CUFF.182475.1	GO:0005887;GO:0005913;GO:0004872;GO:0005102;GO:0042803;GO:0050839;GO:0007156;GO:0007157;GO:0008037;GO:0008104;GO:0007165	cell adhesion molecule 3 isoform X2
CUFF.182475.2	GO:0005887;GO:0005913;GO:0004872;GO:0005102;GO:0042803;GO:0050839;GO:0007156;GO:0007157;GO:0008037;GO:0008104;GO:0034332;GO:0007165	cell adhesion molecule 3 isoform X3
CUFF.182443.1	GO:0005634;GO:0005829;GO:0070062;GO:0004722;GO:0004725;GO:0005515;GO:0008138;GO:0035335;GO:0008287;GO:0006570;EC:3.1.3.48;EC:3.1.3	dual specificity phosphatase 23
CUFF.182442.1	GO:0005634;GO:0005737;GO:0070062;GO:0004722;GO:0004725;GO:0008138;GO:0035335;GO:0008287;GO:0006570;EC:3.1.3.48;EC:3.1.3	dual specificity phosphatase 23
CUFF.182920.1	GO:0005886;GO:0016021;GO:0004930;GO:0004984;GO:0006955;GO:0050911;GO:0007187	olfactory receptor 10R2
CUFF.182934.1	GO:0016020;GO:0030882;GO:0006955;GO:0019814	T-cell surface glyco CD1c
CUFF.182945.1	GO:0005886;GO:0010008;GO:0016021;GO:0045121;GO:0030881;GO:0030883;GO:0030884;GO:0071723;GO:0002250;GO:0048007;GO:0019814	antigen-presenting glyco CD1d-like
CUFF.182995.1	GO:0005634;GO:0001227;GO:0043565;GO:0000122;GO:0030154	ETS translocation variant 3
CUFF.183401.1	GO:0005515;GO:0044822;GO:0002244	G patch domain-containing 4
CUFF.183614.2	GO:0030176;GO:0033185;GO:0004582;GO:0006506;GO:0031647;GO:0035269;GO:0000136;EC:2.4.1.83	dolichol-phosphate mannosyltransferase subunit 3 isoform X1
CUFF.183614.1	GO:0030176;GO:0033185;GO:0004582;GO:0006506;GO:0031647;GO:0035269;GO:0000136;EC:2.4.1.83	dolichol-phosphate mannosyltransferase subunit 3 isoform X1
CUFF.183640.1	GO:0005886;GO:0046875;GO:0007411;GO:0048013	ephrin-A4 isoform X1
CUFF.184786.1	GO:0005765;GO:0043202;GO:0070062;GO:0004348;GO:0005102;GO:0005975;GO:0006680;GO:0009267;GO:0016239;GO:0023021;GO:0032434;GO:0032715;GO:0035307;GO:0043407;GO:0046512;GO:0046513;GO:0071356;GO:1903052;EC:3.2.1.45	glucosylceramidase isoform X1
CUFF.184786.2	GO:0005765;GO:0043202;GO:0070062;GO:0004348;GO:0005102;GO:0005975;GO:0006680;GO:0009267;GO:0016239;GO:0023021;GO:0032434;GO:0032715;GO:0035307;GO:0043407;GO:0046512;GO:0046513;GO:0071356;GO:1903052;EC:3.2.1.45	glucosylceramidase isoform X1
CUFF.185409.2	GO:0005737;GO:0005886;GO:0003919;GO:0006747;GO:0006771;EC:2.7.7.2	FAD synthase isoform X2
CUFF.184196.1	GO:0005576;GO:0005737;GO:0005509	S100-A7
CUFF.184352.1	GO:0008270;GO:0008745;GO:0009253;GO:0009252;EC:3.5.1.28	peptidoglycan recognition 4
CUFF.187740.1	GO:0031415;GO:0070062;GO:0004147;GO:0004596;GO:0005515;GO:0008951;GO:0010485;GO:0016406;GO:0016411;GO:0016412;GO:0016413;GO:0016414;GO:0016416;GO:0016418;GO:0016419;GO:0016454;GO:0016749;GO:0016750;GO:0016751;GO:0016753;GO:0018030;GO:0018031;GO:0018711;GO:0018712;GO:0018713;GO:0019186;GO:0019705;GO:0032216;GO:0034737;GO:0034738;GO:0034848;GO:0034851;GO:0034915;GO:0034919;GO:0034945;GO:0043741;GO:…	N-alpha-acetyltransferase partial
CUFF.187739.1	GO:0016021;GO:0031415;GO:0070062;GO:0004596;GO:0010485;GO:0052858;GO:0006474;GO:0043967;GO:0071962;GO:0042967;EC:2.3.1.88;EC:2.3.1	N-alpha-acetyltransferase 50
CUFF.184499.1	GO:0003964;GO:0006278;EC:2.7.7.49	endonuclease reverse transcriptase
CUFF.184501.1	GO:0009986;GO:0008201;GO:0048240	binder of sperm homolog 1
CUFF.184497.1	GO:0005622;GO:0019898;GO:0006623;GO:0045053	unnamed protein product
CUFF.184465.1	GO:0003676;GO:0046872	zinc finger X-linked ZXDB
CUFF.184466.2	GO:0003676;GO:0046872	zinc finger X-linked ZXDB-like
CUFF.184873.1	GO:0005654;GO:0005694;GO:0005737;GO:0007059;GO:0035307;GO:0051301	cell division cycle-associated 2
CUFF.185786.1	GO:0005634;GO:0005737;GO:0005515;GO:0044822;GO:0001701;GO:0006355;GO:0006366;GO:0015031	transcription factor BTF3
CUFF.184867.1	GO:0005739;GO:0005829;GO:0005874;GO:0016020;GO:0030425;GO:0030426;GO:0043025;GO:0043195;GO:0043209;GO:0070062;GO:0004157;GO:0008017;GO:0019901;GO:0001975;GO:0006897;GO:0007010;GO:0007165;GO:0007411;GO:0014049;GO:0021510;GO:0021772;GO:0030516;GO:0042220;GO:0042493;GO:0048489;GO:0006206;GO:0015940;GO:0019482;GO:0045298;EC:3.5.2.2	dihydropyrimidinase-related 2 isoform X1
CUFF.185081.1	GO:0016021	scavenger receptor class A member 3
CUFF.185421.1	GO:0005737;GO:0070062	hsc70-interacting isoform X1
CUFF.185555.1	GO:0000784;GO:0005654;GO:0019013;GO:0022625;GO:0031429;GO:0090661;GO:0034513;GO:0044822;GO:0070034;GO:0000469;GO:0000470;GO:0006412;GO:0031118;GO:0031120	H ACA ribonucleo complex subunit 2
CUFF.186033.1	GO:0016020	P2X purinoceptor 2 isoform X1
CUFF.186034.1	GO:0005639;GO:0005887;GO:0016324;GO:0043235;GO:0001614;GO:0004931;GO:0005524;GO:0042802;GO:0001666;GO:0003029;GO:0007274;GO:0007528;GO:0007605;GO:0009743;GO:0014832;GO:0030432;GO:0033198;GO:0035590;GO:0048266;GO:0048741;GO:0050909;GO:0051260;GO:0098655	P2X purinoceptor 2
CUFF.186034.2	GO:0005639;GO:0005887;GO:0016324;GO:0043235;GO:0001614;GO:0004931;GO:0005524;GO:0042802;GO:0001666;GO:0003029;GO:0007274;GO:0007528;GO:0007605;GO:0009743;GO:0014832;GO:0030432;GO:0033198;GO:0035590;GO:0048266;GO:0048741;GO:0050909;GO:0051260;GO:0098655	P2X purinoceptor 2
CUFF.186019.1	GO:0005654;GO:0005886;GO:0008622;GO:0000166;GO:0003677;GO:0003682;GO:0003887;GO:0008270;GO:0008408;GO:0000082;GO:0000731;GO:0006260;GO:0006287;GO:0006297;GO:0090305;GO:0000785;EC:2.7.7.7	DNA polymerase epsilon catalytic subunit A
CUFF.186021.1	GO:0005639;GO:0005887;GO:0016324;GO:0043235;GO:0001614;GO:0004931;GO:0005524;GO:0042802;GO:0001666;GO:0003029;GO:0007274;GO:0007528;GO:0007605;GO:0009743;GO:0014832;GO:0030432;GO:0033198;GO:0035590;GO:0048266;GO:0048741;GO:0050909;GO:0051260;GO:0098655	P2X purinoceptor 2 isoform X1
CUFF.186489.1	GO:0005886;GO:0016021;GO:0004930;GO:0007166;GO:0010579	probable G- coupled receptor 133 isoform X1
CUFF.187763.1	GO:0005615;GO:0005125;GO:0005147;GO:0007165;GO:0005900	interleukin-31
CUFF.189730.1	GO:0005887;GO:0014704;GO:0014801;GO:0033017;GO:0090534;GO:0097470;GO:0005509;GO:0005524;GO:0008022;GO:0019899;GO:0044548;GO:0086039;GO:0002026;GO:0006984;GO:0006996;GO:0010882;GO:0014883;GO:0032470;GO:0033292;GO:0034599;GO:0045822;GO:0055119;GO:0070296;GO:0070588;GO:0086036;GO:1903233;GO:1903515	sarcoplasmic endoplasmic reticulum calcium ATPase 2 isoform X1
CUFF.189836.3	GO:0005737;GO:0004407;GO:0019899;GO:0000122;GO:0016575;GO:0021762;GO:0043065;GO:0000118;EC:3.5.1.98	sin3 histone deacetylase corepressor complex component SDS3
CUFF.188096.1	GO:0005794;GO:0019005;GO:0031467;GO:0048471;GO:1990393;GO:0004842;GO:0007030;GO:0008283;GO:0016567;GO:0050775;GO:0060712;GO:0060716	F-box WD repeat-containing 8
CUFF.188295.1	GO:0005634;GO:0005737;GO:0005813;GO:0015631;GO:0000122;GO:0022008;GO:0045746;GO:0051168;GO:0045298	RBPJ-interacting and tubulin-associated 1
CUFF.189349.2	GO:0005737;GO:0017089;GO:0051861;GO:0046836	glycolipid transfer
CUFF.190573.1	GO:0016459;GO:0003774;GO:0003779;GO:0005524	unconventional myosin-Ih
CUFF.189405.1	GO:0005654;GO:0005739;GO:0003684;GO:0004844;GO:0019899;GO:0016032;GO:0016446;GO:0043066;GO:0045008;GO:0045830;GO:0097510;EC:3.2.2	uracil-DNA glycosylase isoform X2
CUFF.189627.1	GO:0005741;GO:0005778;GO:0005782;GO:0005829;GO:0003884;GO:0005102;GO:0046983;GO:0071949;GO:0006562;GO:0036088;GO:0042416;GO:0046416;GO:0046487;GO:0055114;GO:0055130;GO:0006118;GO:0006525;GO:0006544;GO:0006563;GO:0006566;GO:0006591;GO:0007165;EC:1.4.3.3	D-amino acid partial
CUFF.189379.1	GO:0005654;GO:0015630;GO:0008198;GO:0043734;GO:0051747;GO:0006307;GO:0035511;EC:1.14.11	alpha-ketoglutarate-dependent dioxygenase alkB homolog 2
CUFF.189379.2	GO:0005654;GO:0015630;GO:0008198;GO:0043734;GO:0051747;GO:0006307;GO:0035511;EC:1.14.11	alpha-ketoglutarate-dependent dioxygenase alkB homolog 2
CUFF.190409.1	GO:0003676	piwi 3
CUFF.192591.1	GO:0005654;GO:0005813;GO:0016459;GO:0030018;GO:0031941;GO:0003774;GO:0005524;GO:0001570;GO:0001701;GO:0048739	unconventional myosin-XVIIIb
CUFF.192610.1	GO:0005783;GO:0016021;GO:0043025;GO:0008344;GO:0021680;GO:0060074;GO:0090036	Seizure 6
CUFF.190363.2	GO:0005886;GO:0016021;GO:0004930;GO:0007186;GO:0010759;GO:0032088;GO:0032695;GO:0045600;GO:0050848	chemokine-like receptor 1 isoform X2
CUFF.190363.1	GO:0005886;GO:0016021;GO:0004930;GO:0007186;GO:0010759;GO:0032088;GO:0032695;GO:0045600;GO:0050848	chemokine-like receptor 1 isoform X2
CUFF.192848.2	GO:0000784;GO:0005578;GO:0005730;GO:0005737;GO:0016607;GO:0071008;GO:0071013;GO:0003677;GO:0005515;GO:0000390;GO:0006355;GO:0031214;GO:0031333;GO:0031848;GO:0032091;GO:1904876;GO:2001033	tuftelin-interacting 11
CUFF.193557.1	GO:0001957	probable tumor suppressor MN1
CUFF.189693.1	GO:0005654;GO:0005689;GO:0008270	zinc finger matrin-type 5
CUFF.189693.2	GO:0005654;GO:0005689;GO:0008270	zinc finger matrin-type 5
CUFF.190450.1	GO:0005615;GO:0005622;GO:0005125;GO:0005147;GO:0008083;GO:0006955;GO:0007422;GO:0008284;GO:0008285;GO:0009408;GO:0033138;GO:0038165;GO:0042506;GO:0042508;GO:0042517;GO:0043410;GO:0045835;GO:0045944;GO:0046888;GO:0048266;GO:2001235;GO:0005900;GO:0040007	oncostatin-M isoform X3
CUFF.190101.1	GO:0005576;GO:0005814;GO:0005886;GO:0042629;GO:0004623;GO:0046872;GO:0001675;GO:0007288;GO:0019372;GO:0043303;GO:0046470;GO:0009395;EC:3.1.1.4	group 3 secretory phospholipase A2 isoform X2
CUFF.190102.1	GO:0005576;GO:0005814;GO:0005886;GO:0042629;GO:0004623;GO:0046872;GO:0001675;GO:0007288;GO:0019372;GO:0043303;GO:0046470;GO:0009395;EC:3.1.1.4	group 3 secretory phospholipase A2 isoform X1
CUFF.190102.2	GO:0005615;GO:0005814;GO:0005886;GO:0042629;GO:0046872;GO:0047498;GO:0001675;GO:0007288;GO:0019372;GO:0036148;GO:0036151;GO:0036152;GO:0043303;GO:0009395	group 3 secretory phospholipase A2
CUFF.198583.1	GO:0005813;GO:0019902;GO:0010923	SFI1 homolog isoform X3
CUFF.190441.1	GO:0031502;GO:0034663;GO:0004169;GO:0008017;GO:0016810;GO:0000032;GO:0007010;GO:0007411;GO:0007420;GO:0030516;GO:0035269;GO:0044845;GO:1900101;GO:0000136;GO:0045298;GO:0006807;EC:2.4.1.109	stromal cell-derived factor 2 1
CUFF.190609.1	GO:0005743;GO:0005783;GO:0016491;GO:0046872;GO:0050660;GO:0051537;GO:0045454;GO:0055114;GO:0097194	apoptosis-inducing factor 3 isoform X4
CUFF.191628.2	GO:0005874;GO:0003924;GO:0005200;GO:0005525;GO:0007017	tubulin alpha-3 chain
CUFF.191628.1	GO:0005874;GO:0003924;GO:0005200;GO:0005525;GO:0007017	tubulin alpha-3 chain
CUFF.190631.1	GO:0001669;GO:0005634;GO:0031514;GO:0004674;GO:0005524;GO:0046872;GO:0006468;GO:0007275;GO:0007286;GO:0035556;GO:0009069;EC:2.7.11	testis-specific serine threonine- kinase 1
CUFF.190644.1	GO:0005634;GO:0003700;GO:0043565;GO:0006357;GO:0005667;GO:0045449	homeobox goosecoid-2
CUFF.192320.1	GO:0005739;GO:0016021;GO:0070062;GO:0000287;GO:0016206;GO:0016036;GO:0032259;GO:0042135;GO:0042420;GO:0006570;EC:2.1.1.6	catechol O-methyltransferase
CUFF.190913.1	GO:0005783;GO:0005887;GO:0009986;GO:0043025;GO:0044295;GO:0070062;GO:0004860;GO:0038131;GO:0006469;GO:0019221;GO:0023041;GO:0030517;GO:0043547;GO:0046426	reticulon-4 receptor
CUFF.190972.1	GO:0005634;GO:0043293;GO:0070062;GO:0005524;GO:0008656;GO:0042802;GO:0043531;GO:0001843;GO:0008635;GO:0030900;GO:0051402;GO:0070059;GO:1902510;GO:2001235;GO:0008303	apoptotic protease-activating factor 1-like
CUFF.191289.1	GO:0003964;GO:0004519;GO:0006278;GO:0090305;EC:2.7.7.49	endonuclease reverse transcriptase
CUFF.191449.1	GO:0016021	hemojuvelin isoform X1
CUFF.191449.2	GO:0005615;GO:0009986;GO:0070724;GO:1990712;GO:0001948;GO:0015026;GO:0036122;GO:0098821;GO:1990459;GO:0000122;GO:0006879;GO:0016540;GO:0030514;GO:0032924;GO:0045944	hemojuvelin isoform X2
CUFF.191454.1	GO:0005634;GO:0003700;GO:0005515;GO:0008270;GO:0043565;GO:0006355;GO:0021799;GO:0021800;GO:0021853;GO:0048469;GO:0005667;GO:0045449	LIM homeobox Lhx6
CUFF.193054.1	GO:0005096;GO:0008285;GO:0016525;GO:0030948;GO:0038026;GO:0043065;GO:0043547	disabled homolog 2-interacting
CUFF.193425.1	GO:0016021;GO:0032580;GO:0046872;GO:0047276;GO:0005975;GO:0033580;GO:0009247;EC:2.4.1.87	N-acetyllactosaminide alpha-1,3-galactosyltransferase isoform X1
CUFF.196738.1	GO:0005765;GO:0005802;GO:0005829;GO:0045335;GO:0055037;GO:0070062;GO:0003924;GO:0005525;GO:0019003;GO:0031489;GO:0006895;GO:0007264;GO:0008543;GO:0009790;GO:0032456;GO:0032880;GO:0042742;GO:0090382;GO:0016459	ras-related Rab-14 isoform X1
CUFF.192180.1	GO:0005576;GO:0004222;GO:0006508;EC:3.4.24	pappalysin-1
CUFF.191725.1	GO:0005737;GO:0030529;GO:0043229	ubiquitin-40S ribosomal S27a
CUFF.192176.2	GO:0016021	replicative senescence upregulated
CUFF.223502.1	GO:0005887;GO:0046696;GO:0001530;GO:0001875;GO:0004888;GO:0002755;GO:0006954;GO:0031663;GO:0032497;GO:0034142;GO:0042116;GO:0050702;GO:0050707;GO:0050829;GO:1900227	Toll-like receptor 4
CUFF.223503.1	GO:0005887;GO:0046696;GO:0001530;GO:0001875;GO:0004888;GO:0002755;GO:0006954;GO:0031663;GO:0032497;GO:0034142;GO:0042116;GO:0050702;GO:0050707;GO:0050829;GO:1900227	Toll-like receptor 4
CUFF.193723.1	GO:0005581;GO:0005201;GO:0005578	collagen alpha-1(XXVII) chain
CUFF.193671.1	GO:0005615;GO:0002682;GO:0006810	AT-hook-containing transcription factor isoform X1
CUFF.192161.1	GO:0005789;GO:0016021;GO:0004497;GO:0005506;GO:0016705;GO:0020037;GO:0055114	cytochrome P450 4A24-like
CUFF.192161.2	GO:0005789;GO:0016021;GO:0004497;GO:0005506;GO:0016705;GO:0020037;GO:0055114	cytochrome P450 4A24-like
CUFF.192200.1	GO:0016021;GO:0019028;GO:0019031;GO:0005198;GO:0019058	envelope partial
CUFF.192221.1	GO:0016021;GO:0019028;GO:0019031;GO:0005198;GO:0019058	envelope glyco
CUFF.192221.2	GO:0016021;GO:0019028;GO:0019031;GO:0003677;GO:0003964;GO:0004190;GO:0004523;GO:0005198;GO:0008270;GO:0006278;GO:0006310;GO:0006508;GO:0015074;GO:0019068;GO:0046718;GO:0075713;GO:0090502;GO:0051252;EC:3.4.23;EC:2.7.7.49;EC:3.1.26.4	truncated envelope glyco
CUFF.298994.1	GO:0016021	ITFG3
CUFF.203343.1	GO:0005576;GO:0004252;GO:0006508;EC:3.4.21	tryptase alpha beta-1-like
CUFF.203343.2	GO:0004252;GO:0006508;EC:3.4.21	tryptase alpha beta-1-like
CUFF.301847.1	GO:0005576;GO:0001664;GO:0007218;GO:0007631	neuropeptide W
CUFF.301869.1	GO:0016021;GO:0001822	polycystin-1 isoform X1
CUFF.301866.1	GO:0016021;GO:0001822	polycystin-1 isoform X2
CUFF.192491.1	GO:0005576;GO:0005794;GO:0005102;GO:0007165	netrin- partial
CUFF.192515.1	GO:0016021;GO:0004872;GO:0007165	progestin and adipoQ receptor family member 4
CUFF.193098.1	GO:0033018;GO:0005525;GO:0002115;GO:0014873	sarcalumenin isoform X2
CUFF.196495.1	GO:0005856;GO:0070062	periplakin
CUFF.194307.1	GO:0003964;GO:0004519;GO:0006278;GO:0090305;EC:2.7.7.49	endonuclease reverse transcriptase
CUFF.194221.1	GO:0005886;GO:0015935;GO:0004872;GO:0007165	40S ribosomal SA
CUFF.194221.3	GO:0005886;GO:0015935;GO:0004872;GO:0007165	40S ribosomal SA
CUFF.194221.2	GO:0005886;GO:0015935;GO:0004872;GO:0007165	40S ribosomal SA
CUFF.193525.1	GO:0005759;GO:0005829;GO:0032144;GO:0003867;GO:0030170;GO:0032145;GO:0042803;GO:0046872;GO:0047298;GO:0051537;GO:0009450;GO:0042135;GO:0048148;GO:0006522;GO:0006531;GO:0019482;GO:0006550;GO:0006552;GO:0006574;EC:2.6.1.22;EC:2.6.1.19	4-aminobutyrate mitochondrial
CUFF.196249.1	GO:0005783;GO:0008021;GO:0009986;GO:0014069;GO:0017146;GO:0030054;GO:0042734;GO:0043195;GO:0043197;GO:0045211;GO:0004972;GO:0005234;GO:0005262;GO:0008270;GO:0016595;GO:0019901;GO:0022843;GO:0032403;GO:0035254;GO:0042165;GO:0046982;GO:0050839;GO:0051117;GO:0097110;GO:0001508;GO:0001964;GO:0001975;GO:0007613;GO:0007626;GO:0008104;GO:0008542;GO:0009611;GO:0022008;GO:0030431;GO:0033058;GO:0035235;GO:…	glutamate receptor NMDA 2A isoform X2
CUFF.196395.1	GO:0005737;GO:0004860;GO:0005159;GO:0019901;GO:0006469;GO:0010534;GO:0016567;GO:0042510;GO:0042518;GO:0045444;GO:0046627;GO:0050707;GO:0060334;GO:0071230	suppressor of cytokine signaling 1
CUFF.194405.2	GO:0005319;GO:0006869	PREDICTED: uncharacterized protein LOC100627046
CUFF.194510.1	GO:0000110;GO:0000784;GO:0005669;GO:0070522;GO:0000014;GO:0001094;GO:0003684;GO:0003697;GO:0008022;GO:0043566;GO:0047485;GO:0000712;GO:0000724;GO:0006283;GO:0006293;GO:0006295;GO:0006296;GO:0009650;GO:0032205;GO:0034644;GO:0070911;GO:1901255;GO:0006308	DNA repair endonuclease XPF
CUFF.197188.2	GO:0043227;GO:0044424;GO:0003824;GO:0005488;GO:0044699	glutamine synthetase
CUFF.194874.1	GO:0016459;GO:0070062;GO:0003774;GO:0005524;GO:0008307;GO:0051015;GO:0048251;GO:0048739;GO:0098779	myosin-11 isoform X1
CUFF.194867.2	GO:0016459;GO:0003774	myosin-11 isoform X1
CUFF.195617.3	GO:0016021;GO:0005524;GO:0042626;GO:0055085	multidrug resistance-associated 6
CUFF.195699.1	GO:0005789;GO:0016021;GO:0005515;GO:0030246;GO:0031648	nodal modulator 1 isoform X2
CUFF.195274.1	GO:0016021	transmembrane channel 7
CUFF.195341.1	GO:0003824;GO:0008152	acyl-coenzyme A synthetase mitochondrial isoform X1
CUFF.195359.1	GO:0005739;GO:0003824;GO:0008152	acyl-coenzyme A synthetase mitochondrial
CUFF.199344.2	GO:0030286;GO:0003777;GO:0005524;GO:0016887;GO:0007018;GO:0005874;EC:3.6.1.3	dynein heavy chain axonemal
CUFF.199353.1	GO:0005737;GO:0005858;GO:0005874;GO:0003777;GO:0005524;GO:0016887;GO:0001539;GO:0007018;EC:3.6.1.3	Dynein heavy chain axonemal
CUFF.199345.1	GO:0016021;GO:0030286;GO:0003777;GO:0005524;GO:0016887;GO:0007018;GO:0005874;EC:3.6.1.3	dynein heavy chain axonemal
CUFF.199354.1	GO:0030286;GO:0003777;GO:0005524;GO:0016887;GO:0007018;GO:0005874;EC:3.6.1.3	dynein heavy chain axonemal
CUFF.195724.1	GO:0004686;GO:0005509;GO:0005516;GO:0005524;GO:0031952;GO:0009069;EC:2.7.11.20	eukaryotic elongation factor 2 kinase
CUFF.195724.2	GO:0003746;GO:0004686;GO:0005509;GO:0005516;GO:0005524;GO:0031952;GO:0005840;GO:0006448;GO:0009069;EC:2.7.11.20	eukaryotic elongation factor 2 kinase isoform X1
CUFF.195729.1	GO:0016021;GO:0003854;GO:0006694;GO:0055114;GO:0008207;GO:0008209;GO:0008210;EC:1.1.1.145	short-chain dehydrogenase reductase family 42E member 2
CUFF.201580.1	GO:0016324;GO:0007160;GO:0007605;GO:0019226	otoancorin isoform X2
CUFF.201576.1	GO:0009986;GO:0016324;GO:0007160;GO:0007605;GO:0019226	otoancorin isoform X6
CUFF.196917.1	GO:0005887;GO:0009897;GO:0034706;GO:0070062;GO:0015280;GO:0050699;GO:0035725;GO:0050891;GO:0055078	amiloride-sensitive sodium channel subunit beta
CUFF.196929.1	GO:0005730;GO:0017119;GO:0006486;GO:0006886;GO:0006890;GO:0007030;GO:0034067;GO:0050821	conserved oligomeric Golgi complex subunit 7 isoform X1
CUFF.201479.1	GO:0005737	cerebellar degeneration-related 2
CUFF.197126.1	GO:0044822	mitochondrial inner membrane COX18 isoform X1
CUFF.196303.1	GO:0000930;GO:0005634;GO:0005829;GO:0016020;GO:0034451;GO:0035869;GO:0045893;GO:0060271;GO:0090316	centrosomal of 290 kDa
CUFF.196377.1	GO:0008076;GO:0005249;GO:0015269;GO:0071805	potassium channel subfamily T member 2
CUFF.196375.2	GO:0008076;GO:0005249;GO:0015269;GO:0071805	Potassium channel subfamily T member 2
CUFF.196375.3	GO:0008076;GO:0005249;GO:0015269;GO:0071805	Potassium channel subfamily T member 2
CUFF.199146.1	GO:0005654;GO:0009055;GO:0015035;GO:0046872;GO:0051537;GO:0010033;GO:0042542;GO:0045454;GO:0055114;GO:0006118	glutaredoxin 2
CUFF.196717.3	GO:0005634;GO:0005829;GO:0005886;GO:0005096;GO:0043547;GO:0045744	regulator of G- signaling 13 isoform X1
CUFF.196598.3	GO:0005730;GO:0005829;GO:0009898;GO:0005096;GO:0006417;GO:0007049;GO:0007283;GO:0010519;GO:0010614;GO:0043407;GO:0043547;GO:0043951;GO:0045744;GO:0050873;GO:0055119;GO:0060087;GO:0060452;GO:0071877	regulator of G- signaling 2
CUFF.196906.1	GO:0005886;GO:0016021;GO:0005385;GO:0006828;GO:0010043;GO:0061088;GO:0071577	zinc transporter 10
CUFF.197756.1	GO:0005739;GO:0016021;GO:0070062;GO:0004128;GO:0071949;GO:0016126;GO:0055114;GO:1903955;GO:0006040;GO:0006118;EC:1.6.2.2	NADH-cytochrome b5 reductase 1
CUFF.198779.1	GO:0005634;GO:0005515;GO:0043565;GO:0001889;GO:0006355;GO:0007519;GO:0008284;GO:0045627;GO:0045629;GO:0046622;GO:0048484;GO:0048557	#NAME?
CUFF.222038.1	GO:0005654;GO:0005739;GO:0005829;GO:0005925;GO:0030659;GO:0042470;GO:0070062;GO:0072562;GO:0008134;GO:0019901;GO:0019904;GO:0031625;GO:0042802;GO:0044822;GO:0006605;GO:0030168;GO:0043066;GO:0043488;GO:0051683;GO:0090168;GO:1900740;GO:0005667	14-3-3 zeta delta
CUFF.197664.2	GO:0016021;GO:0015197;GO:0007225;GO:0007368;GO:0009880;GO:0009953;GO:0015833;GO:0060539	dispatched homolog 1 isoform X1
CUFF.222035.1	GO:0005654;GO:0005968;GO:0005092;GO:0016491;GO:0016740;GO:0017137;GO:0006886;GO:0007264;GO:0018344;GO:0050790;GO:0055114	rab s geranylgeranyltransferase component A 2
CUFF.222613.1	GO:0005622;GO:0003676;GO:0046872;GO:0006355	zinc finger 596 isoform X1
CUFF.198047.2	GO:0005578;GO:0005796;GO:0005887;GO:0009986;GO:0004222;GO:0005509;GO:0008047;GO:0008270;GO:0001958;GO:0006508;GO:0022617;GO:0030574;GO:0035988;GO:0043085;GO:0048701;GO:0097094;EC:3.4.24	matrix metallo ase-16-like
CUFF.198039.1	GO:0005840;GO:0003735;GO:0006412;GO:0042254	60S ribosomal L30
CUFF.198412.1	GO:0003964;GO:0004519;GO:0006278;GO:0090305;EC:2.7.7.49	endonuclease reverse transcriptase
CUFF.199007.1	GO:0005829;GO:0005925;GO:0010494;GO:0016020;GO:0070062;GO:0071013;GO:0000166;GO:0008022;GO:0008143;GO:0008266;GO:0008494;GO:0044822;GO:0000398;GO:0006378;GO:0031047;GO:0045070;GO:0048255;GO:0060213;GO:2000623;GO:0005840;GO:0045948	polyadenylate-binding 1
CUFF.198503.1	GO:0015935;GO:0003723;GO:0003735;GO:0006412;GO:0042254	40S ribosomal S2
CUFF.198386.1	GO:0016020	Mitochondrial carrier partial
CUFF.207152.1	GO:0005886;GO:0005509;GO:0007156	protocadherin-8 isoform X2
CUFF.207288.1	GO:0031463;GO:0004842;GO:0016567	kelch repeat and BTB domain-containing 7
CUFF.198735.1	GO:0016020	hypothetical protein M91_04059
CUFF.201393.1	GO:0008270;GO:0016787	cytidine and dCMP deaminase domain-containing 1 isoform X1
CUFF.201393.2	GO:0008270;GO:0016787	cytidine and dCMP deaminase domain-containing 1
CUFF.200167.1	GO:0005737;GO:0005488;GO:0009975;GO:0016849;GO:0007165;GO:0009190	guanylate cyclase soluble subunit beta-2-like
CUFF.202381.2	GO:0005615;GO:0004867;GO:0010951	serpin E3
CUFF.203946.1	GO:0015629;GO:0032039;GO:0016180	integrator complex subunit 6
CUFF.217996.1	GO:0005887;GO:0000064;GO:0015181;GO:0015189;GO:0015297;GO:0015809;GO:1903352;GO:1903401;GO:1903826;GO:0015822;GO:0015819	high affinity cationic amino acid transporter 1
CUFF.202155.2	GO:0005666;GO:0005736;GO:0001054;GO:0001056;GO:0003677;GO:0046983;GO:0006360;GO:0006383	DNA-directed RNA polymerases I and III subunit RPAC2
CUFF.201254.1	GO:0005730;GO:0016020;GO:0005525;GO:0007264;GO:0045943	ras family member 11A
CUFF.201255.1	GO:0005730;GO:0016020;GO:0005525;GO:0007264;GO:0045943	ras family member 11A
CUFF.204297.1	GO:0043231	FUN14 domain-containing 2
CUFF.201779.1	GO:0016787	mitochondrial intermediate peptidase
CUFF.203071.1	GO:0016021	IL- partial
CUFF.203003.1	GO:0005634;GO:0005739;GO:0030544;GO:0051087;GO:0070628;GO:0090084	sacsin isoform X1
CUFF.202792.1	GO:0016021	mitochondrial inner membrane COX18 isoform X1
CUFF.202797.2	GO:0005886;GO:0016021;GO:0008270;GO:0019706;GO:0018345;GO:0042967;EC:2.3.1.225	probable palmitoyltransferase ZDHHC20 isoform X2
CUFF.202855.1	GO:0000118;GO:0005737;GO:0016607;GO:0035145;GO:0061574;GO:0003714;GO:0004407;GO:0005515;GO:0044822;GO:0000381;GO:0006357;GO:0016575;GO:0043065;GO:0048025;GO:0005667;GO:0016481;EC:3.5.1.98	histone deacetylase complex subunit SAP18
CUFF.204688.1	GO:0016021	endonuclease reverse transcriptase
CUFF.203654.1	GO:0005922;GO:0016021;GO:0007154;GO:0007605;GO:0042471	gap junction beta-6
CUFF.203652.1	GO:0005737;GO:0016605;GO:0000981;GO:0003677;GO:0008270;GO:0031624;GO:0006355;GO:0007010;GO:0007275;GO:0022604	zinc finger MYM-type 2
CUFF.202480.1	GO:0016021	IL- partial
CUFF.202500.1	GO:0016021;GO:0005254;GO:0005524;GO:0042626;GO:1902476	multidrug resistance-associated 4-like
CUFF.202502.1	GO:0003964;GO:0004519;GO:0006278;GO:0090305;EC:2.7.7.49	endonuclease reverse transcriptase
CUFF.205126.1	GO:0016021;GO:0030133	transmembrane 187
CUFF.203904.1	GO:0008138;GO:0006470;EC:3.1.3	dual specificity phosphatase 9
CUFF.203406.1	GO:0070062;GO:0004866;GO:0050121;GO:0006044;GO:0010951;GO:0019262;EC:5.1.3.8	N-acylglucosamine 2- partial
CUFF.202984.1	GO:0006357;GO:0008584	mastermind-like domain-containing 1 isoform X3
CUFF.202979.2	GO:0006357;GO:0008584	mastermind-like domain-containing 1 isoform X1
CUFF.203149.1	GO:0005634;GO:0003700;GO:0043565;GO:0006355;GO:0005667;GO:0045449	heat shock transcription X-linked-like
CUFF.203114.1	GO:0016021;GO:0030425;GO:0005515	transmembrane 185A
CUFF.203114.2	GO:0016021;GO:0030425;GO:0005515	transmembrane 185A-like
CUFF.203114.3	GO:0016021;GO:0030425	transmembrane 185A isoform X2
CUFF.203316.1	GO:0005634;GO:0003700;GO:0043565;GO:0006355;GO:0005667;GO:0045449	heat shock transcription X-linked-like
CUFF.203372.1	GO:0005634;GO:0008420;GO:0006378;GO:0070940;GO:0008287	RNA polymerase II subunit A C-terminal domain phosphatase SSU72
CUFF.204818.1	GO:0005634;GO:0003700;GO:0043565;GO:0046872;GO:0006355;GO:0005667;GO:0045449	zinc finger 75D isoform X1
CUFF.206083.1	GO:0005634;GO:0016021;GO:0048471;GO:0000122;GO:0045944	motile sperm domain-containing 1 isoform X1
CUFF.206431.1	GO:0005739	fibrous sheath-interacting 2-like
CUFF.205109.1	GO:0005622;GO:0005886;GO:0003924;GO:0005515;GO:0005525;GO:0007264;GO:0019882;GO:2000785	ras-related Rab-33A
CUFF.208658.1	GO:0016020	IL- partial
CUFF.208657.1	GO:0006952;GO:0006955;GO:0048584	SH2 domain-containing 1A
CUFF.208657.2	GO:0005737;GO:0005070;GO:0002250;GO:0006959;GO:0006968;GO:0007267;GO:0009967;GO:0045954	SH2 domain-containing 1A
CUFF.205432.1	GO:0005886;GO:0022627;GO:0003743;GO:0001731;GO:0002192;GO:0006355;GO:0006974;GO:0007049;GO:0032790;GO:0040008;GO:0006446	malignant T-cell-amplified sequence 1 isoform X1
CUFF.206795.1	GO:0005654;GO:0005730;GO:0005737;GO:0005886;GO:0008327;GO:0046872;GO:0045892	transcriptional regulator Kaiso
CUFF.209984.1	GO:0005654;GO:0005730;GO:0005815;GO:0005829;GO:0035145;GO:0000166;GO:0003729;GO:0005487;GO:0005515;GO:0000184;GO:0000398;GO:0006369;GO:0006406;GO:0031124;GO:0045727	regulator of nonsense transcripts 3B isoform X1
CUFF.205400.1	GO:0005524	ubiquitin-conjugating enzyme E2 A
CUFF.205740.1	GO:0005840;GO:0003735;GO:0006412;GO:0042254	60S ribosomal L32
CUFF.205604.1	GO:0003824	A3Z2_1
CUFF.205638.1	GO:0016757	UDP- c:betaGal beta-1,3-N-acetylglucosaminyltransferase 1 isoform X2
CUFF.205643.1	GO:0016021	testis-expressed sequence 2 isoform X2
CUFF.205643.2	GO:0016021	testis-expressed sequence 2 isoform X2
CUFF.205669.1	GO:0005634;GO:0005829;GO:0016021;GO:0004674;GO:0005515;GO:0005524;GO:0042162;GO:0044822;GO:0046872;GO:0000184;GO:0000723;GO:0006281;GO:0006406;GO:0018105;GO:0046777;GO:0046854;GO:0009069;EC:2.7.11	Serine threonine- kinase SMG1
CUFF.205698.1	GO:0015629;GO:0030018;GO:0003779;GO:0031433	myozenin-2
CUFF.205707.1	GO:0005925;GO:0015629	synaptopodin-2
CUFF.206209.1	GO:0016020	Retrovirus-related Pol poly LINE-1
CUFF.205960.1	GO:0070062;GO:0017124	osteoclast-stimulating factor 1
CUFF.206013.1	GO:0008484;GO:0008152	arylsulfatase J
CUFF.205949.1	GO:0005886;GO:0030425;GO:0031410;GO:0043083;GO:0043195;GO:0004252;GO:0005044;GO:0006887;GO:0006898;GO:0031638;GO:0007165;EC:3.4.21	partial
CUFF.206021.1	GO:0005887;GO:0014069;GO:0014704;GO:0016323;GO:0030018;GO:0030315;GO:0031430;GO:0043034;GO:0045211;GO:0048471;GO:0008093;GO:0015459;GO:0019901;GO:0030507;GO:0044325;GO:0051117;GO:0003283;GO:0010628;GO:0010881;GO:0033292;GO:0034394;GO:0036309;GO:0036371;GO:0042981;GO:0050821;GO:0060307;GO:0070972;GO:0072661;GO:0086005;GO:0086036;GO:0086091;GO:0098904;GO:0098907;GO:0098910;GO:1901018;GO:1901021;GO:…	ankyrin-2 isoform X2
CUFF.206021.2	GO:0005887;GO:0014069;GO:0014704;GO:0016323;GO:0030018;GO:0030315;GO:0031430;GO:0043034;GO:0045211;GO:0048471;GO:0008093;GO:0015459;GO:0019901;GO:0030507;GO:0044325;GO:0051117;GO:0003283;GO:0010628;GO:0010881;GO:0033292;GO:0034394;GO:0036309;GO:0036371;GO:0042981;GO:0050821;GO:0060307;GO:0070972;GO:0072661;GO:0086005;GO:0086036;GO:0086091;GO:0098904;GO:0098907;GO:0098910;GO:1901018;GO:1901021;GO:…	ankyrin-2 isoform X10
CUFF.206579.1	GO:0008483;GO:0030170	ethanolamine-phosphate phospho-lyase
CUFF.206575.1	GO:0005739;GO:0008483;GO:0030170;GO:0042802;GO:0050459;EC:4.2.3.2	ethanolamine-phosphate phospho-lyase
CUFF.206584.1	GO:0016021	IL- partial
CUFF.206683.1	GO:0005615;GO:0039706;GO:0007275;GO:0090090;GO:0090263	dickkopf-related 2
CUFF.206656.2	GO:0005789;GO:0016021;GO:0031090;GO:0005506;GO:0008395;GO:0020037;GO:0070330;GO:0055114;EC:1.14.14.1	cytochrome P450 2U1-like
CUFF.208586.1	GO:0005604;GO:0030485;GO:0034678;GO:0070062;GO:0005178;GO:0005509;GO:0001658;GO:0007160;GO:0010694;GO:0010811;GO:0030198;GO:0030511;GO:0033631;GO:0045184;GO:0045669;GO:0045987;GO:0070374;GO:0071356;GO:0097195;GO:2000721	nephronectin isoform X3
CUFF.208055.2	GO:0005887;GO:0030425;GO:0043025;GO:1990712;GO:0001948;GO:0004702;GO:0005025;GO:0005524;GO:0046332;GO:0046872;GO:0001502;GO:0001550;GO:0002063;GO:0006954;GO:0009953;GO:0023014;GO:0030166;GO:0030501;GO:0030509;GO:0031290;GO:0032332;GO:0035108;GO:0045669;GO:0045944;GO:0060041;GO:0060350;GO:1902043;GO:1902731;GO:0009069;EC:2.7.11	bone morphogenetic receptor type-1B
CUFF.208050.1	GO:0003677	tigger transposable element-derived 2
CUFF.210834.1	GO:0005634;GO:0003677	tigger transposable element-derived 1
CUFF.210132.2	GO:0005739;GO:0044237;GO:0044238;GO:0071704	acyl carrier mitochondrial
CUFF.210821.1	GO:0016234;GO:0016605;GO:0031965;GO:0034274;GO:0097635;GO:0003831;GO:0005515;GO:0005545;GO:0046872;GO:0035973;GO:0018146;EC:2.4.1.38	WDFY3 partial
CUFF.211497.2	GO:0004803;GO:0043565;GO:0006313;GO:0015074	DNA transposase THAP9
CUFF.211497.1	GO:0004803;GO:0043565;GO:0006313;GO:0015074	DNA transposase THAP9
CUFF.210043.2	GO:0005654;GO:0004672;GO:0005524;GO:0019208;GO:0006468;GO:0030500;GO:0050790	BMP-2-inducible kinase
CUFF.211296.1	GO:0005634;GO:0005737;GO:0030424;GO:0043565;GO:0001656;GO:0006355;GO:0007498;GO:0045665;GO:0045666;GO:0072086	iroquois-class homeodomain irx-3- partial
CUFF.213618.1	GO:0005739;GO:0004129;GO:1902600;GO:0006123;GO:0045277;EC:1.9.3.1	cytochrome c oxidase subunit 6B1
CUFF.210993.1	GO:0005634;GO:0005782;GO:0016020;GO:0002020;GO:0004176;GO:0004252;GO:0005102;GO:0005524;GO:0006515;GO:0006625;GO:0016485;GO:0031998;GO:0006510;GO:0007165;EC:3.4.21	lon protease homolog peroxisomal-like
CUFF.210961.1	GO:0005737;GO:0004683;GO:0004687;GO:0005524;GO:0002528;GO:0006468;GO:0045214;GO:0071347;GO:0009069;GO:0016459;EC:2.7.11.18;EC:2.7.11.17	myosin light chain kinase 3
CUFF.210961.2	GO:0005737;GO:0004683;GO:0004687;GO:0005524;GO:0002528;GO:0006468;GO:0045214;GO:0071347;GO:0009069;GO:0016459;EC:2.7.11.18;EC:2.7.11.17	myosin light chain kinase 3
CUFF.211044.1	GO:0005925;GO:0016020;GO:0022625;GO:0070062;GO:0003735;GO:0006414;GO:0042254	60S acidic ribosomal P2 isoform X5
CUFF.211792.1	GO:0001750;GO:0005829;GO:0005874;GO:0005875;GO:0005886;GO:0014069;GO:0030054;GO:0030426;GO:0043196;GO:0043197;GO:0043204;GO:0048471;GO:0003779;GO:0005519;GO:0005543;GO:0008017;GO:0032403;GO:0001578;GO:0007026;GO:0016358;GO:0031116;GO:0032387;GO:0045773;GO:0047497;GO:0061162;GO:0045298	MAP1B partial
CUFF.211266.1	GO:0003964;GO:0004519;GO:0006278;GO:0090305;EC:2.7.7.49	endonuclease reverse transcriptase
CUFF.214457.1	GO:0005654;GO:0044822	splicing regulatory glutamine lysine-rich 1 isoform X3
CUFF.212893.1	GO:0071013;GO:0003755;GO:0000413;GO:0006457;EC:5.2.1.8	peptidylprolyl isomerase domain and WD repeat-containing 1 isoform X1
CUFF.212605.1	GO:0016021	basic salivary proline-rich 1-like
CUFF.212605.2	GO:0016021	basic salivary proline-rich 1-like
CUFF.212374.1	GO:0016021	IL- partial
CUFF.212994.1	GO:0005171;GO:0005178;GO:0005520;GO:0001558;GO:0002040;GO:0008284;GO:1902204;GO:0008305;GO:0016942	endothelial cell-specific molecule 1
CUFF.213168.1	GO:0005887;GO:0016477	chondroitin sulfate proteoglycan 4-like
CUFF.224388.2	GO:0005634;GO:0005737;GO:0004519;GO:0046872;GO:0008283;GO:0051276;GO:0070481;GO:0070966;GO:0071025;GO:0090305	pelota homolog
CUFF.213579.1	GO:0000276;GO:0005654;GO:0070062;GO:0015078;GO:0016887;GO:0015986;EC:3.6.1.3	ATP synthase subunit mitochondrial
CUFF.218729.1	GO:0016021	hypothetical protein M91_07955
CUFF.213892.1	GO:0005576;GO:0005886;GO:0016021;GO:0004896;GO:0005515;GO:0006897;GO:0019221;GO:0050731;GO:0060396	growth hormone receptor
CUFF.214995.1	GO:0005576;GO:0005579;GO:0006957;GO:0006958;GO:0019835	complement component C7
CUFF.214994.2	GO:0005579;GO:0070062;GO:0006957;GO:0006958;GO:0019835	complement component C7
CUFF.215001.2	GO:0005840;GO:0003735;GO:0019843;GO:0046872;GO:0006412;GO:0042254	60S ribosomal partial
CUFF.218549.1	GO:0005900;GO:0016324;GO:0004924;GO:0019838;GO:0002675;GO:0008284;GO:0038165	oncostatin-M-specific receptor subunit beta isoform X1
CUFF.218568.1	GO:0043235;GO:0070062;GO:0004923;GO:0004924;GO:0005127;GO:0019838;GO:0008284;GO:0038165;GO:0048861;GO:0070120;GO:0005900	leukemia inhibitory factor receptor
CUFF.215977.3	GO:0000785;GO:0032116;GO:0070062;GO:0003682;GO:0008022;GO:0036033;GO:0042826;GO:0047485;GO:0070087;GO:0000122;GO:0003151;GO:0006974;GO:0007420;GO:0007605;GO:0019827;GO:0031065;GO:0034088;GO:0034613;GO:0035115;GO:0035261;GO:0040018;GO:0042471;GO:0042634;GO:0045444;GO:0045778;GO:0045944;GO:0045995;GO:0048557;GO:0048592;GO:0048703;GO:0050890;GO:0060325;GO:0061010;GO:0061038;GO:0071481;GO:0000118	nipped-B isoform X2
CUFF.214062.1	GO:0005576;GO:0005581	complement C1q tumor necrosis factor-related 3 isoform X1
CUFF.221672.1	GO:0005730;GO:0044822;GO:0000027	ribosome biogenesis BRX1 homolog
CUFF.221672.2	GO:0005730;GO:0044822;GO:0000027	ribosome biogenesis BRX1 homolog
CUFF.215126.2	GO:0005737	PDZ domain-containing 2-like isoform X1
CUFF.214512.1	GO:0005886;GO:0016021;GO:0070062;GO:0005509;GO:0007156;GO:0007219	cadherin-6
CUFF.214703.2	GO:0003964;GO:0004519;GO:0006278;GO:0090305;EC:2.7.7.49	Retrovirus-related Pol poly LINE-1
CUFF.214817.1	GO:0003964;GO:0004519;GO:0006278;GO:0090305;EC:2.7.7.49	endonuclease reverse transcriptase
CUFF.214804.1	GO:0005813;GO:0019005;GO:0000086;GO:0007067;GO:0008283;GO:0016567;GO:0031146	F-box LRR-repeat 7
CUFF.216168.1	GO:0004872;GO:0007165	annexin-2 receptor
CUFF.216168.2	GO:0004872;GO:0007165	annexin-2 receptor
CUFF.216168.3	GO:0004872;GO:0007165	annexin-2 receptor
CUFF.214882.1	GO:0005737;GO:0004222;GO:0010760;EC:3.4.24	matrix metallo ase-28 isoform X2
CUFF.214921.1	GO:0005509	WD repeat-containing 49
CUFF.214919.1	GO:0005615;GO:0004867;GO:0010951	serpin I2 isoform X1
CUFF.217166.1	GO:0000118;GO:0005794;GO:0005829;GO:0016235;GO:0016607;GO:0003677;GO:0003700;GO:0018024;GO:0042803;GO:0046872;GO:0006915;GO:0030154;GO:0030512;GO:0034968;GO:0043069;GO:0045892;GO:0045893;GO:0046329;GO:0051726;GO:0071425;GO:0005667;GO:0045449;GO:0006554;EC:2.1.1.43	MDS1 and EVI1 complex locus EVI1 isoform X3
CUFF.215140.1	GO:0005887;GO:0015179;GO:0015297;GO:0010923;GO:0015807;GO:1902475	probable cationic amino acid transporter
[truncated: 66,755 more rows]

## Sheet: GO-BP
GO Term	Number of Sequences
regulation of transcription, DNA-templated	3656
positive regulation of transcription from RNA polymerase II promoter	3034
signal transduction	2568
negative regulation of transcription from RNA polymerase II promoter	2304
serine family amino acid metabolic process	2212
positive regulation of GTPase activity	2085
oxidation-reduction process	1999
positive regulation of transcription, DNA-templated	1661
proteolysis	1325
negative regulation of transcription, DNA-templated	1321
protein phosphorylation	1212
intracellular signal transduction	1029
negative regulation of apoptotic process	953
protein ubiquitination	901
negative regulation of cell proliferation	885
regulation of transcription from RNA polymerase II promoter	853
intracellular protein transport	843
acyl-carrier-protein biosynthetic process	794
positive regulation of cell proliferation	782
immune response	780
innate immune response	651
inflammatory response	575
defense response to virus	480
positive regulation of NF-kappaB transcription factor activity	421
positive regulation of defense response to virus by host	382
response to lipopolysaccharide	358
negative regulation of NF-kappaB transcription factor activity	334
T cell receptor signaling pathway	332
cellular response to lipopolysaccharide	268
adaptive immune response	206
Fc-epsilon receptor signaling pathway	203
B cell differentiation	202
regulation of inflammatory response	197
defense response to bacterium	195
negative regulation of I-kappaB kinase/NF-kappaB signaling	193
response to virus	191
NIK/NF-kappaB signaling	176
negative regulation of inflammatory response	167
positive regulation of T cell proliferation	156
defense response to Gram-positive bacterium	152
B cell receptor signaling pathway	147
positive regulation of interferon-beta production	145
positive regulation of B cell proliferation	134
negative regulation of interleukin-6 production	131
positive regulation of interleukin-6 production	120
lipopolysaccharide-mediated signaling pathway	112
antigen processing and presentation of exogenous peptide antigen via MHC class I, TAP-dependent	101
T cell activation involved in immune response	100
T cell differentiation	99
ribosomal large subunit assembly	79
T cell proliferation	79
regulation of immune response	75
positive regulation of interleukin-8 production	75
positive regulation of NF-kappaB import into nucleus	72
defense response to protozoan	72
natural killer cell activation involved in immune response	71
negative regulation of interferon-gamma production	71
positive regulation of granulocyte differentiation	70
negative regulation of B cell proliferation	69
defense response to fungus	66
positive regulation of cytokine production involved in inflammatory response	65
MyD88-dependent toll-like receptor signaling pathway	62
T cell activation	60
positive regulation of interleukin-6 secretion	60
response to bacterium	59
cellular response to virus	59
antigen processing and presentation of peptide antigen via MHC class I	57
positive regulation of interferon-alpha production	57
toll-like receptor 4 signaling pathway	50
negative regulation of type I interferon production	50
positive regulation of neutrophil chemotaxis	49
positive regulation of interleukin-2 biosynthetic process	49
positive regulation of monocyte chemotaxis	49
regulation of mast cell degranulation	49
immunoglobulin mediated immune response	48
negative regulation of interleukin-12 production	48
positive regulation of activated T cell proliferation	48
T cell apoptotic process	48
natural killer cell mediated cytotoxicity	47
macrophage differentiation	47
positive regulation of natural killer cell differentiation	46
positive regulation of type I interferon-mediated signaling pathway	45
granulocyte chemotaxis	45
positive regulation of NIK/NF-kappaB signaling	45
regulation of I-kappaB kinase/NF-kappaB signaling	45
positive regulation of T cell differentiation	45
positive regulation of cytokine production	44
negative regulation of interleukin-2 production	43
positive regulation of interleukin-12 production	43
positive regulation of interleukin-12 biosynthetic process	43
positive regulation of mast cell degranulation	43
negative regulation of NF-kappaB import into nucleus	42
activation of NF-kappaB-inducing kinase activity	41
positive regulation of natural killer cell mediated cytotoxicity	40
lymphocyte proliferation	40
response to fungus	39
xenophagy	323
spermatogenesis	770
in utero embryonic development	764
ribosome biogenesis	747
cell proliferation	729
small GTPase mediated signal transduction	701
protein transport	685
protein autophosphorylation	677
regulation of cell shape	639
regulation of cell proliferation	614
translation	607
peptidyl-serine phosphorylation	599
transmembrane transport	598
phosphorylation	591
positive regulation of I-kappaB kinase/NF-kappaB signaling	588
purine nucleobase metabolic process	571
cell differentiation	566
positive regulation of apoptotic process	560
protein stabilization	556
proteasome-mediated ubiquitin-dependent protein catabolic process	555
nucleic acid phosphodiester bond hydrolysis	543
cell adhesion	532
protein ubiquitination involved in ubiquitin-dependent protein catabolic process	523
G-protein coupled receptor signaling pathway	522
obsolete electron transport	508
ubiquitin-dependent protein catabolic process	503
apoptotic process	503
regulation of cell cycle	501
multicellular organism development	495
positive regulation of cell migration	494
protein homooligomerization	494
tyrosine metabolic process	491
mRNA splicing, via spliceosome	490
cell division	490
carbohydrate metabolic process	487
transport	464
mitophagy in response to mitochondrial depolarization	456
integrin-mediated signaling pathway	454
regulation of apoptotic process	449
DNA repair	446
protein polyubiquitination	444
positive regulation of ERK1 and ERK2 cascade	441
positive regulation of gene expression	435
peptidyl-tyrosine dephosphorylation	416
regulation of Rho protein signal transduction	413
negative regulation of canonical Wnt signaling pathway	410
phospholipid catabolic process	407
glycerolipid metabolic process	400
brain development	399
transmembrane receptor protein serine/threonine kinase signaling pathway	398
cilium assembly	398
protein folding	397
positive regulation of protein targeting to mitochondrion	391
cell surface receptor signaling pathway	390
response to drug	385
cell migration	381
mitotic nuclear division	379
endocytosis	378
angiogenesis	369
negative regulation of cell growth	368
rRNA processing	365
cytokine-mediated signaling pathway	358
DNA replication	356
heart development	352
receptor-mediated endocytosis	351
cellular response to DNA damage stimulus	350
calcium ion transmembrane transport	346
cytoskeleton organization	344
negative regulation of gene expression	339
positive regulation of canonical Wnt signaling pathway	335
negative regulation of neuron apoptotic process	334
cell cycle arrest	326
peptidyl-tyrosine phosphorylation	318
Golgi organization	317
regulation of RNA metabolic process	317
regulation of translational initiation	316
cell cycle	313
post-embryonic development	312
actin cytoskeleton organization	308
G-protein coupled receptor signaling pathway, coupled to cyclic nucleotide second messenger	308
multicellular organism growth	305
mRNA processing	304
mannose metabolic process	304
methylation	303
chromatin remodeling	303
protein processing	301
protein dephosphorylation	300
growth	299
response to oxidative stress	299
MAPK cascade	298
positive regulation of proteasomal ubiquitin-dependent protein catabolic process	298
viral process	295
neural tube closure	293
gluconeogenesis	292
homophilic cell adhesion via plasma membrane adhesion molecules	290
sensory perception of sound	290
tumor necrosis factor-mediated signaling pathway	290
pyrimidine nucleobase metabolic process	289
double-strand break repair via homologous recombination	287
positive regulation of angiogenesis	282
nuclear-transcribed mRNA catabolic process, nonsense-mediated decay	282
hematopoietic progenitor cell differentiation	280
actin cytoskeleton reorganization	280
response to hypoxia	279
flagellated sperm motility	276
dephosphorylation	276
visual perception	275
activation of GTPase activity	275
ER to Golgi vesicle-mediated transport	274
negative regulation of cell migration	273
glucose homeostasis	271
osteoblast differentiation	270
vesicle-mediated transport	270
neuron projection development	269
DNA catabolic process	268
neuron migration	267
positive regulation of protein phosphorylation	267
nervous system development	266
extracellular matrix organization	265
microtubule-based movement	263
axon guidance	263
cell morphogenesis	263
RNA-dependent DNA biosynthetic process	260
transmembrane receptor protein tyrosine kinase signaling pathway	259
glycosphingolipid metabolic process	255
chemical synaptic transmission	253
RNA secondary structure unwinding	252
kidney development	251
negative regulation of cysteine-type endopeptidase activity involved in apoptotic process	249
positive regulation of protein kinase B signaling	249
negative regulation of ERK1 and ERK2 cascade	247
ER-associated ubiquitin-dependent protein catabolic process	247
positive regulation of peptidyl-serine phosphorylation	246
positive regulation of cell growth	246
palate development	246
cellular response to tumor necrosis factor	244
protein deubiquitination	244
negative regulation of endopeptidase activity	243
regulation of translation	240
RNA processing	240
retrograde transport, endosome to Golgi	238
glycolytic process	237
mRNA export from nucleus	233
chloride transmembrane transport	231
sodium ion transmembrane transport	231
circadian regulation of gene expression	231
positive regulation of JNK cascade	229
arginine metabolic process	227
regulation of ion transmembrane transport	223
spermatid development	222
phosphatidylinositol phosphorylation	221
positive regulation of sequence-specific DNA binding transcription factor activity	220
fat cell differentiation	219
metabolic process	216
lysine catabolic process	216
positive regulation of protein binding	216
lung development	215
protein import into nucleus	215
positive regulation of phosphatidylinositol 3-kinase signaling	214
cation transmembrane transport	214
protein glycosylation	213
neuromuscular process controlling balance	212
ephrin receptor signaling pathway	211
regulation of cell migration	210
glycine metabolic process	210
L-serine metabolic process	207
regulation of catalytic activity	207
positive regulation of catalytic activity	207
cellular response to UV	207
peptidyl-tyrosine autophosphorylation	207
activation of MAPK activity	206
activation of cysteine-type endopeptidase activity involved in apoptotic process	206
Notch signaling pathway	206
RNA phosphodiester bond hydrolysis, exonucleolytic	206
regulation of gene expression	205
single organismal cell-cell adhesion	204
exocytosis	204
cell redox homeostasis	203
protein K48-linked ubiquitination	203
proline metabolic process	202
chromosome segregation	201
microtubule cytoskeleton organization	201
negative regulation of catalytic activity	200
negative regulation of phosphatase activity	199
positive regulation of neuron projection development	199
response to ionizing radiation	198
intrinsic apoptotic signaling pathway in response to DNA damage by p53 class mediator	197
nucleosome assembly	196
steroid hormone mediated signaling pathway	196
hydrogen ion transmembrane transport	195
smoothened signaling pathway	194
protein complex assembly	194
transforming growth factor beta receptor signaling pathway	193
double-strand break repair	193
liver development	193
Wnt signaling pathway	193
regulation of alternative mRNA splicing, via spliceosome	192
negative regulation of sequence-specific DNA binding transcription factor activity	192
cation transport	192
potassium ion transmembrane transport	191
cortical actin cytoskeleton organization	191
histone H3 acetylation	190
cell growth	190
negative regulation of translation	190
negative regulation of angiogenesis	189
phosphatidylinositol-mediated signaling	189
negative regulation of protein ubiquitination	188
threonine metabolic process	187
positive regulation of peptidyl-tyrosine phosphorylation	187
locomotory behavior	185
positive regulation of endothelial cell proliferation	185
glutathione metabolic process	185
positive regulation of protein ubiquitination	184
cellular calcium ion homeostasis	184
cellular response to mechanical stimulus	183
transcription initiation from RNA polymerase II promoter	183
negative regulation of epithelial cell proliferation	183
RNA phosphodiester bond hydrolysis, endonucleolytic	181
epithelial cell differentiation	181
oxidative phosphorylation	179
cellular response to hypoxia	179
fertilization	178
fructose metabolic process	178
regulation of cell growth	178
regulation of mRNA stability	177
regulation of mitophagy	177
regulation of membrane potential	175
aspartate metabolic process	174
G2/M transition of mitotic cell cycle	174
protein heterooligomerization	174
positive regulation of translation	174
extrinsic apoptotic signaling pathway via death domain receptors	174
regulation of protein localization	173
cell-matrix adhesion	173
galactose metabolic process	172
determination of left/right symmetry	171
protein peptidyl-prolyl isomerization	171
positive regulation of neuron differentiation	171
negative regulation of protein binding	170
vesicle fusion	170
activation of protein kinase activity	169
nitrogen compound metabolic process	169
protein localization to plasma membrane	169
thymus development	169
negative regulation of protein kinase activity	169
G1/S transition of mitotic cell cycle	169
negative regulation of protein kinase B signaling	168
cerebral cortex development	168
mitotic anaphase	168
SRP-dependent cotranslational protein targeting to membrane	168
DNA duplex unwinding	167
regulation of protein stability	166
RNA splicing	166
positive regulation of protein catabolic process	166
positive regulation of actin filament polymerization	166
negative regulation of extrinsic apoptotic signaling pathway	165
alanine metabolic process	165
termination of RNA polymerase II transcription	165
cell chemotaxis	165
insulin receptor signaling pathway	165
positive regulation of osteoblast differentiation	165
endosome to lysosome transport	164
neural crest cell migration	163
negative regulation of mRNA splicing, via spliceosome	163
cytoplasmic microtubule organization	162
mRNA polyadenylation	162
synaptonemal complex assembly	162
retrograde vesicle-mediated transport, Golgi to ER	162
protein sumoylation	162
negative regulation of transforming growth factor beta receptor signaling pathway	162
Ras protein signal transduction	161
histone H4 acetylation	161
negative regulation of MAP kinase activity	160
positive regulation of telomere maintenance via telomerase	160
proton transport	159
stimulatory C-type lectin receptor signaling pathway	159
bone development	159
erythrocyte differentiation	159
positive regulation of MAP kinase activity	158
intrinsic apoptotic signaling pathway in response to endoplasmic reticulum stress	158
sodium ion transport	158
proteolysis involved in cellular protein catabolic process	158
muscle contraction	157
anterior/posterior pattern specification	157
spleen development	157
cellular response to drug	157
embryo development	157
response to UV	157
positive regulation of fibroblast proliferation	156
protein homotetramerization	156
positive regulation of extrinsic apoptotic signaling pathway	156
somatic stem cell population maintenance	156
phosphatidylinositol dephosphorylation	154
regulation of small GTPase mediated signal transduction	154
viral transcription	154
lysosome organization	154
protein oligomerization	153
maturation of SSU-rRNA from tricistronic rRNA transcript (SSU-rRNA, 5.8S rRNA, LSU-rRNA)	152
positive regulation of tumor necrosis factor production	152
skeletal system development	152
stem cell population maintenance	151
histone deacetylation	151
lipid transport	151
Wnt signaling pathway, planar cell polarity pathway	151
skeletal muscle tissue development	151
response to toxic substance	151
BMP signaling pathway	150
transcription elongation from RNA polymerase II promoter	150
cellular response to interleukin-1	150
neuron projection morphogenesis	150
negative regulation of viral genome replication	150
adult locomotory behavior	149
regulation of vesicle fusion	149
central nervous system development	148
cellular response to insulin stimulus	148
visual learning	148
protein localization	148
negative regulation of protein phosphorylation	148
response to exogenous dsRNA	147
negative regulation of TOR signaling	146
protein export from nucleus	145
protein autoubiquitination	145
regulation of translational elongation	145
neuron differentiation	145
snRNA transcription from RNA polymerase II promoter	145
positive regulation of multicellular organism growth	145
receptor internalization	144
positive regulation of telomerase activity	144
anaphase-promoting complex-dependent catabolic process	144
heart looping	144
retina development in camera-type eye	144
male gonad development	143
cellular response to amino acid stimulus	143
pentose-phosphate shunt	143
peptidyl-threonine phosphorylation	142
positive regulation of cell adhesion	142
autophagy	142
negative regulation of insulin receptor signaling pathway	141
neutrophil chemotaxis	141
cell-cell adhesion	141
negative regulation of tumor necrosis factor production	140
lipid homeostasis	140
negative regulation of GTPase activity	140
lipid metabolic process	140
protein monoubiquitination	140
hippocampus development	140
platelet aggregation	140
protein deglycosylation	140
transcription from RNA polymerase II promoter	140
ATP hydrolysis coupled proton transport	140
nucleotide-excision repair	139
social behavior	139
cell-cell signaling	139
B cell proliferation	139
ATP-dependent chromatin remodeling	139
centrosome organization	139
tricarboxylic acid cycle	138
signal transduction by protein phosphorylation	138
positive regulation of protein serine/threonine kinase activity	137
protein import into nucleus, translocation	137
globoside metabolic process	136
translational initiation	136
positive regulation of substrate adhesion-dependent cell spreading	136
wound healing	136
positive regulation of TOR signaling	136
lamellipodium assembly	136
SMAD protein signal transduction	135
response to calcium ion	135
regulation of circadian rhythm	135
humoral immune response	134
positive regulation of signal transduction	134
positive regulation of ubiquitin-protein ligase activity involved in regulation of mitotic cell cycle transition	134
viral entry into host cell	134
diacylglycerol metabolic process	134
cellular response to retinoic acid	133
cellular response to calcium ion	133
biosynthetic process	133
negative regulation of extrinsic apoptotic signaling pathway in absence of ligand	133
memory	132
cellular response to growth factor stimulus	132
Fc-gamma receptor signaling pathway involved in phagocytosis	132
blood coagulation	132
regulation of cell adhesion	132
cellular response to starvation	131
protein K11-linked ubiquitination	131
cardiac muscle contraction	131
response to endoplasmic reticulum stress	131
outflow tract morphogenesis	130
carbohydrate phosphorylation	130
cellular response to oxidative stress	130
spindle assembly	130
GPI anchor biosynthetic process	130
vasculogenesis	130
cytokinesis	130
actin filament organization	130
cellular response to organic cyclic compound	129
fatty acid metabolic process	129
positive regulation of stress fiber assembly	129
cellular oxidant detoxification	129
carbon utilization	129
protein K48-linked deubiquitination	129
single fertilization	129
toxin transport	128
negative chemotaxis	128
negative regulation of proteasomal ubiquitin-dependent protein catabolic process	128
negative regulation of peptidyl-serine phosphorylation	128
actin filament bundle assembly	128
positive regulation of cyclin-dependent protein serine/threonine kinase activity	128
myelination	127
semaphorin-plexin signaling pathway	127
cholesterol homeostasis	127
response to heat	127
regulation of cytokinesis	127
positive regulation of macroautophagy	127
base-excision repair	126
activation of MAPKK activity	126
canonical Wnt signaling pathway	126
protein destabilization	125
skeletal muscle cell differentiation	125
mitochondrion organization	125
positive regulation of intrinsic apoptotic signaling pathway	125
negative regulation of neuron differentiation	125
skin development	125
platelet activation	125
DNA recombination	124
coronary vasculature development	124
mitophagy	123
negative regulation of neuron projection development	123
protein K63-linked ubiquitination	123
positive regulation of fat cell differentiation	123
positive regulation of MAPK cascade	123
substrate adhesion-dependent cell spreading	123
positive regulation of viral genome replication	123
chaperone-mediated protein folding	123
glucose metabolic process	123
positive regulation of interferon-gamma production	122
skeletal system morphogenesis	122
embryonic digit morphogenesis	122
cellular protein localization	122
protein kinase B signaling	122
fibroblast growth factor receptor signaling pathway	122
fatty acid biosynthetic process	122
T cell homeostasis	122
bicarbonate transport	122
embryo implantation	121
positive regulation of Notch signaling pathway	121
androgen metabolic process	121
heterophilic cell-cell adhesion via plasma membrane cell adhesion molecules	121
endosome organization	121
phagocytosis	121
phospholipid biosynthetic process	120
regulation of GTPase activity	120
epidermal growth factor receptor signaling pathway	120
tryptophan metabolic process	120
nucleic acid metabolic process	119
negative regulation of axon extension involved in axon guidance	119
ubiquinone biosynthetic process	119
chloride transport	119
endoplasmic reticulum unfolded protein response	119
regulation of RNA splicing	119
binding of sperm to zona pellucida	119
negative regulation of fat cell differentiation	118
protein kinase C-activating G-protein coupled receptor signaling pathway	118
cellular response to interleukin-4	118
platelet formation	118
phospholipid transport	118
mRNA transport	118
negative regulation of ubiquitin-protein ligase activity involved in mitotic cell cycle	117
positive regulation of cytosolic calcium ion concentration	117
negative regulation of Ras protein signal transduction	116
positive regulation of apoptotic signaling pathway	116
vascular endothelial growth factor receptor signaling pathway	116
arginine transport	116
negative regulation of autophagy	116
clathrin-dependent endocytosis	115
protein N-linked glycosylation via asparagine	115
positive regulation of inflammatory response	115
isoleucine catabolic process	115
valine catabolic process	115
leucine catabolic process	115
endosomal transport	114
protein tetramerization	114
cell maturation	114
positive regulation of erythrocyte differentiation	114
chlorophyll metabolic process	113
response to insulin	113
forebrain development	113
protein localization to nucleus	113
pyruvate metabolic process	113
regulation of signal transduction by p53 class mediator	112
hemopoiesis	112
animal organ morphogenesis	112
microtubule-based process	111
B cell homeostasis	111
mRNA 3'-end processing	111
positive regulation of transcription factor import into nucleus	111
mitochondrial translational elongation	111
positive regulation of mitotic cell cycle	111
positive regulation of autophagy	111
dendrite development	110
DNA damage response, signal transduction by p53 class mediator resulting in cell cycle arrest	110
mRNA splice site selection	110
positive regulation of neuron apoptotic process	110
neuropeptide signaling pathway	110
regulation of mitotic cell cycle	110
estrogen metabolic process	110
cholesterol metabolic process	110
face development	110
substantia nigra development	110
camera-type eye development	109
aging	109
regulation of actin cytoskeleton organization	109
mitotic cell cycle	109
regulation of reactive oxygen species metabolic process	109
regulation of growth	109
positive regulation of DNA repair	109
cellular response to transforming growth factor beta stimulus	109
cellular response to hydrogen peroxide	108
neuromuscular junction development	108
cellular iron ion homeostasis	108
regulation of dendrite morphogenesis	108
GTP metabolic process	108
positive regulation of smooth muscle cell proliferation	108
axonogenesis	108
cognition	108
ion transmembrane transport	108
DNA methylation	107
positive regulation of receptor internalization	107
regulation of cell size	107
phosphatidylinositol biosynthetic process	107
positive regulation of establishment of protein localization to plasma membrane	107
positive regulation of axon extension	107
apoptotic signaling pathway	107
ovarian follicle development	107
cellular response to amino acid starvation	107
cellular response to cAMP	107
positive regulation of protein kinase activity	107
establishment of protein localization	106
positive regulation of bone mineralization	106
microtubule bundle formation	106
O-glycan processing	106
dendrite morphogenesis	106
photoreceptor cell maintenance	106
ATP metabolic process	106
calcium ion-regulated exocytosis of neurotransmitter	106
positive regulation of protein tyrosine kinase activity	106
positive regulation of ATPase activity	106
positive regulation of phosphatidylinositol 3-kinase activity	105
transcription, DNA-templated	105
membrane depolarization during action potential	105
intrinsic apoptotic signaling pathway in response to DNA damage	105
regulation of cell morphogenesis	105
endochondral ossification	104
keratan sulfate biosynthetic process	104
chondrocyte differentiation	103
protein targeting to plasma membrane	103
negative regulation of protein catabolic process	103
protein O-linked glycosylation	103
neurogenesis	102
cell death	102
immune system process	102
regulation of protein kinase activity	102
sister chromatid cohesion	102
autophagosome assembly	102
fatty acid beta-oxidation using acyl-CoA dehydrogenase	102
obsolete glutathione conjugation reaction	101
fatty acid beta-oxidation	101
protein methylation	101
starch metabolic process	101
face morphogenesis	101
sucrose metabolic process	101
somitogenesis	101
phospholipid translocation	101
negative regulation of mitotic cell cycle	100
reciprocal meiotic recombination	100
positive chemotaxis	100
ventricular system development	100
regulation of calcium ion-dependent exocytosis	100
blood vessel remodeling	100
response to glucose	100
riboflavin metabolic process	100
protein palmitoylation	99
positive regulation of cell cycle	99
mitochondrial translational initiation	99
negative regulation of viral release from host cell	99
negative regulation of G1/S transition of mitotic cell cycle	99
embryonic cranial skeleton morphogenesis	99
odontogenesis of dentin-containing tooth	99
positive regulation of epithelial cell proliferation	99
negative regulation of smooth muscle cell proliferation	98
negative regulation of Wnt signaling pathway	98
oocyte maturation	98
aminophospholipid transport	98
positive regulation of release of sequestered calcium ion into cytosol	98
negative regulation of signal transduction	98
lymph node development	98
transcription-coupled nucleotide-excision repair	98
negative regulation of fibroblast proliferation	97
positive regulation of translational initiation	97
tRNA methylation	97
muscle organ development	97
embryonic limb morphogenesis	97
SCF-dependent proteasomal ubiquitin-dependent protein catabolic process	97
calcium-mediated signaling	97
positive regulation of epithelial to mesenchymal transition	97
receptor clustering	97
learning	97
ossification	96
ATP synthesis coupled proton transport	96
regulation of endocytosis	96
homeostasis of number of cells within a tissue	96
establishment of protein localization to plasma membrane	96
ceramide biosynthetic process	96
adult walking behavior	96
response to ATP	96
chemotaxis	96
chondroitin sulfate biosynthetic process	96
mitotic spindle assembly	96
response to gamma radiation	95
regulation of stem cell population maintenance	95
mitochondrial outer membrane permeabilization	95
DNA biosynthetic process	95
cellular response to heat	95
pantothenate biosynthetic process	95
cartilage development	95
positive regulation of release of cytochrome c from mitochondria	95
beta-alanine metabolic process	95
platelet-derived growth factor receptor signaling pathway	95
male meiosis	95
positive regulation of myoblast differentiation	94
myeloid cell differentiation	94
release of sequestered calcium ion into cytosol	94
positive regulation of cytoplasmic mRNA processing body assembly	94
thyroid gland development	94
regulation of autophagy	94
T cell differentiation in thymus	94
response to estradiol	94
membrane protein ectodomain proteolysis	94
cellular response to glucose starvation	93
positive regulation of protein export from nucleus	93
positive regulation of Wnt signaling pathway	93
protein N-linked glycosylation	93
collagen fibril organization	93
DNA damage checkpoint	93
sialylation	93
mitotic cytokinesis	93
COPII vesicle coating	93
cilium morphogenesis	93
skeletal muscle fiber development	93
circadian rhythm	93
ribosomal large subunit biogenesis	93
adenylate cyclase-inhibiting G-protein coupled receptor signaling pathway	93
iron ion homeostasis	92
cell fate commitment	92
histone H3 deacetylation	92
mitotic metaphase plate congression	92
lactation	91
transcription from RNA polymerase III promoter	91
regulation of translational fidelity	91
negative regulation of BMP signaling pathway	91
formation of translation preinitiation complex	91
regulation of axonogenesis	91
spliceosomal complex assembly	91
regulation of cellular amino acid metabolic process	91
mitochondrion morphogenesis	91
lysine transport	90
cytoplasmic translation	90
positive regulation of BMP signaling pathway	90
hexachlorocyclohexane metabolic process	90
positive regulation of telomere capping	90
obsolete peroxidase reaction	90
antigen processing and presentation of exogenous peptide antigen via MHC class II	90
nucleoside diphosphate phosphorylation	90
cellular protein catabolic process	90
mitochondrial fusion	90
lipid storage	90
regulation of stress fiber assembly	90
positive regulation of G2/M transition of mitotic cell cycle	89
chemokine-mediated signaling pathway	89
negative regulation of extrinsic apoptotic signaling pathway via death domain receptors	89
response to cAMP	89
gene silencing by RNA	89
germ cell development	89
glycerol metabolic process	89
T cell costimulation	89
protein targeting to mitochondrion	89
mitotic cell cycle checkpoint	89
vesicle organization	88
methionine metabolic process	88
epidermis development	88
cysteine metabolic process	88
regulation of blood pressure	88
I-kappaB kinase/NF-kappaB signaling	88
histone H3-K4 methylation	87
negative regulation of osteoblast differentiation	87
long-term synaptic potentiation	87
regulation of protein phosphatase type 2A activity	87
negative regulation of JNK cascade	87
histone H4-K16 acetylation	87
arginine transmembrane transport	87
negative regulation of telomere maintenance via telomerase	87
L-lysine transmembrane transport	87
regulation of intracellular pH	86
nucleotide metabolic process	86
positive regulation of dendrite extension	86
histone H2A acetylation	86
positive regulation of neurogenesis	86
endodermal cell differentiation	86
positive regulation of protein secretion	86
synapse assembly	86
mesoderm formation	86
membrane fusion	86
mitotic spindle organization	86
hair follicle development	86
cellular senescence	85
NLS-bearing protein import into nucleus	85
autophagosome maturation	85
steroid biosynthetic process	85
replication fork processing	85
negative regulation of intrinsic apoptotic signaling pathway	85
N-glycan processing	85
response to cytokine	85
spliceosomal snRNP assembly	84
pre-miRNA processing	84
Rho protein signal transduction	84
retinoic acid receptor signaling pathway	84
one-carbon metabolic process	84
vesicle docking involved in exocytosis	84
cellular response to interferon-gamma	84
vesicle docking	84
adipose tissue development	84
regulation of phagocytosis	84
positive regulation of DNA-templated transcription, elongation	84
positive regulation of pathway-restricted SMAD protein phosphorylation	83
positive regulation of innate immune response	83
cholesterol biosynthetic process	83
regulation of multicellular organism growth	83
cellular response to epidermal growth factor stimulus	83
regulation of mitochondrial membrane potential	83
insulin-like growth factor receptor signaling pathway	83
glutamine metabolic process	83
positive regulation of DNA binding	83
entrainment of circadian clock by photoperiod	83
intracellular receptor signaling pathway	83
acyl-CoA metabolic process	83
phosphatidylinositol-3-phosphate biosynthetic process	83
response to estrogen	82
viral mRNA export from host cell nucleus	82
calcium ion transport	82
behavioral fear response	82
L-ornithine transmembrane transport	82
leukotriene metabolic process	82
intrinsic apoptotic signaling pathway by p53 class mediator	82
positive regulation of cytokinesis	82
histone deubiquitination	82
inositol metabolic process	82
ornithine transport	82
positive regulation of synapse assembly	82
negative regulation of microtubule depolymerization	82
ureteric bud development	82
nonmotile primary cilium assembly	82
blood vessel development	82
response to antibiotic	82
ganglioside biosynthetic process	82
muscle fiber development	82
sarcomere organization	82
brain morphogenesis	81
negative regulation of telomerase activity	81
coenzyme A biosynthetic process	81
prostaglandin metabolic process	81
macroautophagy	81
reactive oxygen species metabolic process	81
positive regulation of cytokine secretion	81
positive regulation of reactive oxygen species metabolic process	81
histone acetylation	80
activation of MAPKKK activity	80
establishment of mitotic spindle orientation	80
inner ear morphogenesis	80
negative regulation of neuron death	80
positive regulation of phagocytosis	80
positive regulation of RNA splicing	80
tail-anchored membrane protein insertion into ER membrane	80
androgen receptor signaling pathway	80
negative regulation of Notch signaling pathway	80
amino sugar metabolic process	80
monocyte differentiation	80
regulation of protein ubiquitination	80
positive regulation of type I interferon production	80
positive regulation of nuclear-transcribed mRNA poly(A) tail shortening	79
activation of JUN kinase activity	79
positive regulation of transforming growth factor beta receptor signaling pathway	79
mitochondrial transport	79
regulation of ARF protein signal transduction	79
centrosome duplication	79
mitochondrial electron transport, NADH to ubiquinone	79
maintenance of protein location in nucleus	79
iron-sulfur cluster assembly	79
aerobic respiration	79
cardiac muscle cell differentiation	79
positive regulation of cell cycle arrest	79
amyloid fibril formation	79
neural tube development	79
cellular response to glucose stimulus	78
negative regulation of cell death	78
Rac protein signal transduction	78
valine biosynthetic process	78
negative regulation of cell cycle	78
learning or memory	78
megakaryocyte development	78
isoleucine biosynthetic process	78
endocytic recycling	78
positive regulation of protein targeting to membrane	78
phosphatidic acid biosynthetic process	78
histone mRNA catabolic process	78
positive regulation of G1/S transition of mitotic cell cycle	78
mismatch repair	78
regulation of protein secretion	78
intra-Golgi vesicle-mediated transport	78
leucine biosynthetic process	78
positive regulation of mRNA splicing, via spliceosome	77
regulation of insulin secretion	77
negative regulation of cell-cell adhesion	77
positive regulation of protein dephosphorylation	77
ruffle assembly	77
negative regulation of T cell receptor signaling pathway	77
positive regulation of cell division	77
positive regulation of endothelial cell migration	77
retrograde transport, endosome to plasma membrane	77
neuromuscular synaptic transmission	77
aorta development	77
positive regulation of actin cytoskeleton reorganization	76
erythrocyte development	76
ribosomal small subunit assembly	76
bone mineralization	76
regulation of lipid metabolic process	76
cAMP biosynthetic process	76
glyoxylate metabolic process	76
protein localization to cilium	76
brown fat cell differentiation	76
negative regulation of reactive oxygen species metabolic process	75
cellular response to ionizing radiation	75
response to muramyl dipeptide	75
regulation of canonical Wnt signaling pathway	75
response to muscle stretch	75
positive regulation of B cell differentiation	75
nucleophagy	75
sensory perception of smell	75
establishment of cell polarity	75
placenta development	75
extrinsic apoptotic signaling pathway	75
positive regulation of cell adhesion mediated by integrin	75
response to ethanol	75
regulation of angiogenesis	75
chromatin silencing	75
bicellular tight junction assembly	75
ventricular septum development	75
double-strand break repair via nonhomologous end joining	74
stem cell differentiation	74
mitochondrial electron transport, cytochrome c to oxygen	74
positive regulation of vascular endothelial growth factor receptor signaling pathway	74
negative regulation of epidermal growth factor receptor signaling pathway	74
mitochondrial respiratory chain complex I assembly	74
histone H4-K8 acetylation	74
cellular response to interferon-beta	74
tyrosine biosynthetic process	74
positive regulation of peptidyl-serine phosphorylation of STAT protein	74
nucleosome disassembly	74
L-phenylalanine biosynthetic process	74
histone H4-K5 acetylation	74
branching involved in ureteric bud morphogenesis	74
tryptophan biosynthetic process	74
protein targeting	73
positive regulation of focal adhesion assembly	73
phagocytosis, engulfment	73
regulation of synaptic transmission, glutamatergic	73
blastocyst development	73
response to hormone	73
long-chain fatty acid metabolic process	73
regulation of cell differentiation	73
positive regulation of axonogenesis	73
ubiquitin-dependent protein catabolic process via the multivesicular body sorting pathway	72
exonucleolytic nuclear-transcribed mRNA catabolic process involved in deadenylation-dependent decay	72
negative regulation of cell cycle arrest	72
protein catabolic process	72
negative regulation of T cell proliferation	72
retrograde protein transport, ER to cytosol	72
regulation of insulin secretion involved in cellular response to glucose stimulus	72
DNA damage response, detection of DNA damage	72
regulation of anion transmembrane transport	72
positive regulation of protein localization to nucleus	72
axoneme assembly	72
positive regulation of JUN kinase activity	72
embryonic hindlimb morphogenesis	71
positive regulation of epithelial cell migration	71
collagen catabolic process	71
endoplasmic reticulum organization	71
positive regulation of DNA replication	71
regulation of exocytosis	71
regulation of cell motility	71
DNA replication initiation	71
apoptotic mitochondrial changes	71
chromatin modification	71
keratinocyte differentiation	71
snRNA processing	71
long-term memory	71
negative regulation of tumor necrosis factor-mediated signaling pathway	70
positive regulation of cysteine-type endopeptidase activity involved in apoptotic process	70
negative regulation of cell adhesion	70
regulation of pH	70
tRNA processing	70
amino acid transmembrane transport	70
cellular response to estradiol stimulus	70
inner dynein arm assembly	70
interstrand cross-link repair	70
mitochondrion transport along microtubule	70
heart morphogenesis	70
nuclear envelope organization	70
response to wounding	69
regulation of synaptic plasticity	69
mRNA cleavage	69
protein localization to pre-autophagosomal structure	69
protein O-linked mannosylation	69
cellular response to estrogen stimulus	69
lipid catabolic process	69
positive regulation of ubiquitin-protein transferase activity	69
female pregnancy	69
adult behavior	69
negative regulation by host of viral transcription	69
insulin secretion	69
positive regulation of cardiac muscle cell proliferation	69
positive regulation of filopodium assembly	69
leukocyte cell-cell adhesion	69
response to interferon-gamma	68
positive regulation of dendritic spine development	68
nucleus organization	68
protein homotrimerization	68
maintenance of unfolded protein involved in ERAD pathway	68
centriole replication	67
cullin deneddylation	67
homeostasis of number of cells	67
synaptic transmission, cholinergic	67
regulation of autophagosome assembly	67
regulation of G1/S transition of mitotic cell cycle	67
negative regulation of protein complex assembly	67
positive regulation of mesenchymal cell proliferation	67
positive regulation of gene expression, epigenetic	67
Arp2/3 complex-mediated actin nucleation	67
detection of chemical stimulus involved in sensory perception of smell	67
regulation of Rab protein signal transduction	67
phosphatidylinositol 3-kinase signaling	67
embryonic skeletal system development	67
early endosome to late endosome transport	67
positive regulation of macrophage differentiation	67
positive regulation by host of viral transcription	67
positive regulation of ERAD pathway	67
beta-amyloid metabolic process	67
positive regulation of protein ubiquitination involved in ubiquitin-dependent protein catabolic process	66
peptide cross-linking	66
glutathione biosynthetic process	66
nucleotide phosphorylation	66
response to retinoic acid	66
benzoate metabolic process	66
cellular response to reactive oxygen species	66
extracellular matrix disassembly	66
Golgi to plasma membrane transport	66
UTP biosynthetic process	66
synaptic transmission, glutamatergic	66
regulation of protein phosphorylation	66
miRNA loading onto RISC involved in gene silencing by miRNA	66
embryonic skeletal system morphogenesis	66
cilium movement involved in cell motility	65
nuclear-transcribed mRNA poly(A) tail shortening	65
response to stress	65
receptor catabolic process	65
RNA catabolic process	65
lipid biosynthetic process	65
positive regulation of cell-substrate adhesion	65
tRNA modification	65
response to ischemia	65
establishment of endothelial barrier	65
cellular homeostasis	65
maturation of LSU-rRNA	65
fibroblast migration	64
positive regulation of nitric oxide biosynthetic process	64
response to morphine	64
focal adhesion assembly	64
positive regulation of protein complex assembly	64
regulation of G-protein coupled receptor protein signaling pathway	64
centrosome localization	64
alternative mRNA splicing, via spliceosome	64
histone H4 deacetylation	64
ion transport	64
CTP biosynthetic process	64
positive regulation of microtubule polymerization	64
positive regulation of smoothened signaling pathway	64
midbrain development	64
GTP biosynthetic process	64
extrinsic apoptotic signaling pathway in absence of ligand	64
protein import into mitochondrial matrix	64
neurotransmitter secretion	64
negative regulation of vascular endothelial growth factor receptor signaling pathway	64
negative regulation of DNA binding	64
regulation of translational termination	64
positive regulation of necroptotic process	63
endothelial cell migration	63
digestive tract development	63
regulation of double-strand break repair via homologous recombination	63
cell aging	63
positive regulation of cell-matrix adhesion	63
glutamate metabolic process	63
negative regulation of mRNA polyadenylation	63
DNA damage response, signal transduction by p53 class mediator resulting in transcription of p21 class mediator	63
zinc II ion transmembrane transport	63
sprouting angiogenesis	63
regulation of myelination	63
7-methylguanosine mRNA capping	63
neuronal stem cell population maintenance	63
histidine metabolic process	63
limb development	63
positive regulation of intracellular protein transport	63
positive regulation of peptidyl-threonine phosphorylation	62
histone phosphorylation	62
regulation of Notch signaling pathway	62
regulation of sequence-specific DNA binding transcription factor activity	62
cAMP-mediated signaling	62
primary miRNA processing	62
positive regulation of excitatory postsynaptic potential	62
negative regulation of retinoic acid receptor signaling pathway	62
regulation of establishment of cell polarity	62
stress granule assembly	62
protein localization to cell surface	62
axon extension	62
lung alveolus development	62
ventricular cardiac muscle cell differentiation	62
mitotic prometaphase	62
cellular lipid metabolic process	62
sensory perception of pain	62
lateral ventricle development	62
response to X-ray	62
positive regulation of epidermal growth factor receptor signaling pathway	62
establishment or maintenance of cell polarity	61
positive regulation of phosphorylation of RNA polymerase II C-terminal domain	61
hippo signaling	61
G2 DNA damage checkpoint	61
cell development	61
regulation of DNA replication	61
positive regulation of mRNA catabolic process	61
calcium ion import	61
nucleotide-excision repair, DNA incision, 5'-to lesion	61
negative regulation of endothelial cell apoptotic process	61
positive regulation of mitochondrial fission	61
3'-UTR-mediated mRNA stabilization	61
neuron apoptotic process	61
spinal cord motor neuron differentiation	61
regulation of mitotic nuclear division	61
protein K63-linked deubiquitination	61
telomere maintenance	60
regulation of signal transduction	60
positive regulation of exosomal secretion	60
cerebellum development	60
myoblast fusion	60
epithelial cilium movement	60
inactivation of MAPK activity	60
regulation of cyclin-dependent protein serine/threonine kinase activity	60
osteoclast differentiation	60
peptidyl-serine autophosphorylation	60
regulation of MAPK cascade	60
trophectodermal cell differentiation	60
cGMP biosynthetic process	60
response to tumor necrosis factor	60
response to stimulus	60
mannosylation	60
protein neddylation	60
positive regulation of pri-miRNA transcription from RNA polymerase II promoter	60
negative regulation of DNA damage response, signal transduction by p53 class mediator	60
establishment or maintenance of epithelial cell apical/basal polarity	60
positive regulation of proteolysis	60
positive regulation of glucose import	60
filopodium assembly	60
negative regulation of intracellular estrogen receptor signaling pathway	60
spliceosomal tri-snRNP complex assembly	60
DNA-dependent DNA replication	60
oligosaccharide metabolic process	59
regulation of cytosolic calcium ion concentration	59
definitive hemopoiesis	59
positive regulation of cholesterol efflux	59
male meiosis I	59
negative regulation of endothelial cell proliferation	59
gastrulation with mouth forming second	59
response to mechanical stimulus	59
regulation of cilium assembly	59
purinergic nucleotide receptor signaling pathway	59
decidualization	59
cell fate specification	59
protein kinase C signaling	59
negative regulation of myeloid cell differentiation	59
epithelial to mesenchymal transition	59
regulation of proteasomal ubiquitin-dependent protein catabolic process	59
response to cold	59
cholesterol efflux	59
sphingolipid metabolic process	59
histone H2A monoubiquitination	59
regulation of cellular response to heat	59
histone H3-K4 trimethylation	58
negative regulation of focal adhesion assembly	58
leukocyte migration	58
virion assembly	58
positive regulation of proteasomal protein catabolic process	58
single-organism cellular process	58
cardiac muscle hypertrophy in response to stress	58
positive regulation of tyrosine phosphorylation of Stat3 protein	58
positive regulation of insulin secretion	58
excitatory postsynaptic potential	58
mitochondrion localization	58
negative regulation of apoptotic signaling pathway	58
negative regulation of neural precursor cell proliferation	58
neuromuscular process controlling posture	58
ventricular cardiac muscle tissue morphogenesis	58
regulation of tumor necrosis factor-mediated signaling pathway	58
regulation of proteolysis	58
mitochondrial genome maintenance	58
attachment of GPI anchor to protein	58
resolution of meiotic recombination intermediates	57
nicotinate nucleotide metabolic process	57
hematopoietic stem cell proliferation	57
neuron development	57
positive regulation of myoblast fusion	57
neuronal action potential propagation	57
female meiotic division	57
muscle cell cellular homeostasis	57
response to unfolded protein	57
actin filament-based movement	57
internal peptidyl-lysine acetylation	57
ionotropic glutamate receptor signaling pathway	57
hematopoietic stem cell homeostasis	57
dorsal/ventral pattern formation	57
response to osmotic stress	57
response to hydrogen peroxide	57
mitochondrial translation	57
regulation of fibroblast migration	57
antigen processing and presentation	57
DNA topological change	57
determination of adult lifespan	57
histone monoubiquitination	57
cardiovascular system development	56
actin filament polymerization	56
DNA integration	56
positive regulation of smooth muscle cell migration	56
positive regulation of interleukin-4 production	56
JNK cascade	56
mitotic G1 DNA damage checkpoint	56
multicellular organism aging	56
positive regulation of RIG-I signaling pathway	56
mitotic chromosome condensation	56
ruffle organization	56
G-protein coupled acetylcholine receptor signaling pathway	56
response to glucocorticoid	56
positive regulation of blood vessel endothelial cell migration	56
negative regulation of protein tyrosine kinase activity	56
negative regulation of release of cytochrome c from mitochondria	56
negative regulation of osteoclast differentiation	56
heme biosynthetic process	56
cell separation after cytokinesis	55
positive regulation of transcription elongation from RNA polymerase II promoter	55
translesion synthesis	55
negative regulation of axonogenesis	55
citrate metabolic process	55
muscle filament sliding	55
regulation of cellular process	55
spinal cord development	55
histone H3-K36 demethylation	55
regulation of bone mineralization	55
positive regulation of Ras protein signal transduction	55
negative regulation of DNA replication	55
complement activation	55
cellular response to low-density lipoprotein particle stimulus	55
luteinization	55
mitochondrial electron transport, ubiquinol to cytochrome c	55
regulation of protein processing	55
lens development in camera-type eye	55
sensory perception of taste	55
energy homeostasis	55
mesoderm development	55
positive regulation of mitochondrial calcium ion concentration	54
positive regulation of mitotic nuclear division	54
negative regulation of actin filament polymerization	54
cell morphogenesis involved in neuron differentiation	54
female meiosis I	54
intermediate filament cytoskeleton organization	54
interleukin-1-mediated signaling pathway	54
heterotypic cell-cell adhesion	54
blastocyst formation	54
cellular response to nerve growth factor stimulus	54
negative regulation of endoplasmic reticulum stress-induced intrinsic apoptotic signaling pathway	54
muscle cell differentiation	54
establishment of spindle orientation	54
cellular amino acid metabolic process	54
lysosomal transport	54
regulation of ERK1 and ERK2 cascade	54
positive regulation of histone H3-K27 methylation	53
maturation of 5.8S rRNA	53
cellular protein complex localization	53
cellular protein modification process	53
ATP biosynthetic process	53
regulation of centrosome duplication	53
melanocyte differentiation	53
regulation of sodium ion transmembrane transporter activity	53
meiotic nuclear division	53
negative regulation of intrinsic apoptotic signaling pathway in response to DNA damage	53
defense response to Gram-negative bacterium	53
arachidonic acid metabolic process	53
cellular response to fluid shear stress	53
sodium-independent organic anion transport	53
response to activity	53
negative regulation of cyclin-dependent protein serine/threonine kinase activity	53
positive regulation of insulin secretion involved in cellular response to glucose stimulus	53
stress fiber assembly	53
cardiac septum development	53
triglyceride biosynthetic process	53
synaptic vesicle endocytosis	53
reductive tricarboxylic acid cycle	53
skeletal muscle contraction	53
negative regulation of toll-like receptor signaling pathway	53
chemical synaptic transmission, postsynaptic	53
response to arsenic-containing substance	53
layer formation in cerebral cortex	53
response to intra-S DNA damage checkpoint signaling	53
Wnt signaling pathway, calcium modulating pathway	53
lipid particle organization	53
protein import into peroxisome matrix	53
vacuolar transport	53
adenylate cyclase-activating G-protein coupled receptor signaling pathway	53
negative regulation of Rho protein signal transduction	52
antigen processing and presentation of peptide or polysaccharide antigen via MHC class II	52
nuclear-transcribed mRNA catabolic process, exonucleolytic, 3'-5'	52
rRNA transcription	52
locomotory exploration behavior	52
monocyte chemotaxis	52
gene silencing by miRNA	52
positive regulation of interleukin-10 production	52
sperm capacitation	52
regulation of postsynaptic membrane potential	52
signal peptide processing	52
protein localization to centrosome	52
negative regulation of endoplasmic reticulum calcium ion concentration	52
retinol metabolic process	52
regulation of protein heterodimerization activity	52
DNA-templated transcription, initiation	52
neurotrophin TRK receptor signaling pathway	52
peptide catabolic process	52
deadenylation-dependent decapping of nuclear-transcribed mRNA	52
positive regulation of dendrite morphogenesis	52
cell-substrate adhesion	52
negative regulation of growth of symbiont in host	52
taurine metabolic process	52
ripoptosome assembly involved in necroptotic process	52
cellular response to exogenous dsRNA	52
regulation of DNA-templated transcription, elongation	52
vesicle transport along microtubule	52
positive regulation of protein insertion into mitochondrial membrane involved in apoptotic signaling pathway	51
positive regulation of p38MAPK cascade	51
cellular response to hepatocyte growth factor stimulus	51
negative regulation of protein serine/threonine kinase activity	51
mitochondrial fragmentation involved in apoptotic process	51
neuron cellular homeostasis	51
glycosaminoglycan catabolic process	51
regulation of SNARE complex assembly	51
potassium ion transport	51
paranodal junction assembly	51
myeloid dendritic cell differentiation	51
intraciliary transport	51
obsolete ATP-dependent proteolysis	51
positive regulation of dendritic spine morphogenesis	51
positive regulation of neural precursor cell proliferation	51
DNA replication-independent nucleosome assembly	51
positive regulation of sodium ion transport	51
oogenesis	51
N-acetylneuraminate catabolic process	51
regulation of actin cytoskeleton reorganization	51
cristae formation	51
semaphorin-plexin signaling pathway involved in axon guidance	51
cytoskeletal anchoring at nuclear membrane	50
TOR signaling	50
response to nutrient	50
patterning of blood vessels	50
xenobiotic metabolic process	50
negative regulation of G-protein coupled receptor protein signaling pathway	50
hair follicle morphogenesis	50
inner cell mass cell proliferation	50
protein localization to Golgi apparatus	50
regulation of histone H3-K4 methylation	50
apoptotic process involved in patterning of blood vessels	50
tetrahydrofolate interconversion	50
regulation of long-term neuronal synaptic plasticity	50
neuron fate commitment	50
necroptotic signaling pathway	50
inner ear development	50
regulation of protein binding	50
single strand break repair	50
cellular response to organic substance	50
mitotic G2 DNA damage checkpoint	49
triglyceride metabolic process	49
actin filament reorganization	49
left/right axis specification	49
embryonic organ development	49
U4 snRNA 3'-end processing	49
microvillus assembly	49
positive regulation of neuron death	49
photoreceptor cell outer segment organization	49
chromosome organization	49
protein import into nucleus, docking	49
positive regulation of response to DNA damage stimulus	49
negative regulation of peptidyl-threonine phosphorylation	49
dendritic spine development	49
positive regulation of viral transcription	49
negative regulation of oxidative stress-induced intrinsic apoptotic signaling pathway	49
microtubule nucleation	49
positive regulation of protein import into nucleus	49
embryonic cleavage	49
spindle organization	49
exocyst localization	49
branching morphogenesis of an epithelial tube	49
embryonic placenta development	49
protein localization to membrane	49
Golgi to plasma membrane protein transport	49
positive regulation of histone acetylation	49
acute-phase response	48
peripheral nervous system development	48
camera-type eye morphogenesis	48
negative regulation of translational initiation	48
cellular glucose homeostasis	48
regulation of gene expression, epigenetic	48
intracellular transport	48
regulation of phosphoprotein phosphatase activity	48
regulation of androgen receptor signaling pathway	48
inner ear receptor stereocilium organization	48
maturation of SSU-rRNA	48
negative regulation of proteolysis	48
protein linear polyubiquitination	48
nucleotide-excision repair, DNA damage recognition	48
negative regulation of peptidase activity	48
synapsis	48
ossification involved in bone maturation	48
negative regulation of protein sumoylation	48
negative regulation of chondrocyte differentiation	48
embryonic hemopoiesis	48
detection of mechanical stimulus involved in sensory perception of sound	48
sphingosine-1-phosphate signaling pathway	48
negative regulation of insulin secretion	48
replicative senescence	48
streptomycin biosynthetic process	48
DNA double-strand break processing involved in repair via single-strand annealing	48
vasculature development	48
nuclear polyadenylation-dependent rRNA catabolic process	48
ribosomal protein import into nucleus	48
mitochondrial membrane organization	48
protein targeting to Golgi	48
transcription from mitochondrial promoter	48
meiotic cell cycle	48
response to radiation	47
negative regulation of microtubule polymerization	47
execution phase of apoptosis	47
negative regulation of myoblast differentiation	47
cerebral cortex neuron differentiation	47
positive regulation of glucose import in response to insulin stimulus	47
regulation of transcription involved in G1/S transition of mitotic cell cycle	47
transcription initiation from RNA polymerase I promoter	47
manganese ion transmembrane transport	47
negative regulation of peptidyl-tyrosine phosphorylation	47
regulation of gene expression by genetic imprinting	47
protein ADP-ribosylation	47
cardiac muscle tissue development	47
cardiac muscle cell proliferation	47
anterograde synaptic vesicle transport	47
labyrinthine layer blood vessel development	47
cellular sodium ion homeostasis	47
cilium movement	47
phospholipase C-activating G-protein coupled receptor signaling pathway	47
negative regulation of DNA damage checkpoint	47
'de novo' cotranslational protein folding	47
positive regulation of RNA polymerase II transcriptional preinitiation complex assembly	47
negative regulation of necroptotic process	47
cellular response to cytokine stimulus	47
negative regulation of protein ubiquitination involved in ubiquitin-dependent protein catabolic process	47
positive regulation of kinase activity	47
cellular response to cold	47
amyloid precursor protein catabolic process	47
actomyosin structure organization	47
negative regulation of intrinsic apoptotic signaling pathway in response to DNA damage by p53 class mediator	47
glucose import	47
negative regulation of JAK-STAT cascade	47
hematopoietic stem cell differentiation	47
neuroblast proliferation	46
positive regulation of beta-amyloid formation	46
behavioral response to nicotine	46
smooth muscle contraction	46
developmental growth	46
oligodendrocyte differentiation	46
fat pad development	46
myoblast migration	46
mitotic spindle assembly checkpoint	46
cell projection organization	46
cerebellar Purkinje cell layer development	46
ceramide metabolic process	46
nuclear mRNA surveillance	46
positive regulation of extrinsic apoptotic signaling pathway in absence of ligand	46
adherens junction organization	46
glycogen biosynthetic process	46
phosphatidylcholine biosynthetic process	46
stress-induced premature senescence	46
cardiac conduction	46
motile cilium assembly	46
ventricular trabecula myocardium morphogenesis	46
regulation of cysteine-type endopeptidase activity involved in apoptotic process	46
positive regulation of cardiac muscle cell differentiation	46
pigmentation	46
negative regulation of phosphorylation	46
mitotic cell cycle arrest	46
neuronal action potential	46
termination of RNA polymerase I transcription	46
exonucleolytic trimming to generate mature 3'-end of 5.8S rRNA from tricistronic rRNA transcript (SSU-rRNA, 5.8S rRNA, LSU-rRNA)	46
negative regulation of macroautophagy	46
telomere maintenance via recombination	46
miRNA mediated inhibition of translation	46
insulin secretion involved in cellular response to glucose stimulus	46
DNA ligation involved in DNA repair	46
aorta morphogenesis	46
cellular response to platelet-derived growth factor stimulus	46
striatum development	46
embryonic forelimb morphogenesis	46
positive regulation of DNA biosynthetic process	45
defense response	45
regulation of phosphatidylinositol 3-kinase signaling	45
cellular response to prostaglandin E stimulus	45
intrinsic apoptotic signaling pathway in response to oxidative stress	45
glycogen metabolic process	45
extracellular fibril organization	45
positive regulation of endopeptidase activity	45
platelet degranulation	45
negative regulation of phagocytosis	45
cell recognition	45
protein targeting to membrane	45
monoubiquitinated histone H2A deubiquitination	45
release of cytochrome c from mitochondria	45
carbohydrate transport	45
positive regulation of intrinsic apoptotic signaling pathway in response to DNA damage	45
G-protein coupled receptor internalization	45
embryonic eye morphogenesis	45
negative regulation of cyclin-dependent protein kinase activity	45
negative regulation of autophagosome assembly	45
response to organic substance	45
negative regulation of cell size	45
osteoblast development	44
ERK1 and ERK2 cascade	44
regulation of ATP:ADP antiporter activity	44
dentate gyrus development	44
regulation of stem cell proliferation	44
regulation of ruffle assembly	44
dolichol-linked oligosaccharide biosynthetic process	44
protein autoprocessing	44
regulation of calcium ion transport	44
response to interleukin-1	44
adherens junction assembly	44
nucleocytoplasmic transport	44
Notch receptor processing	44
positive regulation of peptidase activity	44
positive regulation of cilium assembly	44
induction of positive chemotaxis	44
plasma membrane organization	44
cellular response to thyroid hormone stimulus	44
proteasome assembly	44
regulation of release of sequestered calcium ion into cytosol	44
response to steroid hormone	44
cellular process	44
eye development	44
rRNA catabolic process	44
response to xenobiotic stimulus	44
negative regulation of cysteine-type endopeptidase activity involved in apoptotic signaling pathway	44
positive regulation of cyclin-dependent protein serine/threonine kinase activity involved in G1/S transition of mitotic cell cycle	44
regulation of heart rate by cardiac conduction	44
cerebellar Purkinje cell differentiation	44
positive regulation of protein autophosphorylation	44
cochlea morphogenesis	44
fructose 2,6-bisphosphate metabolic process	44
regulation of neuron projection development	44
clathrin coat assembly	44
negative regulation of fatty acid biosynthetic process	44
positive regulation of mammary gland epithelial cell proliferation	44
protein geranylgeranylation	43
negative regulation of NFAT protein import into nucleus	43
early endosome to Golgi transport	43
SREBP signaling pathway	43
negative regulation of histone H3-K9 trimethylation	43
positive regulation of exocytosis	43
negative regulation of stress fiber assembly	43
negative regulation of androgen receptor signaling pathway	43
fatty acid homeostasis	43
anoikis	43
cellular response to glucagon stimulus	43
UDP-N-acetylglucosamine metabolic process	43
negative regulation of inclusion body assembly	43
cytoplasmic mRNA processing body assembly	43
regulation of dendritic spine morphogenesis	43
AMP metabolic process	43
negative regulation of anoikis	43
negative regulation of cardiac muscle cell apoptotic process	43
positive regulation of fibroblast migration	43
cartilage condensation	43
microtubule anchoring	43
bone resorption	43
positive regulation of protein localization to cell surface	43
actin filament severing	43
positive regulation of long-term synaptic potentiation	43
branching involved in mammary gland duct morphogenesis	43
intermediate filament organization	43
positive regulation of protein acetylation	43
female gonad development	43
establishment or maintenance of transmembrane electrochemical gradient	43
prostaglandin biosynthetic process	42
actin crosslink formation	42
protein lipidation	42
protein heterotetramerization	42
lysosomal lumen acidification	42
interphase microtubule nucleation by interphase microtubule organizing center	42
siRNA loading onto RISC involved in RNA interference	42
methylglyoxal catabolic process to D-lactate via S-lactoyl-glutathione	42
phospholipid metabolic process	42
negative thymic T cell selection	42
anion transmembrane transport	42
neurotransmitter transport	42
regulation of alpha-amino-3-hydroxy-5-methyl-4-isoxazole propionate selective glutamate receptor activity	42
astrocyte development	42
negative regulation of protein kinase activity by regulation of protein phosphorylation	42
hyaluronan catabolic process	42
negative regulation of substrate adhesion-dependent cell spreading	42
positive regulation of muscle cell differentiation	42
pancreas development	42
embryonic pattern specification	42
adenylate cyclase-modulating G-protein coupled receptor signaling pathway	42
histone lysine methylation	42
retina layer formation	42
neuron projection extension	42
regulation of cytokine production	42
sensory perception of bitter taste	42
regulation of neurogenesis	42
negative regulation of gene expression, epigenetic	42
very long-chain fatty acid biosynthetic process	42
positive regulation of histone H2B ubiquitination	42
ectopic germ cell programmed cell death	42
positive regulation of histone phosphorylation	42
histone H3-K9 demethylation	41
positive regulation of histone deacetylation	41
regulation of transcription from RNA polymerase II promoter in response to hypoxia	41
tRNA splicing, via endonucleolytic cleavage and ligation	41
L-ascorbic acid metabolic process	41
blood vessel morphogenesis	41
negative regulation of G2/M transition of mitotic cell cycle	41
negative regulation of activated T cell proliferation	41
embryonic placenta morphogenesis	41
innervation	41
regulation of fat cell differentiation	41
chitin catabolic process	41
positive regulation of calcineurin-NFAT signaling cascade	41
mitochondrial calcium ion transport	41
cellular response to granulocyte macrophage colony-stimulating factor stimulus	41
glycolipid biosynthetic process	41
protein secretion	41
protein heterotrimerization	41
negative regulation of transcription regulatory region DNA binding	41
kinetochore assembly	41
negative regulation of protein targeting to membrane	41
response to zinc ion	41
negative regulation of striated muscle tissue development	41
negative regulation of smoothened signaling pathway	41
positive regulation of cell differentiation	41
cell wall macromolecule catabolic process	41
positive regulation of stress-activated MAPK cascade	41
negative regulation of cytoplasmic translation	41
negative regulation of transcription elongation from RNA polymerase II promoter	41
positive regulation of blood coagulation	41
cellular response to vascular endothelial growth factor stimulus	41
response to starvation	41
membrane tubulation	41
peroxisome fission	41
L-serine transport	41
negative regulation of bone mineralization	41
negative regulation of RNA splicing	41
cellular response to peptide hormone stimulus	41
neural precursor cell proliferation	41
cellular response to fatty acid	41
intrinsic apoptotic signaling pathway	41
regulation of platelet aggregation	41
positive regulation of interleukin-2 production	40
positive regulation of transcription of nuclear large rRNA transcript from RNA polymerase I promoter	40
mRNA stabilization	40
Rap protein signal transduction	40
2-oxoglutarate metabolic process	40
negative regulation of skeletal muscle tissue development	40
regulation of mitotic spindle assembly	40
targeting of mRNA for destruction involved in RNA interference	40
mitochondrial translational termination	40
viral budding via host ESCRT complex	40
valyl-tRNA aminoacylation	40
smooth muscle cell differentiation	40
negative regulation of smooth muscle cell migration	40
artery morphogenesis	40
L-amino acid transport	40
mRNA 5'-splice site recognition	40
tissue homeostasis	40
response to reactive oxygen species	40
protein maturation	40
endoplasmic reticulum calcium ion homeostasis	40
positive regulation of protein sumoylation	40
protein prenylation	40
N-acetylglucosamine metabolic process	40
heart contraction	40
postreplication repair	40
cellular response to gamma radiation	40
positive regulation of vascular endothelial growth factor production	40
nicotinamide metabolic process	40
regulation of defense response to virus by virus	40
activation of phospholipase C activity	40
chorio-allantoic fusion	40
cytokine production	40
protein localization to paranode region of axon	40
middle ear morphogenesis	40
regulation of mitochondrial depolarization	40
establishment of Golgi localization	40
negative regulation of innate immune response	40
regulation of protein catabolic process	40
embryonic neurocranium morphogenesis	40
RNA export from nucleus	40
type B pancreatic cell development	40
cell migration involved in gastrulation	40
positive regulation of endoplasmic reticulum stress-induced intrinsic apoptotic signaling pathway	40
regulation of establishment or maintenance of cell polarity	40
apoptotic nuclear changes	40
cytolysis	40
cellular response to UV-B	40
positive regulation of wound healing	40
misfolded or incompletely synthesized protein catabolic process	40
negative regulation of erythrocyte differentiation	39
negative regulation of cytokine production	39
nucleotide-excision repair, DNA incision	39
leukotriene biosynthetic process	39
protein targeting to lysosome	39
sexual reproduction	39
sulfate transmembrane transport	39
positive regulation of chemokine production	39
positive regulation of neuroblast proliferation	39
barbed-end actin filament capping	39
intracellular distribution of mitochondria	39
long-chain fatty-acyl-CoA biosynthetic process	39
positive regulation of histone H3-K4 methylation	39
synaptic vesicle maturation	39
T cell receptor V(D)J recombination	39
heparan sulfate proteoglycan biosynthetic process	39
positive regulation of chondrocyte differentiation	39
retina homeostasis	39
regulation of actin filament polymerization	39
bone morphogenesis	39
suckling behavior	39
lysosome localization	39
positive regulation of autophagosome assembly	39
auditory receptor cell stereocilium organization	39
common-partner SMAD protein phosphorylation	39
endosome to melanosome transport	39
cardiac myofibril assembly	39
signal transduction in response to DNA damage	39
positive regulation of calcium ion transport	39
embryonic camera-type eye morphogenesis	39
activation of protein kinase B activity	39
positive regulation of cell proliferation in bone marrow	39
positive regulation of cardiac muscle hypertrophy	39
positive regulation of receptor activity	39
phosphatidylinositol metabolic process	39
regulation of phosphatidylinositol 3-kinase activity	39
ribosomal large subunit export from nucleus	39
negative regulation of interferon-beta production	39
interferon-gamma-mediated signaling pathway	39
negative regulation of interleukin-17 production	39
negative regulation of neuron migration	39
pattern specification process	38
positive regulation of triglyceride biosynthetic process	38
poly(A)+ mRNA export from nucleus	38
oligodendrocyte development	38
embryonic brain development	38
DNA methylation involved in embryo development	38
rhythmic process	38
regulation of Arp2/3 complex-mediated actin nucleation	38
DNA replication-dependent nucleosome assembly	38
regulation of germinal center formation	38
negative regulation of adenylate cyclase activity	38
negative regulation of viral entry into host cell	38
epithelial cell migration	38
signal transduction involved in regulation of gene expression	38
mammary gland development	38
nuclear export	38
N-terminal peptidyl-methionine acetylation	38
positive regulation of calcium ion-dependent exocytosis	38
negative regulation of cell migration involved in sprouting angiogenesis	38
regulation of cellular protein localization	38
ERBB2 signaling pathway	38
behavioral response to pain	38
negative regulation of myotube differentiation	38
positive thymic T cell selection	38
regulation of epithelial to mesenchymal transition	38
positive regulation of myeloid cell differentiation	38
negative regulation of neurogenesis	38
regulation of osteoclast differentiation	38
regulation of proteasomal protein catabolic process	38
endothelial cell proliferation	38
leukocyte tethering or rolling	38
germinal center formation	38
granulocyte differentiation	38
negative regulation of cytokine secretion	38
protein localization to endoplasmic reticulum	38
neurological system process	38
positive regulation of meiotic cell cycle process involved in oocyte maturation	38
regulation of focal adhesion assembly	38
cytoplasmic sequestering of transcription factor	38
very long-chain fatty acid metabolic process	38
base-excision repair, AP site formation	38
C-terminal protein methylation	38
long term synaptic depression	38
seminiferous tubule development	37
nuclear import	37
positive regulation of lamellipodium morphogenesis	37
oxaloacetate metabolic process	37
positive regulation of keratinocyte differentiation	37
gamete generation	37
positive regulation of t-circle formation	37
regulation of cardiac conduction	37
animal organ regeneration	37
chromatin silencing at rDNA	37
positive regulation of phosphorylation	37
regulation of intracellular protein transport	37
positive regulation of glycolytic process	37
maternal placenta development	37
membrane protein intracellular domain proteolysis	37
regulation of heart rate	37
positive regulation of SMAD protein import into nucleus	37
cerebral cortex radially oriented cell migration	37
cellular response to interleukin-6	37
potassium ion import	37
positive regulation of myelination	37
regulation of energy homeostasis	37
glucose catabolic process	37
dsRNA transport	37
DNA unwinding involved in DNA replication	37
polynucleotide 3' dephosphorylation	37
positive regulation of protein homodimerization activity	37
error-prone translesion synthesis	37
mitochondrial calcium ion homeostasis	37
negative regulation of histone H3-K27 methylation	37
establishment of protein localization to chromatin	37
mesodermal cell differentiation	37
negative regulation of epithelial to mesenchymal transition	37
regulation of mRNA splicing, via spliceosome	37
gene expression	37
metanephros development	37
positive regulation of binding	36
regulation of short-term neuronal synaptic plasticity	36
positive regulation of toll-like receptor 3 signaling pathway	36
positive regulation of protein deacetylation	36
mitochondrial DNA replication	36
cellular response to gonadotropin-releasing hormone	36
glycogen catabolic process	36
positive regulation of collagen biosynthetic process	36
mitochondrial threonyl-tRNA aminoacylation	36
negative regulation of B cell apoptotic process	36
negative regulation of cell-matrix adhesion	36
regulation of osteoblast differentiation	36
superoxide anion generation	36
meiotic mismatch repair	36
inositol phosphate dephosphorylation	36
meiotic spindle organization	36
positive regulation of T cell differentiation in thymus	36
peptidyl-lysine deacetylation	36
cytoskeletal anchoring at plasma membrane	36
histone H3-K27 demethylation	36
retinal rod cell development	36
positive regulation of histone H3-K9 acetylation	36
negative regulation of platelet aggregation	36
positive regulation of T cell receptor signaling pathway	36
negative regulation of macrophage derived foam cell differentiation	36
acrosome reaction	36
regulation of neutrophil degranulation	36
positive regulation of cell migration involved in sprouting angiogenesis	36
inositol lipid-mediated signaling	36
Toll signaling pathway	36
outflow tract septum morphogenesis	36
positive regulation of transcription from RNA polymerase II promoter by glucose	36
melanosome transport	36
positive regulation of cell-cell adhesion	36
response to peptidoglycan	36
production of siRNA involved in RNA interference	36
smooth muscle tissue development	36
ribosome disassembly	36
nucleotide-excision repair, DNA gap filling	36
negative regulation of phosphatidylinositol 3-kinase signaling	36
hard palate development	36
response to muscle activity	36
positive regulation of interleukin-17 production	36
cellular response to fibroblast growth factor stimulus	36
integrin activation	36
regulation of blood vessel size	36
startle response	36
DNA synthesis involved in DNA repair	36
chromatin-mediated maintenance of transcription	36
SMAD protein import into nucleus	36
embryonic camera-type eye development	36
convergent extension involved in axis elongation	36
positive regulation of Rho protein signal transduction	36
negative regulation of amyloid precursor protein biosynthetic process	36
regulation of Golgi organization	36
positive regulation of plasminogen activation	36
negative regulation of MAPK cascade	36
endosomal vesicle fusion	36
positive regulation of receptor-mediated endocytosis	36
negative regulation of receptor-mediated endocytosis	35
regulation of genetic imprinting	35
positive regulation of synaptic transmission, dopaminergic	35
regulation of podosome assembly	35
organic anion transport	35
pericardium development	35
Golgi vesicle transport	35
positive regulation of neurotransmitter secretion	35
cellular copper ion homeostasis	35
methylation-dependent chromatin silencing	35
intracellular transport of virus	35
negative regulation of T cell apoptotic process	35
secondary metabolite biosynthetic process	35
cellular zinc ion homeostasis	35
immune system development	35
negative regulation of blood vessel endothelial cell migration	35
synapse maturation	35
protein localization to chromosome, telomeric region	35
synapse organization	35
wound healing, spreading of epidermal cells	35
positive regulation of gluconeogenesis by positive regulation of transcription from RNA polymerase II promoter	35
anatomical structure regression	35
magnesium ion transport	35
positive regulation of megakaryocyte differentiation	35
vesicle fusion with Golgi apparatus	35
cellular response to extracellular stimulus	35
negative regulation of glucose import	35
L-alpha-amino acid transmembrane transport	35
marginal zone B cell differentiation	35
intraciliary retrograde transport	35
neuromuscular process	35
erythrocyte maturation	35
fructose 6-phosphate metabolic process	35
organ growth	35
regulation of microtubule-based process	35
positive regulation of mast cell chemotaxis	35
vocalization behavior	35
phosphatidylethanolamine biosynthetic process	35
actin filament depolymerization	35
kidney morphogenesis	35
postsynaptic membrane organization	35
Leydig cell differentiation	35
regulation of cell-matrix adhesion	35
adult heart development	35
calcium-mediated signaling using intracellular calcium source	35
phosphatidylcholine acyl-chain remodeling	35
GMP metabolic process	35
positive regulation of calcium-mediated signaling	35
maintenance of cell polarity	35
nuclear polyadenylation-dependent tRNA catabolic process	35
positive regulation of branching involved in ureteric bud morphogenesis	35
positive regulation by host of viral genome replication	35
positive regulation of receptor biosynthetic process	35
intracellular estrogen receptor signaling pathway	35
Golgi ribbon formation	35
protein refolding	35
endoderm formation	35
negative regulation of proteasomal protein catabolic process	35
lung morphogenesis	35
cellular protein complex assembly	34
GMP biosynthetic process	34
I-kappaB phosphorylation	34
hemoglobin metabolic process	34
bile acid biosynthetic process	34
positive regulation of TORC1 signaling	34
positive regulation of chromatin binding	34
CUT catabolic process	34
neuron maturation	34
DNA damage response, signal transduction by p53 class mediator	34
regulation of exit from mitosis	34
adrenal gland development	34
chaperone-mediated protein complex assembly	34
apoptotic cell clearance	34
lung epithelial cell differentiation	34
white fat cell differentiation	34
JAK-STAT cascade involved in growth hormone signaling pathway	34
positive regulation of podosome assembly	34
positive regulation of interleukin-1 beta secretion	34
branchiomotor neuron axon guidance	34
positive regulation of endocytosis	34
telomere capping	34
somatic hypermutation of immunoglobulin genes	34
maturation of LSU-rRNA from tricistronic rRNA transcript (SSU-rRNA, 5.8S rRNA, LSU-rRNA)	34
[truncated: 7,852 more rows]

## Sheet: GO-MF
GO Term	Number of Sequences
ATP binding	7030
metal ion binding	4990
poly(A) RNA binding	4943
zinc ion binding	4911
protein binding	3495
DNA binding	2662
calcium ion binding	2430
nucleic acid binding	2088
protein homodimerization activity	2053
identical protein binding	1965
transcription factor activity, sequence-specific DNA binding	1862
nucleotide binding	1775
chromatin binding	1501
protein heterodimerization activity	1406
GTP binding	1392
protein kinase binding	1383
ubiquitin protein ligase binding	1240
protein serine/threonine kinase activity	1186
GTPase activator activity	1176
RNA polymerase II core promoter proximal region sequence-specific DNA binding	1008
RNA binding	910
actin binding	906
structural constituent of ribosome	872
GTPase activity	870
transcription factor binding	829
magnesium ion binding	811
ubiquitin-protein transferase activity	772
sequence-specific DNA binding	764
enzyme binding	761
ubiquitin protein ligase activity	697
signal transducer activity	696
protein domain specific binding	690
microtubule binding	689
receptor binding	683
protein C-terminus binding	682
transcription coactivator activity	681
protein complex binding	676
transcriptional activator activity, RNA polymerase II core promoter proximal region sequence-specific binding	609
serine-type endopeptidase activity	588
ligase activity	579
actin filament binding	554
Rab GTPase binding	527
transcription corepressor activity	518
metalloendopeptidase activity	502
carbohydrate binding	480
RNA polymerase II regulatory region sequence-specific DNA binding	476
ATPase activity	471
hydrolase activity	462
histone deacetylase binding	451
calmodulin binding	440
protein N-terminus binding	431
structural molecule activity	423
mRNA binding	421
thiol-dependent ubiquitin-specific protease activity	417
protein kinase activity	408
phosphatidylinositol binding	393
iron ion binding	384
G-protein coupled receptor activity	378
kinase activity	376
ATP-dependent RNA helicase activity	374
protein tyrosine phosphatase activity	372
histone binding	371
protein dimerization activity	370
microtubule motor activity	355
transcription regulatory region DNA binding	354
catalytic activity	352
beta-catenin binding	340
cytokine activity	332
double-stranded RNA binding	327
protein transporter activity	325
flavin adenine dinucleotide binding	325
heme binding	324
lipid binding	324
SH3 domain binding	320
translation initiation factor activity	319
Rho guanyl-nucleotide exchange factor activity	313
transcriptional repressor activity, RNA polymerase II core promoter proximal region sequence-specific binding	308
endonuclease activity	301
RNA polymerase II transcription factor activity, sequence-specific DNA binding	301
heparin binding	296
single-stranded DNA binding	294
syntaxin binding	292
ubiquitin binding	288
integrin binding	286
p53 binding	285
protease binding	283
ion channel binding	281
oxidoreductase activity	274
non-membrane spanning protein tyrosine kinase activity	271
receptor activity	268
guanyl-nucleotide exchange factor activity	266
growth factor activity	265
protein phosphatase binding	265
methylated histone binding	264
RNA-directed DNA polymerase activity	262
ATPase binding	258
RNA polymerase II core promoter sequence-specific DNA binding	258
unfolded protein binding	258
ribosome binding	257
double-stranded DNA binding	257
PDZ domain binding	253
RNA polymerase II distal enhancer sequence-specific DNA binding	253
kinase binding	245
Rab guanyl-nucleotide exchange factor activity	244
damaged DNA binding	239
transcription cofactor activity	234
protein complex scaffold	229
chaperone binding	227
transporter activity	227
methyltransferase activity	220
ligand-dependent nuclear receptor transcription coactivator activity	219
scavenger receptor activity	219
receptor signaling protein serine/threonine kinase activity	218
cysteine-type endopeptidase activity	209
phosphatase binding	209
core promoter binding	208
electron carrier activity	206
clathrin binding	205
cadherin binding involved in cell-cell adhesion	204
mRNA 3'-UTR binding	203
pyridoxal phosphate binding	203
calcium-dependent protein binding	202
structural constituent of cytoskeleton	199
Rac GTPase binding	196
glycoprotein binding	196
binding	191
histone acetyltransferase activity	187
phospholipid binding	187
phosphatidylinositol-3,4,5-trisphosphate binding	182
4 iron, 4 sulfur cluster binding	181
Ran GTPase binding	181
motor activity	179
receptor tyrosine kinase binding	178
polyubiquitin binding	177
manganese ion binding	177
chromatin DNA binding	174
peptidyl-prolyl cis-trans isomerase activity	173
steroid hormone receptor activity	172
estrogen receptor binding	171
tRNA binding	170
Hsp70 protein binding	167
ATPase activity, coupled to transmembrane movement of substances	167
GTPase binding	165
ADP binding	164
protein serine/threonine phosphatase activity	163
RNA polymerase II repressing transcription factor binding	162
transcriptional activator activity, RNA polymerase II transcription regulatory region sequence-specific binding	160
serine-type endopeptidase inhibitor activity	158
transcription factor activity, RNA polymerase II distal enhancer sequence-specific binding	155
copper ion binding	155
translation elongation factor activity	154
SNARE binding	154
phosphatidylinositol-4,5-bisphosphate binding	152
helicase activity	151
calcium-dependent phospholipid binding	151
protein self-association	148
RNA polymerase II transcription coactivator activity	147
metallopeptidase activity	146
NF-kappaB binding	146
transferase activity	145
SNAP receptor activity	145
nucleosomal DNA binding	144
transcriptional repressor activity, RNA polymerase II transcription regulatory region sequence-specific binding	143
protein-cysteine S-palmitoyltransferase activity	143
transferase activity, transferring glycosyl groups	143
protein-glycine ligase activity, initiating	141
DNA-directed DNA polymerase activity	140
SMAD binding	137
phosphatidylinositol-3-phosphate binding	137
tubulin-glutamic acid ligase activity	137
core promoter sequence-specific DNA binding	136
drug binding	136
NAD+ ADP-ribosyltransferase activity	136
poly(A)-specific ribonuclease activity	135
enzyme activator activity	135
Hsp90 protein binding	135
ribonucleoprotein complex binding	135
rRNA binding	134
protein serine/threonine/tyrosine kinase activity	134
repressing transcription factor binding	133
SH2 domain binding	133
NAD binding	132
ribosomal S6-glutamic acid ligase activity	132
coenzyme F420-0 gamma-glutamyl ligase activity	130
protein-glycine ligase activity, elongating	130
RNA polymerase II transcription factor binding	130
coenzyme F420-2 alpha-glutamyl ligase activity	130
UDP-N-acetylmuramoylalanyl-D-glutamyl-2,6-diaminopimelate-D-alanyl-D-alanine ligase activity	130
protein tyrosine kinase activity	130
tubulin-glycine ligase activity	130
GDP binding	129
ubiquitin conjugating enzyme activity	129
cytoskeletal protein binding	129
peptide binding	129
collagen binding	128
transmembrane signaling receptor activity	128
hormone activity	128
chemorepellent activity	128
ubiquitin conjugating enzyme binding	127
alpha-mannosidase activity	127
protein kinase C binding	127
cell adhesion molecule binding	126
beta-tubulin binding	126
cyclin binding	125
fatty-acyl-CoA binding	124
insulin receptor binding	124
heat shock protein binding	123
beta-amyloid binding	123
voltage-gated calcium channel activity	122
scaffold protein binding	121
cholesterol binding	121
tumor necrosis factor-activated receptor activity	121
armadillo repeat domain binding	121
histone deacetylase activity	120
gamma-tubulin binding	120
protein binding, bridging	120
single-stranded RNA binding	119
antiporter activity	119
ATP-dependent DNA helicase activity	118
androgen receptor binding	117
phosphoprotein binding	117
proline-rich region binding	116
proteasome binding	116
phosphatidylinositol phospholipase C activity	116
RNA polymerase II activating transcription factor binding	114
semaphorin receptor binding	113
miRNA binding	113
cytokine receptor activity	111
R-SMAD binding	111
ephrin receptor binding	110
lysine-acetylated histone binding	109
protein tyrosine/serine/threonine phosphatase activity	108
peptidase activity	108
G-protein coupled receptor binding	107
spectrin binding	106
cyclin-dependent protein serine/threonine kinase activity	106
calcium channel activity	105
nuclear localization sequence binding	104
glutathione transferase activity	103
kinesin binding	103
cysteine-type endopeptidase inhibitor activity involved in apoptotic process	103
activating transcription factor binding	103
protein phosphatase 2A binding	102
RNA polymerase II transcription cofactor activity	101
Rho GTPase binding	101
extracellular matrix structural constituent	101
aspartic-type endopeptidase activity	101
ubiquitin-specific protease binding	100
ARF guanyl-nucleotide exchange factor activity	100
tumor necrosis factor receptor binding	100
C2H2 zinc finger domain binding	99
phosphoprotein phosphatase activity	99
1-phosphatidylinositol binding	99
phospholipid-translocating ATPase activity	98
acyl-CoA dehydrogenase activity	97
thyroid hormone receptor binding	97
carboxylic ester hydrolase activity	96
DNA-dependent ATPase activity	96
transcription regulatory region sequence-specific DNA binding	96
RNA polymerase II transcription corepressor activity	95
oxidoreductase activity, acting on paired donors, with incorporation or reduction of molecular oxygen	94
misfolded protein binding	94
tubulin binding	94
histone methyltransferase activity (H3-K4 specific)	93
chloride channel activity	93
receptor signaling protein activity	93
FAD binding	92
phosphatidylinositol-3,5-bisphosphate binding	92
phosphatidylinositol-3,4-bisphosphate binding	91
GTPase activating protein binding	91
enzyme inhibitor activity	91
chemoattractant activity	91
calmodulin-dependent protein kinase activity	91
poly(U) RNA binding	90
proton-transporting ATPase activity, rotational mechanism	90
nucleoside diphosphate kinase activity	90
phospholipase binding	90
arginine transmembrane transporter activity	90
SH3/SH2 adaptor activity	90
L-lysine transmembrane transporter activity	90
retinoic acid receptor binding	89
calcium-dependent cysteine-type endopeptidase activity	89
RNA polymerase II carboxy-terminal domain kinase activity	88
monooxygenase activity	88
FMN binding	88
NADP binding	88
acid phosphatase activity	87
oxidoreductase activity, acting on the CH-CH group of donors, with a flavin as acceptor	87
threonine-type endopeptidase activity	86
hyaluronic acid binding	86
histone acetyltransferase binding	86
TBP-class protein binding	86
poly(A) binding	86
protein phosphatase inhibitor activity	86
protein disulfide oxidoreductase activity	86
protein kinase inhibitor activity	86
alpha-tubulin binding	85
mitogen-activated protein kinase binding	83
RNA polymerase III activity	83
transforming growth factor beta receptor binding	83
Rac guanyl-nucleotide exchange factor activity	83
transcriptional activator activity, RNA polymerase II distal enhancer sequence-specific binding	82
L-ornithine transmembrane transporter activity	82
low-density lipoprotein particle binding	82
5'-nucleotidase activity	81
RNA polymerase II core binding	81
bHLH transcription factor binding	81
2 iron, 2 sulfur cluster binding	80
3'-5' exonuclease activity	80
WW domain binding	80
acetylgalactosaminyltransferase activity	79
GTP-Rho binding	79
E-box binding	79
sodium channel regulator activity	79
cAMP response element binding	78
adenylate cyclase activity	78
protein kinase activator activity	77
calcium channel regulator activity	77
nucleosome binding	77
actin monomer binding	77
inorganic anion exchanger activity	77
cyclin-dependent protein serine/threonine kinase regulator activity	77
epidermal growth factor receptor binding	76
protein phosphatase type 2A regulator activity	76
diacylglycerol kinase activity	75
aminoacyl-tRNA editing activity	75
G-protein beta/gamma-subunit complex binding	74
methyl-CpG binding	74
zinc ion transmembrane transporter activity	74
MHC class II protein complex binding	74
ribosomal small subunit binding	74
potassium channel regulator activity	74
structural constituent of muscle	74
ligand-dependent nuclear receptor binding	73
MAP kinase activity	73
voltage-gated potassium channel activity	73
ATP-dependent helicase activity	72
phosphatidylinositol-4-phosphate binding	72
L-ascorbic acid binding	72
1-phosphatidylinositol-3-kinase activity	72
neuropilin binding	72
Ral GTPase binding	72
type I interferon receptor binding	71
phosphatidylserine binding	71
phosphotyrosine binding	71
cytochrome-c oxidase activity	71
G-protein alpha-subunit binding	70
ionotropic glutamate receptor binding	70
RNA polymerase II transcription factor activity, ligand-activated sequence-specific DNA binding	69
aminopeptidase activity	69
histone-lysine N-methyltransferase activity	69
K63-linked polyubiquitin binding	69
low-density lipoprotein particle receptor binding	69
mitogen-activated protein kinase kinase kinase binding	68
antigen binding	68
Wnt-protein binding	68
microfilament motor activity	67
laminin binding	67
FK506 binding	67
olfactory receptor activity	67
Notch binding	67
transferase activity, transferring acyl groups	67
death domain binding	66
nucleotidyltransferase activity	66
endopeptidase activity	66
pseudouridine synthase activity	66
3'-5'-exoribonuclease activity	65
NAD+ binding	65
ferrous iron binding	65
RNA polymerase binding	65
phosphatidylinositol 3-kinase binding	65
NADH dehydrogenase (ubiquinone) activity	65
ubiquitin-ubiquitin ligase activity	64
cadherin binding	64
protein kinase C activity	64
hydrogen ion transmembrane transporter activity	64
low-density lipoprotein receptor activity	64
oxidoreductase activity, acting on paired donors, with incorporation or reduction of molecular oxygen, NAD(P)H as one donor, and incorporation of one atom of oxygen	64
Ras GTPase binding	64
RNA polymerase I CORE element sequence-specific DNA binding	63
telomerase RNA binding	63
dynactin binding	62
frizzled binding	62
long-chain fatty acid-CoA ligase activity	62
four-way junction DNA binding	62
acetylcholine binding	62
histone acetyltransferase activity (H4-K8 specific)	62
tau protein binding	62
histone acetyltransferase activity (H4-K16 specific)	62
histone acetyltransferase activity (H4-K5 specific)	62
thiol-dependent ubiquitinyl hydrolase activity	61
RNA-DNA hybrid ribonuclease activity	61
chemokine activity	61
NAD-dependent histone deacetylase activity (H3-K14 specific)	61
metallocarboxypeptidase activity	60
acetylcholine-activated cation-selective channel activity	60
calcium-dependent protein serine/threonine kinase activity	60
growth factor binding	59
profilin binding	59
mitogen-activated protein kinase kinase binding	59
purinergic nucleotide receptor activity	59
structural constituent of nuclear pore	59
guanylate cyclase activity	59
protein serine/threonine kinase activator activity	59
protein kinase A binding	59
siRNA binding	59
quinone binding	59
cullin family protein binding	59
transmembrane receptor protein tyrosine kinase activity	59
death receptor binding	58
S100 protein binding	58
voltage-gated chloride channel activity	58
extracellular ATP-gated cation channel activity	58
ATPase activator activity	58
protein anchor	58
cytoskeletal adaptor activity	58
semaphorin receptor activity	58
I-SMAD binding	58
protein disulfide isomerase activity	57
retinoid X receptor binding	57
peptide antigen binding	57
glycerophosphodiester phosphodiesterase activity	56
protein kinase A catalytic subunit binding	56
snoRNA binding	56
intracellular calcium activated chloride channel activity	56
extracellular matrix binding	56
calcium activated cation channel activity	55
acetylcholine receptor activity	55
ribosomal protein S6 kinase activity	55
crossover junction endodeoxyribonuclease activity	55
U6 snRNA binding	55
telomeric DNA binding	55
5'-3' exonuclease activity	55
cAMP binding	55
14-3-3 protein binding	55
amino acid transmembrane transporter activity	55
MAP kinase kinase activity	55
endopeptidase inhibitor activity	54
sodium:proton antiporter activity	54
nucleocytoplasmic transporter activity	54
enzyme regulator activity	54
Ras guanyl-nucleotide exchange factor activity	54
tRNA (guanine-N2-)-methyltransferase activity	54
protein kinase B binding	54
fibroblast growth factor binding	54
interleukin-17 receptor activity	53
beta-galactoside (CMP) alpha-2,3-sialyltransferase activity	53
enhancer binding	53
lamin binding	53
mismatched DNA binding	53
bicarbonate transmembrane transporter activity	53
5'-flap endonuclease activity	52
clathrin adaptor activity	52
phosphatidic acid binding	52
oxidoreductase activity, acting on paired donors, with incorporation or reduction of molecular oxygen, reduced flavin or flavoprotein as one donor, and incorporation of one atom of oxygen	51
GTPase regulator activity	51
ATP-dependent peptidase activity	51
telomerase inhibitor activity	51
AU-rich element binding	51
protein phosphatase 1 binding	51
MAP kinase kinase kinase activity	51
U3 snoRNA binding	50
vinculin binding	50
lyase activity	50
translation initiation factor binding	50
voltage-gated ion channel activity	49
transmembrane transporter activity	49
myosin binding	49
glutathione peroxidase activity	49
ankyrin binding	49
dynein intermediate chain binding	48
microtubule minus-end binding	48
protein channel activity	48
phosphatidylinositol-5-phosphate binding	48
lipopolysaccharide binding	48
G-protein coupled receptor kinase activity	48
oxidoreductase activity, acting on paired donors, with incorporation or reduction of molecular oxygen, 2-oxoglutarate as one donor, and incorporation of one atom each of oxygen into both donors	48
U4 snRNA binding	48
adenylate kinase activity	48
sodium-independent organic anion transmembrane transporter activity	48
double-stranded RNA adenosine deaminase activity	48
1-acylglycerol-3-phosphate O-acyltransferase activity	48
high voltage-gated calcium channel activity	48
proton-transporting ATP synthase activity, rotational mechanism	48
receptor signaling complex scaffold activity	48
nuclear hormone receptor binding	47
sphingosine N-acyltransferase activity	47
transforming growth factor beta binding	47
virus receptor activity	47
DNA-directed RNA polymerase activity	47
mannose binding	47
alpha-catenin binding	47
carbonate dehydratase activity	47
acetylglucosaminyltransferase activity	47
protein kinase A regulatory subunit binding	47
NADPH-hemoprotein reductase activity	47
voltage-gated sodium channel activity	47
steroid binding	46
DNA binding, bending	46
dipeptidyl-peptidase activity	46
mRNA 3'-UTR AU-rich region binding	46
cofactor binding	46
protein-lysine N-methyltransferase activity	46
mRNA 5'-UTR binding	46
metalloaminopeptidase activity	46
actin-dependent ATPase activity	46
alpha-1,3-mannosyltransferase activity	45
signaling adaptor activity	45
binding, bridging	45
cysteine-type endopeptidase activator activity involved in apoptotic process	45
serine-type carboxypeptidase activity	45
transcriptional repressor activity, RNA polymerase II transcription factor binding	45
potassium:chloride symporter activity	45
dynein binding	44
S-adenosylmethionine-dependent methyltransferase activity	44
opsin binding	44
DNA polymerase binding	44
peptidase activator activity	44
NEDD8-specific protease activity	44
GPI anchor binding	44
MAP kinase tyrosine/serine/threonine phosphatase activity	43
DNA-N1-methyladenine dioxygenase activity	43
protein tyrosine kinase activator activity	43
poly(G) binding	43
alpha-actinin binding	43
Arp2/3 complex binding	43
1-phosphatidylinositol 4-kinase activity	43
calcium-transporting ATPase activity	43
endopeptidase activator activity	43
cysteine-type endopeptidase activity involved in apoptotic process	43
polynucleotide adenylyltransferase activity	43
endoribonuclease activity	43
UDP-glucose:glycoprotein glucosyltransferase activity	43
transcription factor activity, transcription factor binding	43
transcriptional activator activity, RNA polymerase II transcription factor binding	42
hydrolase activity, hydrolyzing O-glycosyl compounds	42
cysteine-type endopeptidase inhibitor activity	42
organic cyclic compound binding	42
co-SMAD binding	42
RNA polymerase I activity	42
diphosphoinositol-pentakisphosphate kinase activity	42
GTP-dependent protein binding	42
SUMO binding	42
polysaccharide binding	42
organic anion transmembrane transporter activity	42
exonuclease activity	41
transcription factor activity, RNA polymerase II core promoter sequence-specific	41
glucocorticoid receptor binding	41
dipeptidase activity	41
microtubule-severing ATPase activity	41
RS domain binding	41
dephospho-CoA kinase activity	41
7S RNA binding	41
peptide alpha-N-acetyltransferase activity	41
phosphatidylinositol-4,5-bisphosphate 3-kinase activity	41
RNA stem-loop binding	41
L-serine transmembrane transporter activity	41
heterocyclic compound binding	41
NF-kappaB-inducing kinase activity	41
gamma-catenin binding	41
pre-miRNA binding	40
CARD domain binding	40
neurotransmitter:sodium symporter activity	40
fibronectin binding	40
anion:anion antiporter activity	40
chitin binding	40
threonine-tRNA ligase activity	40
phosphatidylinositol-3-phosphatase activity	40
valine-tRNA ligase activity	40
NADPH binding	40
hydrolase activity, acting on carbon-nitrogen (but not peptide) bonds	39
steroid hydroxylase activity	39
manganese-transporting ATPase activity	39
proteoglycan binding	39
GPI-anchor transamidase activity	39
pre-mRNA intronic binding	39
HMG box domain binding	39
oxidoreductase activity, acting on CH-OH group of donors	39
nuclear export signal receptor activity	39
potassium ion binding	39
1-phosphatidylinositol-3-kinase regulator activity	39
MHC class I protein binding	39
titin binding	39
6-phosphofructo-2-kinase activity	39
beta-N-acetylglucosaminylglycopeptide beta-1,4-galactosyltransferase activity	39
inositol hexakisphosphate 5-kinase activity	39
pre-mRNA 3'-splice site binding	39
insulin receptor substrate binding	38
hyalurononglucosaminidase activity	38
chromo shadow domain binding	38
insulin-like growth factor binding	38
DNA ligase (ATP) activity	38
ATP-dependent polydeoxyribonucleotide 5'-hydroxyl-kinase activity	38
pantetheine-phosphate adenylyltransferase activity	38
phosphatase regulator activity	38
protein kinase regulator activity	38
amino acid binding	38
single-stranded DNA 3'-5' exodeoxyribonuclease activity	38
N-acylphosphatidylethanolamine-specific phospholipase D activity	38
type I transforming growth factor beta receptor binding	38
phosphatidylcholine binding	38
insulin-like growth factor receptor binding	38
MAP kinase kinase kinase kinase activity	38
1-phosphatidylinositol-4-phosphate 3-kinase activity	38
histone demethylase activity (H3-K36 specific)	38
polynucleotide 3'-phosphatase activity	37
ribonuclease III activity	37
phosphatidylinositol phosphate binding	37
DNA topoisomerase type I activity	37
GABA receptor binding	37
LIM domain binding	37
3',5'-cyclic-AMP phosphodiesterase activity	37
inositol 1,4,5 trisphosphate binding	37
acyl-CoA oxidase activity	37
protein-arginine omega-N asymmetric methyltransferase activity	36
protein methyltransferase activity	36
interleukin-2 receptor binding	36
enhancer sequence-specific DNA binding	36
regulatory region DNA binding	36
mRNA CDS binding	36
1-acylglycerophosphocholine O-acyltransferase activity	36
immunoglobulin receptor binding	36
phosphatidylinositol 3-kinase regulatory subunit binding	36
phospholipid scramblase activity	36
platelet-derived growth factor receptor binding	36
translation repressor activity, nucleic acid binding	36
ubiquitin-protein transferase activator activity	36
histone demethylase activity (H3-K27 specific)	36
L-amino acid transmembrane transporter activity	35
aminobutyraldehyde dehydrogenase activity	35
N6-methyladenosine-containing RNA binding	35
thioesterase binding	35
folic acid binding	35
protein-glutamine gamma-glutamyltransferase activity	35
thiamine pyrophosphate binding	35
symporter activity	35
solute:proton antiporter activity	35
ATP-dependent microtubule motor activity, plus-end-directed	35
lactate transmembrane transporter activity	35
DNA-(apurinic or apyrimidinic site) lyase activity	35
U2 snRNA binding	35
inositol-1,3,4,5,6-pentakisphosphate kinase activity	35
peptide hormone binding	35
carboxy-lyase activity	35
phosphotransferase activity, alcohol group as acceptor	35
3'-flap endonuclease activity	35
secondary active sulfate transmembrane transporter activity	35
syntaxin-1 binding	34
peroxisome proliferator activated receptor binding	34
fatty acid binding	34
tropomyosin binding	34
chitinase activity	34
phospholipase D activity	34
lysophospholipase activity	34
tRNA methyltransferase activity	34
sugar:proton symporter activity	34
delta-catenin binding	34
translation release factor activity, codon specific	34
Rab geranylgeranyltransferase activity	34
serine-type peptidase activity	34
1-phosphatidylinositol-4-phosphate 5-kinase activity	34
guanylate kinase activity	34
neurotrophin TRKA receptor binding	33
lipid transporter activity	33
nuclease activity	33
phosphatidate phosphatase activity	33
transcription factor activity, RNA polymerase II core promoter proximal region sequence-specific binding	33
sodium channel activity	33
ATPase activity, coupled	32
cGMP binding	32
phosphoserine binding	32
IgG binding	32
lipid kinase activity	32
transmembrane receptor protein tyrosine kinase adaptor activity	32
IMP dehydrogenase activity	32
glucose binding	32
ion channel activity	32
glutaminase activity	32
tau-protein kinase activity	32
Krueppel-associated box domain binding	32
non-membrane spanning protein tyrosine phosphatase activity	32
retinoic acid receptor activity	32
RNA methyltransferase activity	32
isomerase activity	32
dolichyl-diphosphooligosaccharide-protein glycotransferase activity	32
4-trimethylammoniobutyraldehyde dehydrogenase activity	32
histone serine kinase activity	32
peptidase inhibitor activity	32
mannosyl-oligosaccharide 1,2-alpha-mannosidase activity	32
hydroxyacylglutathione hydrolase activity	32
translation factor activity, RNA binding	32
single-stranded DNA endodeoxyribonuclease activity	31
U1 snRNA binding	31
myosin V binding	31
single-stranded telomeric DNA binding	31
oxidized pyrimidine nucleobase lesion DNA N-glycosylase activity	31
protein C-terminal leucine carboxyl O-methyltransferase activity	31
SUMO transferase activity	31
delayed rectifier potassium channel activity	31
phosphatidylcholine 1-acylhydrolase activity	31
gamma-glutamyltransferase activity	31
eukaryotic initiation factor 4E binding	31
transcription coactivator binding	31
pre-mRNA binding	31
vitamin D receptor binding	31
magnesium ion transmembrane transporter activity	31
ribosomal large subunit binding	31
cysteine-tRNA ligase activity	31
cAMP-dependent protein kinase inhibitor activity	31
cation-transporting ATPase activity	31
polypeptide N-acetylgalactosaminyltransferase activity	30
fructose binding	30
poly-pyrimidine tract binding	30
potassium ion symporter activity	30
very long-chain fatty acid-CoA ligase activity	30
G-protein coupled purinergic nucleotide receptor activity	30
antioxidant activity	30
dolichyl pyrophosphate Man9GlcNAc2 alpha-1,3-glucosyltransferase activity	30
neurexin family protein binding	30
sulfuric ester hydrolase activity	30
arginine-tRNA ligase activity	30
oxidoreductase activity, acting on single donors with incorporation of molecular oxygen, incorporation of two atoms of oxygen	30
glutamine-tRNA ligase activity	30
protein binding involved in protein folding	30
GDP-dissociation inhibitor activity	30
transcription factor activity, RNA polymerase II transcription factor binding	30
SUMO-specific protease activity	30
hydrogen-exporting ATPase activity, phosphorylative mechanism	30
Tat protein binding	30
structural constituent of eye lens	30
store-operated calcium channel activity	30
phosphorylase kinase activity	30
oxalate transmembrane transporter activity	30
JUN kinase binding	29
N-methyltransferase activity	29
phospholipid transporter activity	29
phospholipase A2 activity	29
phosphoric ester hydrolase activity	29
recombinase activity	29
transmembrane receptor protein tyrosine phosphatase activity	29
mannose-ethanolamine phosphotransferase activity	29
Wnt-activated receptor activity	29
mechanically-gated ion channel activity	29
transferase activity, transferring acyl groups other than amino-acyl groups	29
phosphatidylinositol-4,5-bisphosphate 5-phosphatase activity	29
sulfonate dioxygenase activity	29
chloride channel inhibitor activity	29
vascular endothelial growth factor receptor 1 binding	29
hypophosphite dioxygenase activity	29
2,4-dichlorophenoxyacetate alpha-ketoglutarate dioxygenase activity	29
beta-adrenergic receptor kinase activity	29
NAD(P)H oxidase activity	29
C-20 gibberellin 2-beta-dioxygenase activity	29
nucleotide kinase activity	29
hydrolase activity, acting on ester bonds	29
procollagen-proline dioxygenase activity	29
mannosyltransferase activity	29
isoleucine-tRNA ligase activity	29
peroxidase activity	29
alanine-tRNA ligase activity	29
oxidized purine DNA binding	29
C-19 gibberellin 2-beta-dioxygenase activity	29
rRNA (adenine-N6,N6-)-dimethyltransferase activity	28
coreceptor activity	28
dioxygenase activity	28
dolichyl-phosphate-mannose-protein mannosyltransferase activity	28
eukaryotic translation initiation factor 2alpha kinase activity	28
G-quadruplex DNA binding	28
N-acetyltransferase activity	28
3',5'-cyclic-nucleotide phosphodiesterase activity	28
UDP-glucose:hexose-1-phosphate uridylyltransferase activity	28
ErbB-3 class receptor binding	28
ADP-ribosylation factor binding	28
cation transmembrane transporter activity	28
histone kinase activity (H3-T11 specific)	28
proteasome-activating ATPase activity	28
unmethylated CpG binding	28
aspartic endopeptidase activity, intramembrane cleaving	28
Rap guanyl-nucleotide exchange factor activity	28
histone methyltransferase activity (H3-K36 specific)	28
inositol-1,4,5-trisphosphate 3-kinase activity	28
interleukin-1 receptor binding	28
sodium ion binding	27
acetylcholine receptor binding	27
3'-5' DNA helicase activity	27
iron-sulfur cluster binding	27
microtubule plus-end binding	27
AMP deaminase activity	27
cAMP-dependent protein kinase regulator activity	27
coenzyme binding	27
N-acetylgalactosaminyl-proteoglycan 3-beta-glucuronosyltransferase activity	27
tRNA dihydrouridine synthase activity	27
translation activator activity	27
acyl-CoA hydrolase activity	27
diacylglycerol binding	27
superoxide-generating NADPH oxidase activity	27
ErbB-2 class receptor binding	27
double-stranded methylated DNA binding	27
ligand-gated ion channel activity	27
alpha-1,2-mannosyltransferase activity	27
ubiquitin-like protein ligase binding	27
oxygen binding	27
sphingosine-1-phosphate receptor activity	26
clathrin heavy chain binding	26
interleukin-6 receptor binding	26
ligand-gated sodium channel activity	26
ferric iron binding	26
protein xylosyltransferase activity	26
Lys48-specific deubiquitinase activity	26
cyclin-dependent protein serine/threonine kinase inhibitor activity	26
hormone binding	26
sulfotransferase activity	26
calcium-activated potassium channel activity	26
pyruvate kinase activity	26
phosphatidylcholine transporter activity	26
monosaccharide binding	26
AP-2 adaptor complex binding	26
nitric-oxide synthase binding	26
2'-5'-oligoadenylate synthetase activity	26
histone methyltransferase activity (H3-K9 specific)	26
phosphatidylethanolamine binding	25
glutamate-cysteine ligase activity	25
drug transmembrane transporter activity	25
MDM2/MDM4 family protein binding	25
K48-linked polyubiquitin binding	25
leucine zipper domain binding	25
small ribosomal subunit rRNA binding	25
natriuretic peptide receptor activity	25
oxidoreductase activity, acting on a sulfur group of donors, disulfide as acceptor	25
ribonuclease activity	25
protein phosphatase type 1 regulator activity	25
RNA transmembrane transporter activity	25
cation channel activity	25
TRAIL binding	25
palmitoyl-(protein) hydrolase activity	25
angiotensin receptor binding	25
activin binding	25
omega peptidase activity	25
phosphatidylinositol N-acetylglucosaminyltransferase activity	25
C-C chemokine receptor activity	25
arachidonic acid epoxygenase activity	25
ATP-dependent protein binding	25
DNA helicase activity	25
[methionine synthase] reductase activity	24
arylesterase activity	24
bisphosphoglycerate 2-phosphatase activity	24
AT DNA binding	24
toxic substance binding	24
estrogen receptor activity	24
P-P-bond-hydrolysis-driven protein transmembrane transporter activity	24
NAD+ kinase activity	24
dolichyl-phosphate-glucose-glycolipid alpha-glucosyltransferase activity	24
very-long-chain-acyl-CoA dehydrogenase activity	24
GTPase inhibitor activity	24
[truncated: 2,746 more rows]

## Sheet: GO-CC
GO Term	Number of sequences
[truncated: 1,465 more rows]
