# Supplementary material for: A high-quality annotated transcriptome of swine peripheral blood
Source: BMC Genomics. 2017 Jun 24;18:479. doi: 10.1186/s12864-017-3863-7 (PMC5483264; doi:10.1186/s12864-017-3863-7)
Supplement: Supplementary file 11 — PTs annotated with EC codes and KEGG pathways. (XLSX 428 kb) [file 12864_2017_3863_MOESM11_ESM.xlsx]

## Sheet: KEGG one sequence per row
Putative Transcript ID	Pathway Name	Pathway ID	Number of Enzymes in each Pathway	Enzyme Classes
TRINITY_DN159315_c11_g3_i3	Alanine, aspartate and glutamate metabolism	map00250	26	ec:2.6.1.16 - transaminase (isomerizing), ec:2.6.1.19 - transaminase, ec:1.4.3.2 - oxidase, ec:6.3.1.2 - synthetase, ec:1.2.1.24 - dehydrogenase (NAD+), ec:4.3.2.1 - lyase, ec:4.3.2.2 - lyase, ec:2.1.3.2 - carbamoyltransferase, ec:2.6.1.44 - transaminase, ec:1.2.1.16 - dehydrogenase [NAD(P)+], ec:4.1.1.15 - decarboxylase, ec:2.6.1.2 - transaminase, ec:2.6.1.1 - transaminase, ec:3.5.1.15 - aminoac…
TRINITY_DN159315_c11_g3_i4	Alanine, aspartate and glutamate metabolism	map00250	26	ec:2.6.1.16 - transaminase (isomerizing), ec:2.6.1.19 - transaminase, ec:1.4.3.2 - oxidase, ec:6.3.1.2 - synthetase, ec:1.2.1.24 - dehydrogenase (NAD+), ec:4.3.2.1 - lyase, ec:4.3.2.2 - lyase, ec:2.1.3.2 - carbamoyltransferase, ec:2.6.1.44 - transaminase, ec:1.2.1.16 - dehydrogenase [NAD(P)+], ec:4.1.1.15 - decarboxylase, ec:2.6.1.2 - transaminase, ec:2.6.1.1 - transaminase, ec:3.5.1.15 - aminoac…
TRINITY_DN159315_c11_g3_i1	Alanine, aspartate and glutamate metabolism	map00250	26	ec:2.6.1.16 - transaminase (isomerizing), ec:2.6.1.19 - transaminase, ec:1.4.3.2 - oxidase, ec:6.3.1.2 - synthetase, ec:1.2.1.24 - dehydrogenase (NAD+), ec:4.3.2.1 - lyase, ec:4.3.2.2 - lyase, ec:2.1.3.2 - carbamoyltransferase, ec:2.6.1.44 - transaminase, ec:1.2.1.16 - dehydrogenase [NAD(P)+], ec:4.1.1.15 - decarboxylase, ec:2.6.1.2 - transaminase, ec:2.6.1.1 - transaminase, ec:3.5.1.15 - aminoac…
TRINITY_DN159315_c11_g3_i2	Alanine, aspartate and glutamate metabolism	map00250	26	ec:2.6.1.16 - transaminase (isomerizing), ec:2.6.1.19 - transaminase, ec:1.4.3.2 - oxidase, ec:6.3.1.2 - synthetase, ec:1.2.1.24 - dehydrogenase (NAD+), ec:4.3.2.1 - lyase, ec:4.3.2.2 - lyase, ec:2.1.3.2 - carbamoyltransferase, ec:2.6.1.44 - transaminase, ec:1.2.1.16 - dehydrogenase [NAD(P)+], ec:4.1.1.15 - decarboxylase, ec:2.6.1.2 - transaminase, ec:2.6.1.1 - transaminase, ec:3.5.1.15 - aminoac…
TRINITY_DN159315_c11_g3_i5	Alanine, aspartate and glutamate metabolism	map00250	26	ec:2.6.1.16 - transaminase (isomerizing), ec:2.6.1.19 - transaminase, ec:1.4.3.2 - oxidase, ec:6.3.1.2 - synthetase, ec:1.2.1.24 - dehydrogenase (NAD+), ec:4.3.2.1 - lyase, ec:4.3.2.2 - lyase, ec:2.1.3.2 - carbamoyltransferase, ec:2.6.1.44 - transaminase, ec:1.2.1.16 - dehydrogenase [NAD(P)+], ec:4.1.1.15 - decarboxylase, ec:2.6.1.2 - transaminase, ec:2.6.1.1 - transaminase, ec:3.5.1.15 - aminoac…
TRINITY_DN168111_c6_g1_i1	Alanine, aspartate and glutamate metabolism	map00250	26	ec:2.6.1.16 - transaminase (isomerizing), ec:2.6.1.19 - transaminase, ec:1.4.3.2 - oxidase, ec:6.3.1.2 - synthetase, ec:1.2.1.24 - dehydrogenase (NAD+), ec:4.3.2.1 - lyase, ec:4.3.2.2 - lyase, ec:2.1.3.2 - carbamoyltransferase, ec:2.6.1.44 - transaminase, ec:1.2.1.16 - dehydrogenase [NAD(P)+], ec:4.1.1.15 - decarboxylase, ec:2.6.1.2 - transaminase, ec:2.6.1.1 - transaminase, ec:3.5.1.15 - aminoac…
TRINITY_DN168111_c6_g1_i2	Alanine, aspartate and glutamate metabolism	map00250	26	ec:2.6.1.16 - transaminase (isomerizing), ec:2.6.1.19 - transaminase, ec:1.4.3.2 - oxidase, ec:6.3.1.2 - synthetase, ec:1.2.1.24 - dehydrogenase (NAD+), ec:4.3.2.1 - lyase, ec:4.3.2.2 - lyase, ec:2.1.3.2 - carbamoyltransferase, ec:2.6.1.44 - transaminase, ec:1.2.1.16 - dehydrogenase [NAD(P)+], ec:4.1.1.15 - decarboxylase, ec:2.6.1.2 - transaminase, ec:2.6.1.1 - transaminase, ec:3.5.1.15 - aminoac…
TRINITY_DN148909_c0_g1_i3	Alanine, aspartate and glutamate metabolism	map00250	26	ec:2.6.1.16 - transaminase (isomerizing), ec:2.6.1.19 - transaminase, ec:1.4.3.2 - oxidase, ec:6.3.1.2 - synthetase, ec:1.2.1.24 - dehydrogenase (NAD+), ec:4.3.2.1 - lyase, ec:4.3.2.2 - lyase, ec:2.1.3.2 - carbamoyltransferase, ec:2.6.1.44 - transaminase, ec:1.2.1.16 - dehydrogenase [NAD(P)+], ec:4.1.1.15 - decarboxylase, ec:2.6.1.2 - transaminase, ec:2.6.1.1 - transaminase, ec:3.5.1.15 - aminoac…
TRINITY_DN148909_c0_g1_i2	Alanine, aspartate and glutamate metabolism	map00250	26	ec:2.6.1.16 - transaminase (isomerizing), ec:2.6.1.19 - transaminase, ec:1.4.3.2 - oxidase, ec:6.3.1.2 - synthetase, ec:1.2.1.24 - dehydrogenase (NAD+), ec:4.3.2.1 - lyase, ec:4.3.2.2 - lyase, ec:2.1.3.2 - carbamoyltransferase, ec:2.6.1.44 - transaminase, ec:1.2.1.16 - dehydrogenase [NAD(P)+], ec:4.1.1.15 - decarboxylase, ec:2.6.1.2 - transaminase, ec:2.6.1.1 - transaminase, ec:3.5.1.15 - aminoac…
TRINITY_DN148909_c0_g1_i1	Alanine, aspartate and glutamate metabolism	map00250	26	ec:2.6.1.16 - transaminase (isomerizing), ec:2.6.1.19 - transaminase, ec:1.4.3.2 - oxidase, ec:6.3.1.2 - synthetase, ec:1.2.1.24 - dehydrogenase (NAD+), ec:4.3.2.1 - lyase, ec:4.3.2.2 - lyase, ec:2.1.3.2 - carbamoyltransferase, ec:2.6.1.44 - transaminase, ec:1.2.1.16 - dehydrogenase [NAD(P)+], ec:4.1.1.15 - decarboxylase, ec:2.6.1.2 - transaminase, ec:2.6.1.1 - transaminase, ec:3.5.1.15 - aminoac…
TRINITY_DN161838_c3_g1_i1	Alanine, aspartate and glutamate metabolism	map00250	26	ec:2.6.1.16 - transaminase (isomerizing), ec:2.6.1.19 - transaminase, ec:1.4.3.2 - oxidase, ec:6.3.1.2 - synthetase, ec:1.2.1.24 - dehydrogenase (NAD+), ec:4.3.2.1 - lyase, ec:4.3.2.2 - lyase, ec:2.1.3.2 - carbamoyltransferase, ec:2.6.1.44 - transaminase, ec:1.2.1.16 - dehydrogenase [NAD(P)+], ec:4.1.1.15 - decarboxylase, ec:2.6.1.2 - transaminase, ec:2.6.1.1 - transaminase, ec:3.5.1.15 - aminoac…
TRINITY_DN165430_c0_g1_i17	Alanine, aspartate and glutamate metabolism, Carbon fixation in photosynthetic organisms, Arginine biosynthesis	map00250, map00710, map00220	26, 14, 13	ec:2.6.1.16 - transaminase (isomerizing), ec:2.6.1.19 - transaminase, ec:1.4.3.2 - oxidase, ec:6.3.1.2 - synthetase, ec:1.2.1.24 - dehydrogenase (NAD+), ec:4.3.2.1 - lyase, ec:4.3.2.2 - lyase, ec:2.1.3.2 - carbamoyltransferase, ec:2.6.1.44 - transaminase, ec:1.2.1.16 - dehydrogenase [NAD(P)+], ec:4.1.1.15 - decarboxylase, ec:2.6.1.2 - transaminase, ec:2.6.1.1 - transaminase, ec:3.5.1.15 - aminoac…
TRINITY_DN165430_c0_g1_i18	Alanine, aspartate and glutamate metabolism, Carbon fixation in photosynthetic organisms, Arginine biosynthesis	map00250, map00710, map00220	26, 14, 13	ec:2.6.1.16 - transaminase (isomerizing), ec:2.6.1.19 - transaminase, ec:1.4.3.2 - oxidase, ec:6.3.1.2 - synthetase, ec:1.2.1.24 - dehydrogenase (NAD+), ec:4.3.2.1 - lyase, ec:4.3.2.2 - lyase, ec:2.1.3.2 - carbamoyltransferase, ec:2.6.1.44 - transaminase, ec:1.2.1.16 - dehydrogenase [NAD(P)+], ec:4.1.1.15 - decarboxylase, ec:2.6.1.2 - transaminase, ec:2.6.1.1 - transaminase, ec:3.5.1.15 - aminoac…
TRINITY_DN165430_c0_g1_i13	Alanine, aspartate and glutamate metabolism, Carbon fixation in photosynthetic organisms, Arginine biosynthesis	map00250, map00710, map00220	26, 14, 13	ec:2.6.1.16 - transaminase (isomerizing), ec:2.6.1.19 - transaminase, ec:1.4.3.2 - oxidase, ec:6.3.1.2 - synthetase, ec:1.2.1.24 - dehydrogenase (NAD+), ec:4.3.2.1 - lyase, ec:4.3.2.2 - lyase, ec:2.1.3.2 - carbamoyltransferase, ec:2.6.1.44 - transaminase, ec:1.2.1.16 - dehydrogenase [NAD(P)+], ec:4.1.1.15 - decarboxylase, ec:2.6.1.2 - transaminase, ec:2.6.1.1 - transaminase, ec:3.5.1.15 - aminoac…
TRINITY_DN165430_c0_g1_i15	Alanine, aspartate and glutamate metabolism, Carbon fixation in photosynthetic organisms, Arginine biosynthesis	map00250, map00710, map00220	26, 14, 13	ec:2.6.1.16 - transaminase (isomerizing), ec:2.6.1.19 - transaminase, ec:1.4.3.2 - oxidase, ec:6.3.1.2 - synthetase, ec:1.2.1.24 - dehydrogenase (NAD+), ec:4.3.2.1 - lyase, ec:4.3.2.2 - lyase, ec:2.1.3.2 - carbamoyltransferase, ec:2.6.1.44 - transaminase, ec:1.2.1.16 - dehydrogenase [NAD(P)+], ec:4.1.1.15 - decarboxylase, ec:2.6.1.2 - transaminase, ec:2.6.1.1 - transaminase, ec:3.5.1.15 - aminoac…
TRINITY_DN165430_c0_g1_i16	Alanine, aspartate and glutamate metabolism, Carbon fixation in photosynthetic organisms, Arginine biosynthesis	map00250, map00710, map00220	26, 14, 13	ec:2.6.1.16 - transaminase (isomerizing), ec:2.6.1.19 - transaminase, ec:1.4.3.2 - oxidase, ec:6.3.1.2 - synthetase, ec:1.2.1.24 - dehydrogenase (NAD+), ec:4.3.2.1 - lyase, ec:4.3.2.2 - lyase, ec:2.1.3.2 - carbamoyltransferase, ec:2.6.1.44 - transaminase, ec:1.2.1.16 - dehydrogenase [NAD(P)+], ec:4.1.1.15 - decarboxylase, ec:2.6.1.2 - transaminase, ec:2.6.1.1 - transaminase, ec:3.5.1.15 - aminoac…
TRINITY_DN165430_c0_g1_i10	Alanine, aspartate and glutamate metabolism, Carbon fixation in photosynthetic organisms, Arginine biosynthesis	map00250, map00710, map00220	26, 14, 13	ec:2.6.1.16 - transaminase (isomerizing), ec:2.6.1.19 - transaminase, ec:1.4.3.2 - oxidase, ec:6.3.1.2 - synthetase, ec:1.2.1.24 - dehydrogenase (NAD+), ec:4.3.2.1 - lyase, ec:4.3.2.2 - lyase, ec:2.1.3.2 - carbamoyltransferase, ec:2.6.1.44 - transaminase, ec:1.2.1.16 - dehydrogenase [NAD(P)+], ec:4.1.1.15 - decarboxylase, ec:2.6.1.2 - transaminase, ec:2.6.1.1 - transaminase, ec:3.5.1.15 - aminoac…
TRINITY_DN165430_c0_g1_i11	Alanine, aspartate and glutamate metabolism, Carbon fixation in photosynthetic organisms, Arginine biosynthesis	map00250, map00710, map00220	26, 14, 13	ec:2.6.1.16 - transaminase (isomerizing), ec:2.6.1.19 - transaminase, ec:1.4.3.2 - oxidase, ec:6.3.1.2 - synthetase, ec:1.2.1.24 - dehydrogenase (NAD+), ec:4.3.2.1 - lyase, ec:4.3.2.2 - lyase, ec:2.1.3.2 - carbamoyltransferase, ec:2.6.1.44 - transaminase, ec:1.2.1.16 - dehydrogenase [NAD(P)+], ec:4.1.1.15 - decarboxylase, ec:2.6.1.2 - transaminase, ec:2.6.1.1 - transaminase, ec:3.5.1.15 - aminoac…
TRINITY_DN167993_c7_g1_i2	Alanine, aspartate and glutamate metabolism, Carbon fixation in photosynthetic organisms, Arginine biosynthesis	map00250, map00710, map00220	26, 14, 13	ec:2.6.1.16 - transaminase (isomerizing), ec:2.6.1.19 - transaminase, ec:1.4.3.2 - oxidase, ec:6.3.1.2 - synthetase, ec:1.2.1.24 - dehydrogenase (NAD+), ec:4.3.2.1 - lyase, ec:4.3.2.2 - lyase, ec:2.1.3.2 - carbamoyltransferase, ec:2.6.1.44 - transaminase, ec:1.2.1.16 - dehydrogenase [NAD(P)+], ec:4.1.1.15 - decarboxylase, ec:2.6.1.2 - transaminase, ec:2.6.1.1 - transaminase, ec:3.5.1.15 - aminoac…
TRINITY_DN167993_c7_g1_i1	Alanine, aspartate and glutamate metabolism, Carbon fixation in photosynthetic organisms, Arginine biosynthesis	map00250, map00710, map00220	26, 14, 13	ec:2.6.1.16 - transaminase (isomerizing), ec:2.6.1.19 - transaminase, ec:1.4.3.2 - oxidase, ec:6.3.1.2 - synthetase, ec:1.2.1.24 - dehydrogenase (NAD+), ec:4.3.2.1 - lyase, ec:4.3.2.2 - lyase, ec:2.1.3.2 - carbamoyltransferase, ec:2.6.1.44 - transaminase, ec:1.2.1.16 - dehydrogenase [NAD(P)+], ec:4.1.1.15 - decarboxylase, ec:2.6.1.2 - transaminase, ec:2.6.1.1 - transaminase, ec:3.5.1.15 - aminoac…
TRINITY_DN165430_c0_g1_i7	Alanine, aspartate and glutamate metabolism, Carbon fixation in photosynthetic organisms, Arginine biosynthesis	map00250, map00710, map00220	26, 14, 13	ec:2.6.1.16 - transaminase (isomerizing), ec:2.6.1.19 - transaminase, ec:1.4.3.2 - oxidase, ec:6.3.1.2 - synthetase, ec:1.2.1.24 - dehydrogenase (NAD+), ec:4.3.2.1 - lyase, ec:4.3.2.2 - lyase, ec:2.1.3.2 - carbamoyltransferase, ec:2.6.1.44 - transaminase, ec:1.2.1.16 - dehydrogenase [NAD(P)+], ec:4.1.1.15 - decarboxylase, ec:2.6.1.2 - transaminase, ec:2.6.1.1 - transaminase, ec:3.5.1.15 - aminoac…
TRINITY_DN165430_c0_g1_i6	Alanine, aspartate and glutamate metabolism, Carbon fixation in photosynthetic organisms, Arginine biosynthesis	map00250, map00710, map00220	26, 14, 13	ec:2.6.1.16 - transaminase (isomerizing), ec:2.6.1.19 - transaminase, ec:1.4.3.2 - oxidase, ec:6.3.1.2 - synthetase, ec:1.2.1.24 - dehydrogenase (NAD+), ec:4.3.2.1 - lyase, ec:4.3.2.2 - lyase, ec:2.1.3.2 - carbamoyltransferase, ec:2.6.1.44 - transaminase, ec:1.2.1.16 - dehydrogenase [NAD(P)+], ec:4.1.1.15 - decarboxylase, ec:2.6.1.2 - transaminase, ec:2.6.1.1 - transaminase, ec:3.5.1.15 - aminoac…
TRINITY_DN165430_c0_g1_i1	Alanine, aspartate and glutamate metabolism, Carbon fixation in photosynthetic organisms, Arginine biosynthesis	map00250, map00710, map00220	26, 14, 13	ec:2.6.1.16 - transaminase (isomerizing), ec:2.6.1.19 - transaminase, ec:1.4.3.2 - oxidase, ec:6.3.1.2 - synthetase, ec:1.2.1.24 - dehydrogenase (NAD+), ec:4.3.2.1 - lyase, ec:4.3.2.2 - lyase, ec:2.1.3.2 - carbamoyltransferase, ec:2.6.1.44 - transaminase, ec:1.2.1.16 - dehydrogenase [NAD(P)+], ec:4.1.1.15 - decarboxylase, ec:2.6.1.2 - transaminase, ec:2.6.1.1 - transaminase, ec:3.5.1.15 - aminoac…
TRINITY_DN165430_c0_g1_i4	Alanine, aspartate and glutamate metabolism, Carbon fixation in photosynthetic organisms, Arginine biosynthesis	map00250, map00710, map00220	26, 14, 13	ec:2.6.1.16 - transaminase (isomerizing), ec:2.6.1.19 - transaminase, ec:1.4.3.2 - oxidase, ec:6.3.1.2 - synthetase, ec:1.2.1.24 - dehydrogenase (NAD+), ec:4.3.2.1 - lyase, ec:4.3.2.2 - lyase, ec:2.1.3.2 - carbamoyltransferase, ec:2.6.1.44 - transaminase, ec:1.2.1.16 - dehydrogenase [NAD(P)+], ec:4.1.1.15 - decarboxylase, ec:2.6.1.2 - transaminase, ec:2.6.1.1 - transaminase, ec:3.5.1.15 - aminoac…
TRINITY_DN165430_c0_g1_i3	Alanine, aspartate and glutamate metabolism, Carbon fixation in photosynthetic organisms, Arginine biosynthesis	map00250, map00710, map00220	26, 14, 13	ec:2.6.1.16 - transaminase (isomerizing), ec:2.6.1.19 - transaminase, ec:1.4.3.2 - oxidase, ec:6.3.1.2 - synthetase, ec:1.2.1.24 - dehydrogenase (NAD+), ec:4.3.2.1 - lyase, ec:4.3.2.2 - lyase, ec:2.1.3.2 - carbamoyltransferase, ec:2.6.1.44 - transaminase, ec:1.2.1.16 - dehydrogenase [NAD(P)+], ec:4.1.1.15 - decarboxylase, ec:2.6.1.2 - transaminase, ec:2.6.1.1 - transaminase, ec:3.5.1.15 - aminoac…
TRINITY_DN159686_c13_g1_i5	Alanine, aspartate and glutamate metabolism, Glyoxylate and dicarboxylate metabolism, Nitrogen metabolism, Arginine biosynthesis	map00250, map00630, map00910, map00220	26, 19, 8, 13	ec:2.6.1.16 - transaminase (isomerizing), ec:2.6.1.19 - transaminase, ec:1.4.3.2 - oxidase, ec:6.3.1.2 - synthetase, ec:1.2.1.24 - dehydrogenase (NAD+), ec:4.3.2.1 - lyase, ec:4.3.2.2 - lyase, ec:2.1.3.2 - carbamoyltransferase, ec:2.6.1.44 - transaminase, ec:1.2.1.16 - dehydrogenase [NAD(P)+], ec:4.1.1.15 - decarboxylase, ec:2.6.1.2 - transaminase, ec:2.6.1.1 - transaminase, ec:3.5.1.15 - aminoac…
TRINITY_DN159686_c13_g1_i4	Alanine, aspartate and glutamate metabolism, Glyoxylate and dicarboxylate metabolism, Nitrogen metabolism, Arginine biosynthesis	map00250, map00630, map00910, map00220	26, 19, 8, 13	ec:2.6.1.16 - transaminase (isomerizing), ec:2.6.1.19 - transaminase, ec:1.4.3.2 - oxidase, ec:6.3.1.2 - synthetase, ec:1.2.1.24 - dehydrogenase (NAD+), ec:4.3.2.1 - lyase, ec:4.3.2.2 - lyase, ec:2.1.3.2 - carbamoyltransferase, ec:2.6.1.44 - transaminase, ec:1.2.1.16 - dehydrogenase [NAD(P)+], ec:4.1.1.15 - decarboxylase, ec:2.6.1.2 - transaminase, ec:2.6.1.1 - transaminase, ec:3.5.1.15 - aminoac…
TRINITY_DN163915_c10_g1_i11	alpha-Linolenic acid metabolism, Fatty acid degradation, Biosynthesis of unsaturated fatty acids	map00592, map00071, map01040	6, 14, 8	ec:3.1.1.4 - A2, ec:1.1.1.1 - dehydrogenase, ec:1.3.3.6 - oxidase, ec:1.13.11.12 - 13S-lipoxygenase, ec:3.1.1.32 - A1, ec:4.2.1.17 - hydratase, ec:1.2.1.48 - dehydrogenase, ec:6.2.1.3 - ligase, ec:4.2.1.74 - hydratase, ec:1.1.1.1 - dehydrogenase, ec:1.14.14.1 - monooxygenase, ec:5.3.3.8 - isomerase, ec:1.2.1.3 - dehydrogenase (NAD+), ec:2.3.1.9 - C-acetyltransferase, ec:1.3.3.6 - oxidase, ec:1.3.…
TRINITY_DN163915_c10_g1_i10	alpha-Linolenic acid metabolism, Fatty acid degradation, Biosynthesis of unsaturated fatty acids	map00592, map00071, map01040	6, 14, 8	ec:3.1.1.4 - A2, ec:1.1.1.1 - dehydrogenase, ec:1.3.3.6 - oxidase, ec:1.13.11.12 - 13S-lipoxygenase, ec:3.1.1.32 - A1, ec:4.2.1.17 - hydratase, ec:1.2.1.48 - dehydrogenase, ec:6.2.1.3 - ligase, ec:4.2.1.74 - hydratase, ec:1.1.1.1 - dehydrogenase, ec:1.14.14.1 - monooxygenase, ec:5.3.3.8 - isomerase, ec:1.2.1.3 - dehydrogenase (NAD+), ec:2.3.1.9 - C-acetyltransferase, ec:1.3.3.6 - oxidase, ec:1.3.…
TRINITY_DN163915_c10_g1_i13	alpha-Linolenic acid metabolism, Fatty acid degradation, Biosynthesis of unsaturated fatty acids	map00592, map00071, map01040	6, 14, 8	ec:3.1.1.4 - A2, ec:1.1.1.1 - dehydrogenase, ec:1.3.3.6 - oxidase, ec:1.13.11.12 - 13S-lipoxygenase, ec:3.1.1.32 - A1, ec:4.2.1.17 - hydratase, ec:1.2.1.48 - dehydrogenase, ec:6.2.1.3 - ligase, ec:4.2.1.74 - hydratase, ec:1.1.1.1 - dehydrogenase, ec:1.14.14.1 - monooxygenase, ec:5.3.3.8 - isomerase, ec:1.2.1.3 - dehydrogenase (NAD+), ec:2.3.1.9 - C-acetyltransferase, ec:1.3.3.6 - oxidase, ec:1.3.…
TRINITY_DN163915_c10_g1_i12	alpha-Linolenic acid metabolism, Fatty acid degradation, Biosynthesis of unsaturated fatty acids	map00592, map00071, map01040	6, 14, 8	ec:3.1.1.4 - A2, ec:1.1.1.1 - dehydrogenase, ec:1.3.3.6 - oxidase, ec:1.13.11.12 - 13S-lipoxygenase, ec:3.1.1.32 - A1, ec:4.2.1.17 - hydratase, ec:1.2.1.48 - dehydrogenase, ec:6.2.1.3 - ligase, ec:4.2.1.74 - hydratase, ec:1.1.1.1 - dehydrogenase, ec:1.14.14.1 - monooxygenase, ec:5.3.3.8 - isomerase, ec:1.2.1.3 - dehydrogenase (NAD+), ec:2.3.1.9 - C-acetyltransferase, ec:1.3.3.6 - oxidase, ec:1.3.…
TRINITY_DN135989_c0_g1_i1	alpha-Linolenic acid metabolism, Fatty acid degradation, Biosynthesis of unsaturated fatty acids	map00592, map00071, map01040	6, 14, 8	ec:3.1.1.4 - A2, ec:1.1.1.1 - dehydrogenase, ec:1.3.3.6 - oxidase, ec:1.13.11.12 - 13S-lipoxygenase, ec:3.1.1.32 - A1, ec:4.2.1.17 - hydratase, ec:1.2.1.48 - dehydrogenase, ec:6.2.1.3 - ligase, ec:4.2.1.74 - hydratase, ec:1.1.1.1 - dehydrogenase, ec:1.14.14.1 - monooxygenase, ec:5.3.3.8 - isomerase, ec:1.2.1.3 - dehydrogenase (NAD+), ec:2.3.1.9 - C-acetyltransferase, ec:1.3.3.6 - oxidase, ec:1.3.…
TRINITY_DN159716_c0_g1_i8	alpha-Linolenic acid metabolism, Fatty acid degradation, Biosynthesis of unsaturated fatty acids	map00592, map00071, map01040	6, 14, 8	ec:3.1.1.4 - A2, ec:1.1.1.1 - dehydrogenase, ec:1.3.3.6 - oxidase, ec:1.13.11.12 - 13S-lipoxygenase, ec:3.1.1.32 - A1, ec:4.2.1.17 - hydratase, ec:1.2.1.48 - dehydrogenase, ec:6.2.1.3 - ligase, ec:4.2.1.74 - hydratase, ec:1.1.1.1 - dehydrogenase, ec:1.14.14.1 - monooxygenase, ec:5.3.3.8 - isomerase, ec:1.2.1.3 - dehydrogenase (NAD+), ec:2.3.1.9 - C-acetyltransferase, ec:1.3.3.6 - oxidase, ec:1.3.…
TRINITY_DN159716_c0_g1_i4	alpha-Linolenic acid metabolism, Fatty acid degradation, Biosynthesis of unsaturated fatty acids	map00592, map00071, map01040	6, 14, 8	ec:3.1.1.4 - A2, ec:1.1.1.1 - dehydrogenase, ec:1.3.3.6 - oxidase, ec:1.13.11.12 - 13S-lipoxygenase, ec:3.1.1.32 - A1, ec:4.2.1.17 - hydratase, ec:1.2.1.48 - dehydrogenase, ec:6.2.1.3 - ligase, ec:4.2.1.74 - hydratase, ec:1.1.1.1 - dehydrogenase, ec:1.14.14.1 - monooxygenase, ec:5.3.3.8 - isomerase, ec:1.2.1.3 - dehydrogenase (NAD+), ec:2.3.1.9 - C-acetyltransferase, ec:1.3.3.6 - oxidase, ec:1.3.…
TRINITY_DN159716_c0_g1_i7	alpha-Linolenic acid metabolism, Fatty acid degradation, Biosynthesis of unsaturated fatty acids	map00592, map00071, map01040	6, 14, 8	ec:3.1.1.4 - A2, ec:1.1.1.1 - dehydrogenase, ec:1.3.3.6 - oxidase, ec:1.13.11.12 - 13S-lipoxygenase, ec:3.1.1.32 - A1, ec:4.2.1.17 - hydratase, ec:1.2.1.48 - dehydrogenase, ec:6.2.1.3 - ligase, ec:4.2.1.74 - hydratase, ec:1.1.1.1 - dehydrogenase, ec:1.14.14.1 - monooxygenase, ec:5.3.3.8 - isomerase, ec:1.2.1.3 - dehydrogenase (NAD+), ec:2.3.1.9 - C-acetyltransferase, ec:1.3.3.6 - oxidase, ec:1.3.…
TRINITY_DN159716_c0_g1_i6	alpha-Linolenic acid metabolism, Fatty acid degradation, Biosynthesis of unsaturated fatty acids	map00592, map00071, map01040	6, 14, 8	ec:3.1.1.4 - A2, ec:1.1.1.1 - dehydrogenase, ec:1.3.3.6 - oxidase, ec:1.13.11.12 - 13S-lipoxygenase, ec:3.1.1.32 - A1, ec:4.2.1.17 - hydratase, ec:1.2.1.48 - dehydrogenase, ec:6.2.1.3 - ligase, ec:4.2.1.74 - hydratase, ec:1.1.1.1 - dehydrogenase, ec:1.14.14.1 - monooxygenase, ec:5.3.3.8 - isomerase, ec:1.2.1.3 - dehydrogenase (NAD+), ec:2.3.1.9 - C-acetyltransferase, ec:1.3.3.6 - oxidase, ec:1.3.…
TRINITY_DN159716_c0_g1_i1	alpha-Linolenic acid metabolism, Fatty acid degradation, Biosynthesis of unsaturated fatty acids	map00592, map00071, map01040	6, 14, 8	ec:3.1.1.4 - A2, ec:1.1.1.1 - dehydrogenase, ec:1.3.3.6 - oxidase, ec:1.13.11.12 - 13S-lipoxygenase, ec:3.1.1.32 - A1, ec:4.2.1.17 - hydratase, ec:1.2.1.48 - dehydrogenase, ec:6.2.1.3 - ligase, ec:4.2.1.74 - hydratase, ec:1.1.1.1 - dehydrogenase, ec:1.14.14.1 - monooxygenase, ec:5.3.3.8 - isomerase, ec:1.2.1.3 - dehydrogenase (NAD+), ec:2.3.1.9 - C-acetyltransferase, ec:1.3.3.6 - oxidase, ec:1.3.…
TRINITY_DN159716_c0_g1_i2	alpha-Linolenic acid metabolism, Fatty acid degradation, Biosynthesis of unsaturated fatty acids	map00592, map00071, map01040	6, 14, 8	ec:3.1.1.4 - A2, ec:1.1.1.1 - dehydrogenase, ec:1.3.3.6 - oxidase, ec:1.13.11.12 - 13S-lipoxygenase, ec:3.1.1.32 - A1, ec:4.2.1.17 - hydratase, ec:1.2.1.48 - dehydrogenase, ec:6.2.1.3 - ligase, ec:4.2.1.74 - hydratase, ec:1.1.1.1 - dehydrogenase, ec:1.14.14.1 - monooxygenase, ec:5.3.3.8 - isomerase, ec:1.2.1.3 - dehydrogenase (NAD+), ec:2.3.1.9 - C-acetyltransferase, ec:1.3.3.6 - oxidase, ec:1.3.…
TRINITY_DN159716_c0_g1_i20	alpha-Linolenic acid metabolism, Fatty acid degradation, Biosynthesis of unsaturated fatty acids	map00592, map00071, map01040	6, 14, 8	ec:3.1.1.4 - A2, ec:1.1.1.1 - dehydrogenase, ec:1.3.3.6 - oxidase, ec:1.13.11.12 - 13S-lipoxygenase, ec:3.1.1.32 - A1, ec:4.2.1.17 - hydratase, ec:1.2.1.48 - dehydrogenase, ec:6.2.1.3 - ligase, ec:4.2.1.74 - hydratase, ec:1.1.1.1 - dehydrogenase, ec:1.14.14.1 - monooxygenase, ec:5.3.3.8 - isomerase, ec:1.2.1.3 - dehydrogenase (NAD+), ec:2.3.1.9 - C-acetyltransferase, ec:1.3.3.6 - oxidase, ec:1.3.…
TRINITY_DN159716_c0_g1_i21	alpha-Linolenic acid metabolism, Fatty acid degradation, Biosynthesis of unsaturated fatty acids	map00592, map00071, map01040	6, 14, 8	ec:3.1.1.4 - A2, ec:1.1.1.1 - dehydrogenase, ec:1.3.3.6 - oxidase, ec:1.13.11.12 - 13S-lipoxygenase, ec:3.1.1.32 - A1, ec:4.2.1.17 - hydratase, ec:1.2.1.48 - dehydrogenase, ec:6.2.1.3 - ligase, ec:4.2.1.74 - hydratase, ec:1.1.1.1 - dehydrogenase, ec:1.14.14.1 - monooxygenase, ec:5.3.3.8 - isomerase, ec:1.2.1.3 - dehydrogenase (NAD+), ec:2.3.1.9 - C-acetyltransferase, ec:1.3.3.6 - oxidase, ec:1.3.…
TRINITY_DN159716_c0_g1_i24	alpha-Linolenic acid metabolism, Fatty acid degradation, Biosynthesis of unsaturated fatty acids	map00592, map00071, map01040	6, 14, 8	ec:3.1.1.4 - A2, ec:1.1.1.1 - dehydrogenase, ec:1.3.3.6 - oxidase, ec:1.13.11.12 - 13S-lipoxygenase, ec:3.1.1.32 - A1, ec:4.2.1.17 - hydratase, ec:1.2.1.48 - dehydrogenase, ec:6.2.1.3 - ligase, ec:4.2.1.74 - hydratase, ec:1.1.1.1 - dehydrogenase, ec:1.14.14.1 - monooxygenase, ec:5.3.3.8 - isomerase, ec:1.2.1.3 - dehydrogenase (NAD+), ec:2.3.1.9 - C-acetyltransferase, ec:1.3.3.6 - oxidase, ec:1.3.…
TRINITY_DN159716_c0_g1_i25	alpha-Linolenic acid metabolism, Fatty acid degradation, Biosynthesis of unsaturated fatty acids	map00592, map00071, map01040	6, 14, 8	ec:3.1.1.4 - A2, ec:1.1.1.1 - dehydrogenase, ec:1.3.3.6 - oxidase, ec:1.13.11.12 - 13S-lipoxygenase, ec:3.1.1.32 - A1, ec:4.2.1.17 - hydratase, ec:1.2.1.48 - dehydrogenase, ec:6.2.1.3 - ligase, ec:4.2.1.74 - hydratase, ec:1.1.1.1 - dehydrogenase, ec:1.14.14.1 - monooxygenase, ec:5.3.3.8 - isomerase, ec:1.2.1.3 - dehydrogenase (NAD+), ec:2.3.1.9 - C-acetyltransferase, ec:1.3.3.6 - oxidase, ec:1.3.…
TRINITY_DN159716_c0_g1_i22	alpha-Linolenic acid metabolism, Fatty acid degradation, Biosynthesis of unsaturated fatty acids	map00592, map00071, map01040	6, 14, 8	ec:3.1.1.4 - A2, ec:1.1.1.1 - dehydrogenase, ec:1.3.3.6 - oxidase, ec:1.13.11.12 - 13S-lipoxygenase, ec:3.1.1.32 - A1, ec:4.2.1.17 - hydratase, ec:1.2.1.48 - dehydrogenase, ec:6.2.1.3 - ligase, ec:4.2.1.74 - hydratase, ec:1.1.1.1 - dehydrogenase, ec:1.14.14.1 - monooxygenase, ec:5.3.3.8 - isomerase, ec:1.2.1.3 - dehydrogenase (NAD+), ec:2.3.1.9 - C-acetyltransferase, ec:1.3.3.6 - oxidase, ec:1.3.…
TRINITY_DN159716_c0_g1_i23	alpha-Linolenic acid metabolism, Fatty acid degradation, Biosynthesis of unsaturated fatty acids	map00592, map00071, map01040	6, 14, 8	ec:3.1.1.4 - A2, ec:1.1.1.1 - dehydrogenase, ec:1.3.3.6 - oxidase, ec:1.13.11.12 - 13S-lipoxygenase, ec:3.1.1.32 - A1, ec:4.2.1.17 - hydratase, ec:1.2.1.48 - dehydrogenase, ec:6.2.1.3 - ligase, ec:4.2.1.74 - hydratase, ec:1.1.1.1 - dehydrogenase, ec:1.14.14.1 - monooxygenase, ec:5.3.3.8 - isomerase, ec:1.2.1.3 - dehydrogenase (NAD+), ec:2.3.1.9 - C-acetyltransferase, ec:1.3.3.6 - oxidase, ec:1.3.…
TRINITY_DN159716_c0_g1_i29	alpha-Linolenic acid metabolism, Fatty acid degradation, Biosynthesis of unsaturated fatty acids	map00592, map00071, map01040	6, 14, 8	ec:3.1.1.4 - A2, ec:1.1.1.1 - dehydrogenase, ec:1.3.3.6 - oxidase, ec:1.13.11.12 - 13S-lipoxygenase, ec:3.1.1.32 - A1, ec:4.2.1.17 - hydratase, ec:1.2.1.48 - dehydrogenase, ec:6.2.1.3 - ligase, ec:4.2.1.74 - hydratase, ec:1.1.1.1 - dehydrogenase, ec:1.14.14.1 - monooxygenase, ec:5.3.3.8 - isomerase, ec:1.2.1.3 - dehydrogenase (NAD+), ec:2.3.1.9 - C-acetyltransferase, ec:1.3.3.6 - oxidase, ec:1.3.…
TRINITY_DN159716_c0_g1_i27	alpha-Linolenic acid metabolism, Fatty acid degradation, Biosynthesis of unsaturated fatty acids	map00592, map00071, map01040	6, 14, 8	ec:3.1.1.4 - A2, ec:1.1.1.1 - dehydrogenase, ec:1.3.3.6 - oxidase, ec:1.13.11.12 - 13S-lipoxygenase, ec:3.1.1.32 - A1, ec:4.2.1.17 - hydratase, ec:1.2.1.48 - dehydrogenase, ec:6.2.1.3 - ligase, ec:4.2.1.74 - hydratase, ec:1.1.1.1 - dehydrogenase, ec:1.14.14.1 - monooxygenase, ec:5.3.3.8 - isomerase, ec:1.2.1.3 - dehydrogenase (NAD+), ec:2.3.1.9 - C-acetyltransferase, ec:1.3.3.6 - oxidase, ec:1.3.…
TRINITY_DN159716_c0_g1_i10	alpha-Linolenic acid metabolism, Fatty acid degradation, Biosynthesis of unsaturated fatty acids	map00592, map00071, map01040	6, 14, 8	ec:3.1.1.4 - A2, ec:1.1.1.1 - dehydrogenase, ec:1.3.3.6 - oxidase, ec:1.13.11.12 - 13S-lipoxygenase, ec:3.1.1.32 - A1, ec:4.2.1.17 - hydratase, ec:1.2.1.48 - dehydrogenase, ec:6.2.1.3 - ligase, ec:4.2.1.74 - hydratase, ec:1.1.1.1 - dehydrogenase, ec:1.14.14.1 - monooxygenase, ec:5.3.3.8 - isomerase, ec:1.2.1.3 - dehydrogenase (NAD+), ec:2.3.1.9 - C-acetyltransferase, ec:1.3.3.6 - oxidase, ec:1.3.…
TRINITY_DN159716_c0_g1_i13	alpha-Linolenic acid metabolism, Fatty acid degradation, Biosynthesis of unsaturated fatty acids	map00592, map00071, map01040	6, 14, 8	ec:3.1.1.4 - A2, ec:1.1.1.1 - dehydrogenase, ec:1.3.3.6 - oxidase, ec:1.13.11.12 - 13S-lipoxygenase, ec:3.1.1.32 - A1, ec:4.2.1.17 - hydratase, ec:1.2.1.48 - dehydrogenase, ec:6.2.1.3 - ligase, ec:4.2.1.74 - hydratase, ec:1.1.1.1 - dehydrogenase, ec:1.14.14.1 - monooxygenase, ec:5.3.3.8 - isomerase, ec:1.2.1.3 - dehydrogenase (NAD+), ec:2.3.1.9 - C-acetyltransferase, ec:1.3.3.6 - oxidase, ec:1.3.…
TRINITY_DN159716_c0_g1_i11	alpha-Linolenic acid metabolism, Fatty acid degradation, Biosynthesis of unsaturated fatty acids	map00592, map00071, map01040	6, 14, 8	ec:3.1.1.4 - A2, ec:1.1.1.1 - dehydrogenase, ec:1.3.3.6 - oxidase, ec:1.13.11.12 - 13S-lipoxygenase, ec:3.1.1.32 - A1, ec:4.2.1.17 - hydratase, ec:1.2.1.48 - dehydrogenase, ec:6.2.1.3 - ligase, ec:4.2.1.74 - hydratase, ec:1.1.1.1 - dehydrogenase, ec:1.14.14.1 - monooxygenase, ec:5.3.3.8 - isomerase, ec:1.2.1.3 - dehydrogenase (NAD+), ec:2.3.1.9 - C-acetyltransferase, ec:1.3.3.6 - oxidase, ec:1.3.…
TRINITY_DN159716_c0_g1_i12	alpha-Linolenic acid metabolism, Fatty acid degradation, Biosynthesis of unsaturated fatty acids	map00592, map00071, map01040	6, 14, 8	ec:3.1.1.4 - A2, ec:1.1.1.1 - dehydrogenase, ec:1.3.3.6 - oxidase, ec:1.13.11.12 - 13S-lipoxygenase, ec:3.1.1.32 - A1, ec:4.2.1.17 - hydratase, ec:1.2.1.48 - dehydrogenase, ec:6.2.1.3 - ligase, ec:4.2.1.74 - hydratase, ec:1.1.1.1 - dehydrogenase, ec:1.14.14.1 - monooxygenase, ec:5.3.3.8 - isomerase, ec:1.2.1.3 - dehydrogenase (NAD+), ec:2.3.1.9 - C-acetyltransferase, ec:1.3.3.6 - oxidase, ec:1.3.…
TRINITY_DN159716_c0_g1_i17	alpha-Linolenic acid metabolism, Fatty acid degradation, Biosynthesis of unsaturated fatty acids	map00592, map00071, map01040	6, 14, 8	ec:3.1.1.4 - A2, ec:1.1.1.1 - dehydrogenase, ec:1.3.3.6 - oxidase, ec:1.13.11.12 - 13S-lipoxygenase, ec:3.1.1.32 - A1, ec:4.2.1.17 - hydratase, ec:1.2.1.48 - dehydrogenase, ec:6.2.1.3 - ligase, ec:4.2.1.74 - hydratase, ec:1.1.1.1 - dehydrogenase, ec:1.14.14.1 - monooxygenase, ec:5.3.3.8 - isomerase, ec:1.2.1.3 - dehydrogenase (NAD+), ec:2.3.1.9 - C-acetyltransferase, ec:1.3.3.6 - oxidase, ec:1.3.…
TRINITY_DN159716_c0_g1_i18	alpha-Linolenic acid metabolism, Fatty acid degradation, Biosynthesis of unsaturated fatty acids	map00592, map00071, map01040	6, 14, 8	ec:3.1.1.4 - A2, ec:1.1.1.1 - dehydrogenase, ec:1.3.3.6 - oxidase, ec:1.13.11.12 - 13S-lipoxygenase, ec:3.1.1.32 - A1, ec:4.2.1.17 - hydratase, ec:1.2.1.48 - dehydrogenase, ec:6.2.1.3 - ligase, ec:4.2.1.74 - hydratase, ec:1.1.1.1 - dehydrogenase, ec:1.14.14.1 - monooxygenase, ec:5.3.3.8 - isomerase, ec:1.2.1.3 - dehydrogenase (NAD+), ec:2.3.1.9 - C-acetyltransferase, ec:1.3.3.6 - oxidase, ec:1.3.…
TRINITY_DN159716_c0_g1_i15	alpha-Linolenic acid metabolism, Fatty acid degradation, Biosynthesis of unsaturated fatty acids	map00592, map00071, map01040	6, 14, 8	ec:3.1.1.4 - A2, ec:1.1.1.1 - dehydrogenase, ec:1.3.3.6 - oxidase, ec:1.13.11.12 - 13S-lipoxygenase, ec:3.1.1.32 - A1, ec:4.2.1.17 - hydratase, ec:1.2.1.48 - dehydrogenase, ec:6.2.1.3 - ligase, ec:4.2.1.74 - hydratase, ec:1.1.1.1 - dehydrogenase, ec:1.14.14.1 - monooxygenase, ec:5.3.3.8 - isomerase, ec:1.2.1.3 - dehydrogenase (NAD+), ec:2.3.1.9 - C-acetyltransferase, ec:1.3.3.6 - oxidase, ec:1.3.…
TRINITY_DN159716_c0_g1_i16	alpha-Linolenic acid metabolism, Fatty acid degradation, Biosynthesis of unsaturated fatty acids	map00592, map00071, map01040	6, 14, 8	ec:3.1.1.4 - A2, ec:1.1.1.1 - dehydrogenase, ec:1.3.3.6 - oxidase, ec:1.13.11.12 - 13S-lipoxygenase, ec:3.1.1.32 - A1, ec:4.2.1.17 - hydratase, ec:1.2.1.48 - dehydrogenase, ec:6.2.1.3 - ligase, ec:4.2.1.74 - hydratase, ec:1.1.1.1 - dehydrogenase, ec:1.14.14.1 - monooxygenase, ec:5.3.3.8 - isomerase, ec:1.2.1.3 - dehydrogenase (NAD+), ec:2.3.1.9 - C-acetyltransferase, ec:1.3.3.6 - oxidase, ec:1.3.…
TRINITY_DN163915_c10_g1_i2	alpha-Linolenic acid metabolism, Fatty acid degradation, Biosynthesis of unsaturated fatty acids	map00592, map00071, map01040	6, 14, 8	ec:3.1.1.4 - A2, ec:1.1.1.1 - dehydrogenase, ec:1.3.3.6 - oxidase, ec:1.13.11.12 - 13S-lipoxygenase, ec:3.1.1.32 - A1, ec:4.2.1.17 - hydratase, ec:1.2.1.48 - dehydrogenase, ec:6.2.1.3 - ligase, ec:4.2.1.74 - hydratase, ec:1.1.1.1 - dehydrogenase, ec:1.14.14.1 - monooxygenase, ec:5.3.3.8 - isomerase, ec:1.2.1.3 - dehydrogenase (NAD+), ec:2.3.1.9 - C-acetyltransferase, ec:1.3.3.6 - oxidase, ec:1.3.…
TRINITY_DN163915_c10_g1_i1	alpha-Linolenic acid metabolism, Fatty acid degradation, Biosynthesis of unsaturated fatty acids	map00592, map00071, map01040	6, 14, 8	ec:3.1.1.4 - A2, ec:1.1.1.1 - dehydrogenase, ec:1.3.3.6 - oxidase, ec:1.13.11.12 - 13S-lipoxygenase, ec:3.1.1.32 - A1, ec:4.2.1.17 - hydratase, ec:1.2.1.48 - dehydrogenase, ec:6.2.1.3 - ligase, ec:4.2.1.74 - hydratase, ec:1.1.1.1 - dehydrogenase, ec:1.14.14.1 - monooxygenase, ec:5.3.3.8 - isomerase, ec:1.2.1.3 - dehydrogenase (NAD+), ec:2.3.1.9 - C-acetyltransferase, ec:1.3.3.6 - oxidase, ec:1.3.…
TRINITY_DN163915_c10_g1_i8	alpha-Linolenic acid metabolism, Fatty acid degradation, Biosynthesis of unsaturated fatty acids	map00592, map00071, map01040	6, 14, 8	ec:3.1.1.4 - A2, ec:1.1.1.1 - dehydrogenase, ec:1.3.3.6 - oxidase, ec:1.13.11.12 - 13S-lipoxygenase, ec:3.1.1.32 - A1, ec:4.2.1.17 - hydratase, ec:1.2.1.48 - dehydrogenase, ec:6.2.1.3 - ligase, ec:4.2.1.74 - hydratase, ec:1.1.1.1 - dehydrogenase, ec:1.14.14.1 - monooxygenase, ec:5.3.3.8 - isomerase, ec:1.2.1.3 - dehydrogenase (NAD+), ec:2.3.1.9 - C-acetyltransferase, ec:1.3.3.6 - oxidase, ec:1.3.…
TRINITY_DN163915_c10_g1_i7	alpha-Linolenic acid metabolism, Fatty acid degradation, Biosynthesis of unsaturated fatty acids	map00592, map00071, map01040	6, 14, 8	ec:3.1.1.4 - A2, ec:1.1.1.1 - dehydrogenase, ec:1.3.3.6 - oxidase, ec:1.13.11.12 - 13S-lipoxygenase, ec:3.1.1.32 - A1, ec:4.2.1.17 - hydratase, ec:1.2.1.48 - dehydrogenase, ec:6.2.1.3 - ligase, ec:4.2.1.74 - hydratase, ec:1.1.1.1 - dehydrogenase, ec:1.14.14.1 - monooxygenase, ec:5.3.3.8 - isomerase, ec:1.2.1.3 - dehydrogenase (NAD+), ec:2.3.1.9 - C-acetyltransferase, ec:1.3.3.6 - oxidase, ec:1.3.…
TRINITY_DN163915_c10_g1_i9	alpha-Linolenic acid metabolism, Fatty acid degradation, Biosynthesis of unsaturated fatty acids	map00592, map00071, map01040	6, 14, 8	ec:3.1.1.4 - A2, ec:1.1.1.1 - dehydrogenase, ec:1.3.3.6 - oxidase, ec:1.13.11.12 - 13S-lipoxygenase, ec:3.1.1.32 - A1, ec:4.2.1.17 - hydratase, ec:1.2.1.48 - dehydrogenase, ec:6.2.1.3 - ligase, ec:4.2.1.74 - hydratase, ec:1.1.1.1 - dehydrogenase, ec:1.14.14.1 - monooxygenase, ec:5.3.3.8 - isomerase, ec:1.2.1.3 - dehydrogenase (NAD+), ec:2.3.1.9 - C-acetyltransferase, ec:1.3.3.6 - oxidase, ec:1.3.…
TRINITY_DN163915_c10_g1_i4	alpha-Linolenic acid metabolism, Fatty acid degradation, Biosynthesis of unsaturated fatty acids	map00592, map00071, map01040	6, 14, 8	ec:3.1.1.4 - A2, ec:1.1.1.1 - dehydrogenase, ec:1.3.3.6 - oxidase, ec:1.13.11.12 - 13S-lipoxygenase, ec:3.1.1.32 - A1, ec:4.2.1.17 - hydratase, ec:1.2.1.48 - dehydrogenase, ec:6.2.1.3 - ligase, ec:4.2.1.74 - hydratase, ec:1.1.1.1 - dehydrogenase, ec:1.14.14.1 - monooxygenase, ec:5.3.3.8 - isomerase, ec:1.2.1.3 - dehydrogenase (NAD+), ec:2.3.1.9 - C-acetyltransferase, ec:1.3.3.6 - oxidase, ec:1.3.…
TRINITY_DN163915_c10_g1_i3	alpha-Linolenic acid metabolism, Fatty acid degradation, Biosynthesis of unsaturated fatty acids	map00592, map00071, map01040	6, 14, 8	ec:3.1.1.4 - A2, ec:1.1.1.1 - dehydrogenase, ec:1.3.3.6 - oxidase, ec:1.13.11.12 - 13S-lipoxygenase, ec:3.1.1.32 - A1, ec:4.2.1.17 - hydratase, ec:1.2.1.48 - dehydrogenase, ec:6.2.1.3 - ligase, ec:4.2.1.74 - hydratase, ec:1.1.1.1 - dehydrogenase, ec:1.14.14.1 - monooxygenase, ec:5.3.3.8 - isomerase, ec:1.2.1.3 - dehydrogenase (NAD+), ec:2.3.1.9 - C-acetyltransferase, ec:1.3.3.6 - oxidase, ec:1.3.…
TRINITY_DN163915_c10_g1_i5	alpha-Linolenic acid metabolism, Fatty acid degradation, Biosynthesis of unsaturated fatty acids	map00592, map00071, map01040	6, 14, 8	ec:3.1.1.4 - A2, ec:1.1.1.1 - dehydrogenase, ec:1.3.3.6 - oxidase, ec:1.13.11.12 - 13S-lipoxygenase, ec:3.1.1.32 - A1, ec:4.2.1.17 - hydratase, ec:1.2.1.48 - dehydrogenase, ec:6.2.1.3 - ligase, ec:4.2.1.74 - hydratase, ec:1.1.1.1 - dehydrogenase, ec:1.14.14.1 - monooxygenase, ec:5.3.3.8 - isomerase, ec:1.2.1.3 - dehydrogenase (NAD+), ec:2.3.1.9 - C-acetyltransferase, ec:1.3.3.6 - oxidase, ec:1.3.…
TRINITY_DN135989_c0_g2_i2	alpha-Linolenic acid metabolism, Fatty acid degradation, Biosynthesis of unsaturated fatty acids	map00592, map00071, map01040	6, 14, 8	ec:3.1.1.4 - A2, ec:1.1.1.1 - dehydrogenase, ec:1.3.3.6 - oxidase, ec:1.13.11.12 - 13S-lipoxygenase, ec:3.1.1.32 - A1, ec:4.2.1.17 - hydratase, ec:1.2.1.48 - dehydrogenase, ec:6.2.1.3 - ligase, ec:4.2.1.74 - hydratase, ec:1.1.1.1 - dehydrogenase, ec:1.14.14.1 - monooxygenase, ec:5.3.3.8 - isomerase, ec:1.2.1.3 - dehydrogenase (NAD+), ec:2.3.1.9 - C-acetyltransferase, ec:1.3.3.6 - oxidase, ec:1.3.…
TRINITY_DN135989_c0_g2_i1	alpha-Linolenic acid metabolism, Fatty acid degradation, Biosynthesis of unsaturated fatty acids	map00592, map00071, map01040	6, 14, 8	ec:3.1.1.4 - A2, ec:1.1.1.1 - dehydrogenase, ec:1.3.3.6 - oxidase, ec:1.13.11.12 - 13S-lipoxygenase, ec:3.1.1.32 - A1, ec:4.2.1.17 - hydratase, ec:1.2.1.48 - dehydrogenase, ec:6.2.1.3 - ligase, ec:4.2.1.74 - hydratase, ec:1.1.1.1 - dehydrogenase, ec:1.14.14.1 - monooxygenase, ec:5.3.3.8 - isomerase, ec:1.2.1.3 - dehydrogenase (NAD+), ec:2.3.1.9 - C-acetyltransferase, ec:1.3.3.6 - oxidase, ec:1.3.…
TRINITY_DN167631_c8_g4_i10	alpha-Linolenic acid metabolism, Glycerophospholipid metabolism	map00592, map00564	6, 32	ec:3.1.1.4 - A2, ec:1.1.1.1 - dehydrogenase, ec:1.3.3.6 - oxidase, ec:1.13.11.12 - 13S-lipoxygenase, ec:3.1.1.32 - A1, ec:4.2.1.17 - hydratase, ec:3.1.4.46 - phosphodiesterase, ec:2.7.1.107 - kinase (ATP), ec:2.7.1.82 - kinase, ec:2.7.1.32 - kinase, ec:4.1.1.65 - decarboxylase, ec:2.7.8.1 - EPT, ec:2.7.8.2 - cholinephosphotransferase, ec:2.7.8.5 - 1-phosphatidyltransferase, ec:2.7.8.8 - O-phospha…
TRINITY_DN161831_c17_g2_i11	alpha-Linolenic acid metabolism, Glycerophospholipid metabolism	map00592, map00564	6, 32	ec:3.1.1.4 - A2, ec:1.1.1.1 - dehydrogenase, ec:1.3.3.6 - oxidase, ec:1.13.11.12 - 13S-lipoxygenase, ec:3.1.1.32 - A1, ec:4.2.1.17 - hydratase, ec:3.1.4.46 - phosphodiesterase, ec:2.7.1.107 - kinase (ATP), ec:2.7.1.82 - kinase, ec:2.7.1.32 - kinase, ec:4.1.1.65 - decarboxylase, ec:2.7.8.1 - EPT, ec:2.7.8.2 - cholinephosphotransferase, ec:2.7.8.5 - 1-phosphatidyltransferase, ec:2.7.8.8 - O-phospha…
TRINITY_DN161831_c17_g2_i12	alpha-Linolenic acid metabolism, Glycerophospholipid metabolism	map00592, map00564	6, 32	ec:3.1.1.4 - A2, ec:1.1.1.1 - dehydrogenase, ec:1.3.3.6 - oxidase, ec:1.13.11.12 - 13S-lipoxygenase, ec:3.1.1.32 - A1, ec:4.2.1.17 - hydratase, ec:3.1.4.46 - phosphodiesterase, ec:2.7.1.107 - kinase (ATP), ec:2.7.1.82 - kinase, ec:2.7.1.32 - kinase, ec:4.1.1.65 - decarboxylase, ec:2.7.8.1 - EPT, ec:2.7.8.2 - cholinephosphotransferase, ec:2.7.8.5 - 1-phosphatidyltransferase, ec:2.7.8.8 - O-phospha…
TRINITY_DN161831_c17_g2_i10	alpha-Linolenic acid metabolism, Glycerophospholipid metabolism	map00592, map00564	6, 32	ec:3.1.1.4 - A2, ec:1.1.1.1 - dehydrogenase, ec:1.3.3.6 - oxidase, ec:1.13.11.12 - 13S-lipoxygenase, ec:3.1.1.32 - A1, ec:4.2.1.17 - hydratase, ec:3.1.4.46 - phosphodiesterase, ec:2.7.1.107 - kinase (ATP), ec:2.7.1.82 - kinase, ec:2.7.1.32 - kinase, ec:4.1.1.65 - decarboxylase, ec:2.7.8.1 - EPT, ec:2.7.8.2 - cholinephosphotransferase, ec:2.7.8.5 - 1-phosphatidyltransferase, ec:2.7.8.8 - O-phospha…
TRINITY_DN161831_c17_g2_i15	alpha-Linolenic acid metabolism, Glycerophospholipid metabolism	map00592, map00564	6, 32	ec:3.1.1.4 - A2, ec:1.1.1.1 - dehydrogenase, ec:1.3.3.6 - oxidase, ec:1.13.11.12 - 13S-lipoxygenase, ec:3.1.1.32 - A1, ec:4.2.1.17 - hydratase, ec:3.1.4.46 - phosphodiesterase, ec:2.7.1.107 - kinase (ATP), ec:2.7.1.82 - kinase, ec:2.7.1.32 - kinase, ec:4.1.1.65 - decarboxylase, ec:2.7.8.1 - EPT, ec:2.7.8.2 - cholinephosphotransferase, ec:2.7.8.5 - 1-phosphatidyltransferase, ec:2.7.8.8 - O-phospha…
TRINITY_DN161831_c17_g2_i16	alpha-Linolenic acid metabolism, Glycerophospholipid metabolism	map00592, map00564	6, 32	ec:3.1.1.4 - A2, ec:1.1.1.1 - dehydrogenase, ec:1.3.3.6 - oxidase, ec:1.13.11.12 - 13S-lipoxygenase, ec:3.1.1.32 - A1, ec:4.2.1.17 - hydratase, ec:3.1.4.46 - phosphodiesterase, ec:2.7.1.107 - kinase (ATP), ec:2.7.1.82 - kinase, ec:2.7.1.32 - kinase, ec:4.1.1.65 - decarboxylase, ec:2.7.8.1 - EPT, ec:2.7.8.2 - cholinephosphotransferase, ec:2.7.8.5 - 1-phosphatidyltransferase, ec:2.7.8.8 - O-phospha…
TRINITY_DN161831_c17_g2_i13	alpha-Linolenic acid metabolism, Glycerophospholipid metabolism	map00592, map00564	6, 32	ec:3.1.1.4 - A2, ec:1.1.1.1 - dehydrogenase, ec:1.3.3.6 - oxidase, ec:1.13.11.12 - 13S-lipoxygenase, ec:3.1.1.32 - A1, ec:4.2.1.17 - hydratase, ec:3.1.4.46 - phosphodiesterase, ec:2.7.1.107 - kinase (ATP), ec:2.7.1.82 - kinase, ec:2.7.1.32 - kinase, ec:4.1.1.65 - decarboxylase, ec:2.7.8.1 - EPT, ec:2.7.8.2 - cholinephosphotransferase, ec:2.7.8.5 - 1-phosphatidyltransferase, ec:2.7.8.8 - O-phospha…
TRINITY_DN161831_c17_g2_i14	alpha-Linolenic acid metabolism, Glycerophospholipid metabolism	map00592, map00564	6, 32	ec:3.1.1.4 - A2, ec:1.1.1.1 - dehydrogenase, ec:1.3.3.6 - oxidase, ec:1.13.11.12 - 13S-lipoxygenase, ec:3.1.1.32 - A1, ec:4.2.1.17 - hydratase, ec:3.1.4.46 - phosphodiesterase, ec:2.7.1.107 - kinase (ATP), ec:2.7.1.82 - kinase, ec:2.7.1.32 - kinase, ec:4.1.1.65 - decarboxylase, ec:2.7.8.1 - EPT, ec:2.7.8.2 - cholinephosphotransferase, ec:2.7.8.5 - 1-phosphatidyltransferase, ec:2.7.8.8 - O-phospha…
TRINITY_DN161831_c17_g2_i19	alpha-Linolenic acid metabolism, Glycerophospholipid metabolism	map00592, map00564	6, 32	ec:3.1.1.4 - A2, ec:1.1.1.1 - dehydrogenase, ec:1.3.3.6 - oxidase, ec:1.13.11.12 - 13S-lipoxygenase, ec:3.1.1.32 - A1, ec:4.2.1.17 - hydratase, ec:3.1.4.46 - phosphodiesterase, ec:2.7.1.107 - kinase (ATP), ec:2.7.1.82 - kinase, ec:2.7.1.32 - kinase, ec:4.1.1.65 - decarboxylase, ec:2.7.8.1 - EPT, ec:2.7.8.2 - cholinephosphotransferase, ec:2.7.8.5 - 1-phosphatidyltransferase, ec:2.7.8.8 - O-phospha…
TRINITY_DN161831_c17_g2_i17	alpha-Linolenic acid metabolism, Glycerophospholipid metabolism	map00592, map00564	6, 32	ec:3.1.1.4 - A2, ec:1.1.1.1 - dehydrogenase, ec:1.3.3.6 - oxidase, ec:1.13.11.12 - 13S-lipoxygenase, ec:3.1.1.32 - A1, ec:4.2.1.17 - hydratase, ec:3.1.4.46 - phosphodiesterase, ec:2.7.1.107 - kinase (ATP), ec:2.7.1.82 - kinase, ec:2.7.1.32 - kinase, ec:4.1.1.65 - decarboxylase, ec:2.7.8.1 - EPT, ec:2.7.8.2 - cholinephosphotransferase, ec:2.7.8.5 - 1-phosphatidyltransferase, ec:2.7.8.8 - O-phospha…
TRINITY_DN161831_c17_g2_i18	alpha-Linolenic acid metabolism, Glycerophospholipid metabolism	map00592, map00564	6, 32	ec:3.1.1.4 - A2, ec:1.1.1.1 - dehydrogenase, ec:1.3.3.6 - oxidase, ec:1.13.11.12 - 13S-lipoxygenase, ec:3.1.1.32 - A1, ec:4.2.1.17 - hydratase, ec:3.1.4.46 - phosphodiesterase, ec:2.7.1.107 - kinase (ATP), ec:2.7.1.82 - kinase, ec:2.7.1.32 - kinase, ec:4.1.1.65 - decarboxylase, ec:2.7.8.1 - EPT, ec:2.7.8.2 - cholinephosphotransferase, ec:2.7.8.5 - 1-phosphatidyltransferase, ec:2.7.8.8 - O-phospha…
TRINITY_DN161831_c17_g2_i22	alpha-Linolenic acid metabolism, Glycerophospholipid metabolism	map00592, map00564	6, 32	ec:3.1.1.4 - A2, ec:1.1.1.1 - dehydrogenase, ec:1.3.3.6 - oxidase, ec:1.13.11.12 - 13S-lipoxygenase, ec:3.1.1.32 - A1, ec:4.2.1.17 - hydratase, ec:3.1.4.46 - phosphodiesterase, ec:2.7.1.107 - kinase (ATP), ec:2.7.1.82 - kinase, ec:2.7.1.32 - kinase, ec:4.1.1.65 - decarboxylase, ec:2.7.8.1 - EPT, ec:2.7.8.2 - cholinephosphotransferase, ec:2.7.8.5 - 1-phosphatidyltransferase, ec:2.7.8.8 - O-phospha…
TRINITY_DN161831_c17_g2_i23	alpha-Linolenic acid metabolism, Glycerophospholipid metabolism	map00592, map00564	6, 32	ec:3.1.1.4 - A2, ec:1.1.1.1 - dehydrogenase, ec:1.3.3.6 - oxidase, ec:1.13.11.12 - 13S-lipoxygenase, ec:3.1.1.32 - A1, ec:4.2.1.17 - hydratase, ec:3.1.4.46 - phosphodiesterase, ec:2.7.1.107 - kinase (ATP), ec:2.7.1.82 - kinase, ec:2.7.1.32 - kinase, ec:4.1.1.65 - decarboxylase, ec:2.7.8.1 - EPT, ec:2.7.8.2 - cholinephosphotransferase, ec:2.7.8.5 - 1-phosphatidyltransferase, ec:2.7.8.8 - O-phospha…
TRINITY_DN161831_c17_g2_i20	alpha-Linolenic acid metabolism, Glycerophospholipid metabolism	map00592, map00564	6, 32	ec:3.1.1.4 - A2, ec:1.1.1.1 - dehydrogenase, ec:1.3.3.6 - oxidase, ec:1.13.11.12 - 13S-lipoxygenase, ec:3.1.1.32 - A1, ec:4.2.1.17 - hydratase, ec:3.1.4.46 - phosphodiesterase, ec:2.7.1.107 - kinase (ATP), ec:2.7.1.82 - kinase, ec:2.7.1.32 - kinase, ec:4.1.1.65 - decarboxylase, ec:2.7.8.1 - EPT, ec:2.7.8.2 - cholinephosphotransferase, ec:2.7.8.5 - 1-phosphatidyltransferase, ec:2.7.8.8 - O-phospha…
TRINITY_DN161831_c17_g2_i21	alpha-Linolenic acid metabolism, Glycerophospholipid metabolism	map00592, map00564	6, 32	ec:3.1.1.4 - A2, ec:1.1.1.1 - dehydrogenase, ec:1.3.3.6 - oxidase, ec:1.13.11.12 - 13S-lipoxygenase, ec:3.1.1.32 - A1, ec:4.2.1.17 - hydratase, ec:3.1.4.46 - phosphodiesterase, ec:2.7.1.107 - kinase (ATP), ec:2.7.1.82 - kinase, ec:2.7.1.32 - kinase, ec:4.1.1.65 - decarboxylase, ec:2.7.8.1 - EPT, ec:2.7.8.2 - cholinephosphotransferase, ec:2.7.8.5 - 1-phosphatidyltransferase, ec:2.7.8.8 - O-phospha…
TRINITY_DN161831_c17_g2_i26	alpha-Linolenic acid metabolism, Glycerophospholipid metabolism	map00592, map00564	6, 32	ec:3.1.1.4 - A2, ec:1.1.1.1 - dehydrogenase, ec:1.3.3.6 - oxidase, ec:1.13.11.12 - 13S-lipoxygenase, ec:3.1.1.32 - A1, ec:4.2.1.17 - hydratase, ec:3.1.4.46 - phosphodiesterase, ec:2.7.1.107 - kinase (ATP), ec:2.7.1.82 - kinase, ec:2.7.1.32 - kinase, ec:4.1.1.65 - decarboxylase, ec:2.7.8.1 - EPT, ec:2.7.8.2 - cholinephosphotransferase, ec:2.7.8.5 - 1-phosphatidyltransferase, ec:2.7.8.8 - O-phospha…
TRINITY_DN161831_c17_g2_i24	alpha-Linolenic acid metabolism, Glycerophospholipid metabolism	map00592, map00564	6, 32	ec:3.1.1.4 - A2, ec:1.1.1.1 - dehydrogenase, ec:1.3.3.6 - oxidase, ec:1.13.11.12 - 13S-lipoxygenase, ec:3.1.1.32 - A1, ec:4.2.1.17 - hydratase, ec:3.1.4.46 - phosphodiesterase, ec:2.7.1.107 - kinase (ATP), ec:2.7.1.82 - kinase, ec:2.7.1.32 - kinase, ec:4.1.1.65 - decarboxylase, ec:2.7.8.1 - EPT, ec:2.7.8.2 - cholinephosphotransferase, ec:2.7.8.5 - 1-phosphatidyltransferase, ec:2.7.8.8 - O-phospha…
TRINITY_DN161831_c17_g2_i25	alpha-Linolenic acid metabolism, Glycerophospholipid metabolism	map00592, map00564	6, 32	ec:3.1.1.4 - A2, ec:1.1.1.1 - dehydrogenase, ec:1.3.3.6 - oxidase, ec:1.13.11.12 - 13S-lipoxygenase, ec:3.1.1.32 - A1, ec:4.2.1.17 - hydratase, ec:3.1.4.46 - phosphodiesterase, ec:2.7.1.107 - kinase (ATP), ec:2.7.1.82 - kinase, ec:2.7.1.32 - kinase, ec:4.1.1.65 - decarboxylase, ec:2.7.8.1 - EPT, ec:2.7.8.2 - cholinephosphotransferase, ec:2.7.8.5 - 1-phosphatidyltransferase, ec:2.7.8.8 - O-phospha…
TRINITY_DN161831_c17_g4_i1	alpha-Linolenic acid metabolism, Glycerophospholipid metabolism	map00592, map00564	6, 32	ec:3.1.1.4 - A2, ec:1.1.1.1 - dehydrogenase, ec:1.3.3.6 - oxidase, ec:1.13.11.12 - 13S-lipoxygenase, ec:3.1.1.32 - A1, ec:4.2.1.17 - hydratase, ec:3.1.4.46 - phosphodiesterase, ec:2.7.1.107 - kinase (ATP), ec:2.7.1.82 - kinase, ec:2.7.1.32 - kinase, ec:4.1.1.65 - decarboxylase, ec:2.7.8.1 - EPT, ec:2.7.8.2 - cholinephosphotransferase, ec:2.7.8.5 - 1-phosphatidyltransferase, ec:2.7.8.8 - O-phospha…
TRINITY_DN161831_c17_g2_i1	alpha-Linolenic acid metabolism, Glycerophospholipid metabolism	map00592, map00564	6, 32	ec:3.1.1.4 - A2, ec:1.1.1.1 - dehydrogenase, ec:1.3.3.6 - oxidase, ec:1.13.11.12 - 13S-lipoxygenase, ec:3.1.1.32 - A1, ec:4.2.1.17 - hydratase, ec:3.1.4.46 - phosphodiesterase, ec:2.7.1.107 - kinase (ATP), ec:2.7.1.82 - kinase, ec:2.7.1.32 - kinase, ec:4.1.1.65 - decarboxylase, ec:2.7.8.1 - EPT, ec:2.7.8.2 - cholinephosphotransferase, ec:2.7.8.5 - 1-phosphatidyltransferase, ec:2.7.8.8 - O-phospha…
TRINITY_DN161831_c17_g2_i5	alpha-Linolenic acid metabolism, Glycerophospholipid metabolism	map00592, map00564	6, 32	ec:3.1.1.4 - A2, ec:1.1.1.1 - dehydrogenase, ec:1.3.3.6 - oxidase, ec:1.13.11.12 - 13S-lipoxygenase, ec:3.1.1.32 - A1, ec:4.2.1.17 - hydratase, ec:3.1.4.46 - phosphodiesterase, ec:2.7.1.107 - kinase (ATP), ec:2.7.1.82 - kinase, ec:2.7.1.32 - kinase, ec:4.1.1.65 - decarboxylase, ec:2.7.8.1 - EPT, ec:2.7.8.2 - cholinephosphotransferase, ec:2.7.8.5 - 1-phosphatidyltransferase, ec:2.7.8.8 - O-phospha…
TRINITY_DN161831_c17_g2_i3	alpha-Linolenic acid metabolism, Glycerophospholipid metabolism	map00592, map00564	6, 32	ec:3.1.1.4 - A2, ec:1.1.1.1 - dehydrogenase, ec:1.3.3.6 - oxidase, ec:1.13.11.12 - 13S-lipoxygenase, ec:3.1.1.32 - A1, ec:4.2.1.17 - hydratase, ec:3.1.4.46 - phosphodiesterase, ec:2.7.1.107 - kinase (ATP), ec:2.7.1.82 - kinase, ec:2.7.1.32 - kinase, ec:4.1.1.65 - decarboxylase, ec:2.7.8.1 - EPT, ec:2.7.8.2 - cholinephosphotransferase, ec:2.7.8.5 - 1-phosphatidyltransferase, ec:2.7.8.8 - O-phospha…
TRINITY_DN161831_c17_g2_i2	alpha-Linolenic acid metabolism, Glycerophospholipid metabolism	map00592, map00564	6, 32	ec:3.1.1.4 - A2, ec:1.1.1.1 - dehydrogenase, ec:1.3.3.6 - oxidase, ec:1.13.11.12 - 13S-lipoxygenase, ec:3.1.1.32 - A1, ec:4.2.1.17 - hydratase, ec:3.1.4.46 - phosphodiesterase, ec:2.7.1.107 - kinase (ATP), ec:2.7.1.82 - kinase, ec:2.7.1.32 - kinase, ec:4.1.1.65 - decarboxylase, ec:2.7.8.1 - EPT, ec:2.7.8.2 - cholinephosphotransferase, ec:2.7.8.5 - 1-phosphatidyltransferase, ec:2.7.8.8 - O-phospha…
TRINITY_DN161831_c17_g2_i9	alpha-Linolenic acid metabolism, Glycerophospholipid metabolism	map00592, map00564	6, 32	ec:3.1.1.4 - A2, ec:1.1.1.1 - dehydrogenase, ec:1.3.3.6 - oxidase, ec:1.13.11.12 - 13S-lipoxygenase, ec:3.1.1.32 - A1, ec:4.2.1.17 - hydratase, ec:3.1.4.46 - phosphodiesterase, ec:2.7.1.107 - kinase (ATP), ec:2.7.1.82 - kinase, ec:2.7.1.32 - kinase, ec:4.1.1.65 - decarboxylase, ec:2.7.8.1 - EPT, ec:2.7.8.2 - cholinephosphotransferase, ec:2.7.8.5 - 1-phosphatidyltransferase, ec:2.7.8.8 - O-phospha…
TRINITY_DN161831_c17_g2_i8	alpha-Linolenic acid metabolism, Glycerophospholipid metabolism	map00592, map00564	6, 32	ec:3.1.1.4 - A2, ec:1.1.1.1 - dehydrogenase, ec:1.3.3.6 - oxidase, ec:1.13.11.12 - 13S-lipoxygenase, ec:3.1.1.32 - A1, ec:4.2.1.17 - hydratase, ec:3.1.4.46 - phosphodiesterase, ec:2.7.1.107 - kinase (ATP), ec:2.7.1.82 - kinase, ec:2.7.1.32 - kinase, ec:4.1.1.65 - decarboxylase, ec:2.7.8.1 - EPT, ec:2.7.8.2 - cholinephosphotransferase, ec:2.7.8.5 - 1-phosphatidyltransferase, ec:2.7.8.8 - O-phospha…
TRINITY_DN161831_c17_g2_i7	alpha-Linolenic acid metabolism, Glycerophospholipid metabolism	map00592, map00564	6, 32	ec:3.1.1.4 - A2, ec:1.1.1.1 - dehydrogenase, ec:1.3.3.6 - oxidase, ec:1.13.11.12 - 13S-lipoxygenase, ec:3.1.1.32 - A1, ec:4.2.1.17 - hydratase, ec:3.1.4.46 - phosphodiesterase, ec:2.7.1.107 - kinase (ATP), ec:2.7.1.82 - kinase, ec:2.7.1.32 - kinase, ec:4.1.1.65 - decarboxylase, ec:2.7.8.1 - EPT, ec:2.7.8.2 - cholinephosphotransferase, ec:2.7.8.5 - 1-phosphatidyltransferase, ec:2.7.8.8 - O-phospha…
TRINITY_DN161831_c17_g2_i6	alpha-Linolenic acid metabolism, Glycerophospholipid metabolism	map00592, map00564	6, 32	ec:3.1.1.4 - A2, ec:1.1.1.1 - dehydrogenase, ec:1.3.3.6 - oxidase, ec:1.13.11.12 - 13S-lipoxygenase, ec:3.1.1.32 - A1, ec:4.2.1.17 - hydratase, ec:3.1.4.46 - phosphodiesterase, ec:2.7.1.107 - kinase (ATP), ec:2.7.1.82 - kinase, ec:2.7.1.32 - kinase, ec:4.1.1.65 - decarboxylase, ec:2.7.8.1 - EPT, ec:2.7.8.2 - cholinephosphotransferase, ec:2.7.8.5 - 1-phosphatidyltransferase, ec:2.7.8.8 - O-phospha…
TRINITY_DN166390_c11_g6_i1	Amino sugar and nucleotide sugar metabolism	map00520	36	ec:2.6.1.16 - transaminase (isomerizing), ec:4.1.1.35 - decarboxylase, ec:2.7.1.60 - kinase, ec:2.7.1.59 - kinase, ec:5.3.1.8 - isomerase, ec:5.3.1.9 - isomerase, ec:3.2.1.52 - hexosaminidase, ec:2.7.7.43 - cytidylyltransferase, ec:3.2.1.55 - end alpha-L-arabinofuranosidase, ec:3.5.1.33 - deacetylase, ec:2.7.7.23 - diphosphorylase, ec:3.5.1.25 - deacetylase, ec:2.7.7.12 - uridylyltransferase, ec:…
TRINITY_DN165467_c8_g1_i7	Amino sugar and nucleotide sugar metabolism	map00520	36	ec:2.6.1.16 - transaminase (isomerizing), ec:4.1.1.35 - decarboxylase, ec:2.7.1.60 - kinase, ec:2.7.1.59 - kinase, ec:5.3.1.8 - isomerase, ec:5.3.1.9 - isomerase, ec:3.2.1.52 - hexosaminidase, ec:2.7.7.43 - cytidylyltransferase, ec:3.2.1.55 - end alpha-L-arabinofuranosidase, ec:3.5.1.33 - deacetylase, ec:2.7.7.23 - diphosphorylase, ec:3.5.1.25 - deacetylase, ec:2.7.7.12 - uridylyltransferase, ec:…
TRINITY_DN165467_c8_g1_i8	Amino sugar and nucleotide sugar metabolism	map00520	36	ec:2.6.1.16 - transaminase (isomerizing), ec:4.1.1.35 - decarboxylase, ec:2.7.1.60 - kinase, ec:2.7.1.59 - kinase, ec:5.3.1.8 - isomerase, ec:5.3.1.9 - isomerase, ec:3.2.1.52 - hexosaminidase, ec:2.7.7.43 - cytidylyltransferase, ec:3.2.1.55 - end alpha-L-arabinofuranosidase, ec:3.5.1.33 - deacetylase, ec:2.7.7.23 - diphosphorylase, ec:3.5.1.25 - deacetylase, ec:2.7.7.12 - uridylyltransferase, ec:…
TRINITY_DN165467_c8_g1_i3	Amino sugar and nucleotide sugar metabolism	map00520	36	ec:2.6.1.16 - transaminase (isomerizing), ec:4.1.1.35 - decarboxylase, ec:2.7.1.60 - kinase, ec:2.7.1.59 - kinase, ec:5.3.1.8 - isomerase, ec:5.3.1.9 - isomerase, ec:3.2.1.52 - hexosaminidase, ec:2.7.7.43 - cytidylyltransferase, ec:3.2.1.55 - end alpha-L-arabinofuranosidase, ec:3.5.1.33 - deacetylase, ec:2.7.7.23 - diphosphorylase, ec:3.5.1.25 - deacetylase, ec:2.7.7.12 - uridylyltransferase, ec:…
TRINITY_DN165467_c8_g1_i2	Amino sugar and nucleotide sugar metabolism	map00520	36	ec:2.6.1.16 - transaminase (isomerizing), ec:4.1.1.35 - decarboxylase, ec:2.7.1.60 - kinase, ec:2.7.1.59 - kinase, ec:5.3.1.8 - isomerase, ec:5.3.1.9 - isomerase, ec:3.2.1.52 - hexosaminidase, ec:2.7.7.43 - cytidylyltransferase, ec:3.2.1.55 - end alpha-L-arabinofuranosidase, ec:3.5.1.33 - deacetylase, ec:2.7.7.23 - diphosphorylase, ec:3.5.1.25 - deacetylase, ec:2.7.7.12 - uridylyltransferase, ec:…
TRINITY_DN165467_c8_g1_i5	Amino sugar and nucleotide sugar metabolism	map00520	36	ec:2.6.1.16 - transaminase (isomerizing), ec:4.1.1.35 - decarboxylase, ec:2.7.1.60 - kinase, ec:2.7.1.59 - kinase, ec:5.3.1.8 - isomerase, ec:5.3.1.9 - isomerase, ec:3.2.1.52 - hexosaminidase, ec:2.7.7.43 - cytidylyltransferase, ec:3.2.1.55 - end alpha-L-arabinofuranosidase, ec:3.5.1.33 - deacetylase, ec:2.7.7.23 - diphosphorylase, ec:3.5.1.25 - deacetylase, ec:2.7.7.12 - uridylyltransferase, ec:…
TRINITY_DN165467_c8_g1_i4	Amino sugar and nucleotide sugar metabolism	map00520	36	ec:2.6.1.16 - transaminase (isomerizing), ec:4.1.1.35 - decarboxylase, ec:2.7.1.60 - kinase, ec:2.7.1.59 - kinase, ec:5.3.1.8 - isomerase, ec:5.3.1.9 - isomerase, ec:3.2.1.52 - hexosaminidase, ec:2.7.7.43 - cytidylyltransferase, ec:3.2.1.55 - end alpha-L-arabinofuranosidase, ec:3.5.1.33 - deacetylase, ec:2.7.7.23 - diphosphorylase, ec:3.5.1.25 - deacetylase, ec:2.7.7.12 - uridylyltransferase, ec:…
TRINITY_DN143184_c0_g1_i1	Amino sugar and nucleotide sugar metabolism	map00520	36	ec:2.6.1.16 - transaminase (isomerizing), ec:4.1.1.35 - decarboxylase, ec:2.7.1.60 - kinase, ec:2.7.1.59 - kinase, ec:5.3.1.8 - isomerase, ec:5.3.1.9 - isomerase, ec:3.2.1.52 - hexosaminidase, ec:2.7.7.43 - cytidylyltransferase, ec:3.2.1.55 - end alpha-L-arabinofuranosidase, ec:3.5.1.33 - deacetylase, ec:2.7.7.23 - diphosphorylase, ec:3.5.1.25 - deacetylase, ec:2.7.7.12 - uridylyltransferase, ec:…
TRINITY_DN166390_c11_g1_i9	Amino sugar and nucleotide sugar metabolism	map00520	36	ec:2.6.1.16 - transaminase (isomerizing), ec:4.1.1.35 - decarboxylase, ec:2.7.1.60 - kinase, ec:2.7.1.59 - kinase, ec:5.3.1.8 - isomerase, ec:5.3.1.9 - isomerase, ec:3.2.1.52 - hexosaminidase, ec:2.7.7.43 - cytidylyltransferase, ec:3.2.1.55 - end alpha-L-arabinofuranosidase, ec:3.5.1.33 - deacetylase, ec:2.7.7.23 - diphosphorylase, ec:3.5.1.25 - deacetylase, ec:2.7.7.12 - uridylyltransferase, ec:…
TRINITY_DN166390_c11_g1_i8	Amino sugar and nucleotide sugar metabolism	map00520	36	ec:2.6.1.16 - transaminase (isomerizing), ec:4.1.1.35 - decarboxylase, ec:2.7.1.60 - kinase, ec:2.7.1.59 - kinase, ec:5.3.1.8 - isomerase, ec:5.3.1.9 - isomerase, ec:3.2.1.52 - hexosaminidase, ec:2.7.7.43 - cytidylyltransferase, ec:3.2.1.55 - end alpha-L-arabinofuranosidase, ec:3.5.1.33 - deacetylase, ec:2.7.7.23 - diphosphorylase, ec:3.5.1.25 - deacetylase, ec:2.7.7.12 - uridylyltransferase, ec:…
TRINITY_DN166390_c11_g1_i1	Amino sugar and nucleotide sugar metabolism	map00520	36	ec:2.6.1.16 - transaminase (isomerizing), ec:4.1.1.35 - decarboxylase, ec:2.7.1.60 - kinase, ec:2.7.1.59 - kinase, ec:5.3.1.8 - isomerase, ec:5.3.1.9 - isomerase, ec:3.2.1.52 - hexosaminidase, ec:2.7.7.43 - cytidylyltransferase, ec:3.2.1.55 - end alpha-L-arabinofuranosidase, ec:3.5.1.33 - deacetylase, ec:2.7.7.23 - diphosphorylase, ec:3.5.1.25 - deacetylase, ec:2.7.7.12 - uridylyltransferase, ec:…
TRINITY_DN166390_c11_g1_i3	Amino sugar and nucleotide sugar metabolism	map00520	36	ec:2.6.1.16 - transaminase (isomerizing), ec:4.1.1.35 - decarboxylase, ec:2.7.1.60 - kinase, ec:2.7.1.59 - kinase, ec:5.3.1.8 - isomerase, ec:5.3.1.9 - isomerase, ec:3.2.1.52 - hexosaminidase, ec:2.7.7.43 - cytidylyltransferase, ec:3.2.1.55 - end alpha-L-arabinofuranosidase, ec:3.5.1.33 - deacetylase, ec:2.7.7.23 - diphosphorylase, ec:3.5.1.25 - deacetylase, ec:2.7.7.12 - uridylyltransferase, ec:…
TRINITY_DN166390_c11_g1_i2	Amino sugar and nucleotide sugar metabolism	map00520	36	ec:2.6.1.16 - transaminase (isomerizing), ec:4.1.1.35 - decarboxylase, ec:2.7.1.60 - kinase, ec:2.7.1.59 - kinase, ec:5.3.1.8 - isomerase, ec:5.3.1.9 - isomerase, ec:3.2.1.52 - hexosaminidase, ec:2.7.7.43 - cytidylyltransferase, ec:3.2.1.55 - end alpha-L-arabinofuranosidase, ec:3.5.1.33 - deacetylase, ec:2.7.7.23 - diphosphorylase, ec:3.5.1.25 - deacetylase, ec:2.7.7.12 - uridylyltransferase, ec:…
TRINITY_DN166390_c11_g1_i5	Amino sugar and nucleotide sugar metabolism	map00520	36	ec:2.6.1.16 - transaminase (isomerizing), ec:4.1.1.35 - decarboxylase, ec:2.7.1.60 - kinase, ec:2.7.1.59 - kinase, ec:5.3.1.8 - isomerase, ec:5.3.1.9 - isomerase, ec:3.2.1.52 - hexosaminidase, ec:2.7.7.43 - cytidylyltransferase, ec:3.2.1.55 - end alpha-L-arabinofuranosidase, ec:3.5.1.33 - deacetylase, ec:2.7.7.23 - diphosphorylase, ec:3.5.1.25 - deacetylase, ec:2.7.7.12 - uridylyltransferase, ec:…
TRINITY_DN166390_c11_g1_i4	Amino sugar and nucleotide sugar metabolism	map00520	36	ec:2.6.1.16 - transaminase (isomerizing), ec:4.1.1.35 - decarboxylase, ec:2.7.1.60 - kinase, ec:2.7.1.59 - kinase, ec:5.3.1.8 - isomerase, ec:5.3.1.9 - isomerase, ec:3.2.1.52 - hexosaminidase, ec:2.7.7.43 - cytidylyltransferase, ec:3.2.1.55 - end alpha-L-arabinofuranosidase, ec:3.5.1.33 - deacetylase, ec:2.7.7.23 - diphosphorylase, ec:3.5.1.25 - deacetylase, ec:2.7.7.12 - uridylyltransferase, ec:…
TRINITY_DN166390_c11_g1_i7	Amino sugar and nucleotide sugar metabolism	map00520	36	ec:2.6.1.16 - transaminase (isomerizing), ec:4.1.1.35 - decarboxylase, ec:2.7.1.60 - kinase, ec:2.7.1.59 - kinase, ec:5.3.1.8 - isomerase, ec:5.3.1.9 - isomerase, ec:3.2.1.52 - hexosaminidase, ec:2.7.7.43 - cytidylyltransferase, ec:3.2.1.55 - end alpha-L-arabinofuranosidase, ec:3.5.1.33 - deacetylase, ec:2.7.7.23 - diphosphorylase, ec:3.5.1.25 - deacetylase, ec:2.7.7.12 - uridylyltransferase, ec:…
TRINITY_DN166390_c11_g1_i6	Amino sugar and nucleotide sugar metabolism	map00520	36	ec:2.6.1.16 - transaminase (isomerizing), ec:4.1.1.35 - decarboxylase, ec:2.7.1.60 - kinase, ec:2.7.1.59 - kinase, ec:5.3.1.8 - isomerase, ec:5.3.1.9 - isomerase, ec:3.2.1.52 - hexosaminidase, ec:2.7.7.43 - cytidylyltransferase, ec:3.2.1.55 - end alpha-L-arabinofuranosidase, ec:3.5.1.33 - deacetylase, ec:2.7.7.23 - diphosphorylase, ec:3.5.1.25 - deacetylase, ec:2.7.7.12 - uridylyltransferase, ec:…
CUFF.51029.1	Amino sugar and nucleotide sugar metabolism	map00520	36	ec:2.6.1.16 - transaminase (isomerizing), ec:4.1.1.35 - decarboxylase, ec:2.7.1.60 - kinase, ec:2.7.1.59 - kinase, ec:5.3.1.8 - isomerase, ec:5.3.1.9 - isomerase, ec:3.2.1.52 - hexosaminidase, ec:2.7.7.43 - cytidylyltransferase, ec:3.2.1.55 - end alpha-L-arabinofuranosidase, ec:3.5.1.33 - deacetylase, ec:2.7.7.23 - diphosphorylase, ec:3.5.1.25 - deacetylase, ec:2.7.7.12 - uridylyltransferase, ec:…
TRINITY_DN159918_c1_g1_i4	Amino sugar and nucleotide sugar metabolism	map00520	36	ec:2.6.1.16 - transaminase (isomerizing), ec:4.1.1.35 - decarboxylase, ec:2.7.1.60 - kinase, ec:2.7.1.59 - kinase, ec:5.3.1.8 - isomerase, ec:5.3.1.9 - isomerase, ec:3.2.1.52 - hexosaminidase, ec:2.7.7.43 - cytidylyltransferase, ec:3.2.1.55 - end alpha-L-arabinofuranosidase, ec:3.5.1.33 - deacetylase, ec:2.7.7.23 - diphosphorylase, ec:3.5.1.25 - deacetylase, ec:2.7.7.12 - uridylyltransferase, ec:…
TRINITY_DN161045_c3_g2_i3	Amino sugar and nucleotide sugar metabolism	map00520	36	ec:2.6.1.16 - transaminase (isomerizing), ec:4.1.1.35 - decarboxylase, ec:2.7.1.60 - kinase, ec:2.7.1.59 - kinase, ec:5.3.1.8 - isomerase, ec:5.3.1.9 - isomerase, ec:3.2.1.52 - hexosaminidase, ec:2.7.7.43 - cytidylyltransferase, ec:3.2.1.55 - end alpha-L-arabinofuranosidase, ec:3.5.1.33 - deacetylase, ec:2.7.7.23 - diphosphorylase, ec:3.5.1.25 - deacetylase, ec:2.7.7.12 - uridylyltransferase, ec:…
TRINITY_DN161045_c3_g2_i2	Amino sugar and nucleotide sugar metabolism	map00520	36	ec:2.6.1.16 - transaminase (isomerizing), ec:4.1.1.35 - decarboxylase, ec:2.7.1.60 - kinase, ec:2.7.1.59 - kinase, ec:5.3.1.8 - isomerase, ec:5.3.1.9 - isomerase, ec:3.2.1.52 - hexosaminidase, ec:2.7.7.43 - cytidylyltransferase, ec:3.2.1.55 - end alpha-L-arabinofuranosidase, ec:3.5.1.33 - deacetylase, ec:2.7.7.23 - diphosphorylase, ec:3.5.1.25 - deacetylase, ec:2.7.7.12 - uridylyltransferase, ec:…
TRINITY_DN166857_c10_g1_i1	Amino sugar and nucleotide sugar metabolism	map00520	36	ec:2.6.1.16 - transaminase (isomerizing), ec:4.1.1.35 - decarboxylase, ec:2.7.1.60 - kinase, ec:2.7.1.59 - kinase, ec:5.3.1.8 - isomerase, ec:5.3.1.9 - isomerase, ec:3.2.1.52 - hexosaminidase, ec:2.7.7.43 - cytidylyltransferase, ec:3.2.1.55 - end alpha-L-arabinofuranosidase, ec:3.5.1.33 - deacetylase, ec:2.7.7.23 - diphosphorylase, ec:3.5.1.25 - deacetylase, ec:2.7.7.12 - uridylyltransferase, ec:…
TRINITY_DN166857_c10_g1_i2	Amino sugar and nucleotide sugar metabolism	map00520	36	ec:2.6.1.16 - transaminase (isomerizing), ec:4.1.1.35 - decarboxylase, ec:2.7.1.60 - kinase, ec:2.7.1.59 - kinase, ec:5.3.1.8 - isomerase, ec:5.3.1.9 - isomerase, ec:3.2.1.52 - hexosaminidase, ec:2.7.7.43 - cytidylyltransferase, ec:3.2.1.55 - end alpha-L-arabinofuranosidase, ec:3.5.1.33 - deacetylase, ec:2.7.7.23 - diphosphorylase, ec:3.5.1.25 - deacetylase, ec:2.7.7.12 - uridylyltransferase, ec:…
TRINITY_DN166857_c10_g1_i3	Amino sugar and nucleotide sugar metabolism	map00520	36	ec:2.6.1.16 - transaminase (isomerizing), ec:4.1.1.35 - decarboxylase, ec:2.7.1.60 - kinase, ec:2.7.1.59 - kinase, ec:5.3.1.8 - isomerase, ec:5.3.1.9 - isomerase, ec:3.2.1.52 - hexosaminidase, ec:2.7.7.43 - cytidylyltransferase, ec:3.2.1.55 - end alpha-L-arabinofuranosidase, ec:3.5.1.33 - deacetylase, ec:2.7.7.23 - diphosphorylase, ec:3.5.1.25 - deacetylase, ec:2.7.7.12 - uridylyltransferase, ec:…
TRINITY_DN166857_c10_g1_i4	Amino sugar and nucleotide sugar metabolism	map00520	36	ec:2.6.1.16 - transaminase (isomerizing), ec:4.1.1.35 - decarboxylase, ec:2.7.1.60 - kinase, ec:2.7.1.59 - kinase, ec:5.3.1.8 - isomerase, ec:5.3.1.9 - isomerase, ec:3.2.1.52 - hexosaminidase, ec:2.7.7.43 - cytidylyltransferase, ec:3.2.1.55 - end alpha-L-arabinofuranosidase, ec:3.5.1.33 - deacetylase, ec:2.7.7.23 - diphosphorylase, ec:3.5.1.25 - deacetylase, ec:2.7.7.12 - uridylyltransferase, ec:…
TRINITY_DN166937_c4_g1_i2	Amino sugar and nucleotide sugar metabolism	map00520	36	ec:2.6.1.16 - transaminase (isomerizing), ec:4.1.1.35 - decarboxylase, ec:2.7.1.60 - kinase, ec:2.7.1.59 - kinase, ec:5.3.1.8 - isomerase, ec:5.3.1.9 - isomerase, ec:3.2.1.52 - hexosaminidase, ec:2.7.7.43 - cytidylyltransferase, ec:3.2.1.55 - end alpha-L-arabinofuranosidase, ec:3.5.1.33 - deacetylase, ec:2.7.7.23 - diphosphorylase, ec:3.5.1.25 - deacetylase, ec:2.7.7.12 - uridylyltransferase, ec:…
TRINITY_DN166937_c4_g1_i1	Amino sugar and nucleotide sugar metabolism	map00520	36	ec:2.6.1.16 - transaminase (isomerizing), ec:4.1.1.35 - decarboxylase, ec:2.7.1.60 - kinase, ec:2.7.1.59 - kinase, ec:5.3.1.8 - isomerase, ec:5.3.1.9 - isomerase, ec:3.2.1.52 - hexosaminidase, ec:2.7.7.43 - cytidylyltransferase, ec:3.2.1.55 - end alpha-L-arabinofuranosidase, ec:3.5.1.33 - deacetylase, ec:2.7.7.23 - diphosphorylase, ec:3.5.1.25 - deacetylase, ec:2.7.7.12 - uridylyltransferase, ec:…
CUFF.197756.1	Amino sugar and nucleotide sugar metabolism	map00520	36	ec:2.6.1.16 - transaminase (isomerizing), ec:4.1.1.35 - decarboxylase, ec:2.7.1.60 - kinase, ec:2.7.1.59 - kinase, ec:5.3.1.8 - isomerase, ec:5.3.1.9 - isomerase, ec:3.2.1.52 - hexosaminidase, ec:2.7.7.43 - cytidylyltransferase, ec:3.2.1.55 - end alpha-L-arabinofuranosidase, ec:3.5.1.33 - deacetylase, ec:2.7.7.23 - diphosphorylase, ec:3.5.1.25 - deacetylase, ec:2.7.7.12 - uridylyltransferase, ec:…
TRINITY_DN163402_c9_g1_i6	Amino sugar and nucleotide sugar metabolism	map00520	36	ec:2.6.1.16 - transaminase (isomerizing), ec:4.1.1.35 - decarboxylase, ec:2.7.1.60 - kinase, ec:2.7.1.59 - kinase, ec:5.3.1.8 - isomerase, ec:5.3.1.9 - isomerase, ec:3.2.1.52 - hexosaminidase, ec:2.7.7.43 - cytidylyltransferase, ec:3.2.1.55 - end alpha-L-arabinofuranosidase, ec:3.5.1.33 - deacetylase, ec:2.7.7.23 - diphosphorylase, ec:3.5.1.25 - deacetylase, ec:2.7.7.12 - uridylyltransferase, ec:…
TRINITY_DN163402_c9_g1_i7	Amino sugar and nucleotide sugar metabolism	map00520	36	ec:2.6.1.16 - transaminase (isomerizing), ec:4.1.1.35 - decarboxylase, ec:2.7.1.60 - kinase, ec:2.7.1.59 - kinase, ec:5.3.1.8 - isomerase, ec:5.3.1.9 - isomerase, ec:3.2.1.52 - hexosaminidase, ec:2.7.7.43 - cytidylyltransferase, ec:3.2.1.55 - end alpha-L-arabinofuranosidase, ec:3.5.1.33 - deacetylase, ec:2.7.7.23 - diphosphorylase, ec:3.5.1.25 - deacetylase, ec:2.7.7.12 - uridylyltransferase, ec:…
TRINITY_DN163402_c9_g1_i4	Amino sugar and nucleotide sugar metabolism	map00520	36	ec:2.6.1.16 - transaminase (isomerizing), ec:4.1.1.35 - decarboxylase, ec:2.7.1.60 - kinase, ec:2.7.1.59 - kinase, ec:5.3.1.8 - isomerase, ec:5.3.1.9 - isomerase, ec:3.2.1.52 - hexosaminidase, ec:2.7.7.43 - cytidylyltransferase, ec:3.2.1.55 - end alpha-L-arabinofuranosidase, ec:3.5.1.33 - deacetylase, ec:2.7.7.23 - diphosphorylase, ec:3.5.1.25 - deacetylase, ec:2.7.7.12 - uridylyltransferase, ec:…
TRINITY_DN163402_c9_g1_i5	Amino sugar and nucleotide sugar metabolism	map00520	36	ec:2.6.1.16 - transaminase (isomerizing), ec:4.1.1.35 - decarboxylase, ec:2.7.1.60 - kinase, ec:2.7.1.59 - kinase, ec:5.3.1.8 - isomerase, ec:5.3.1.9 - isomerase, ec:3.2.1.52 - hexosaminidase, ec:2.7.7.43 - cytidylyltransferase, ec:3.2.1.55 - end alpha-L-arabinofuranosidase, ec:3.5.1.33 - deacetylase, ec:2.7.7.23 - diphosphorylase, ec:3.5.1.25 - deacetylase, ec:2.7.7.12 - uridylyltransferase, ec:…
TRINITY_DN163402_c9_g1_i8	Amino sugar and nucleotide sugar metabolism	map00520	36	ec:2.6.1.16 - transaminase (isomerizing), ec:4.1.1.35 - decarboxylase, ec:2.7.1.60 - kinase, ec:2.7.1.59 - kinase, ec:5.3.1.8 - isomerase, ec:5.3.1.9 - isomerase, ec:3.2.1.52 - hexosaminidase, ec:2.7.7.43 - cytidylyltransferase, ec:3.2.1.55 - end alpha-L-arabinofuranosidase, ec:3.5.1.33 - deacetylase, ec:2.7.7.23 - diphosphorylase, ec:3.5.1.25 - deacetylase, ec:2.7.7.12 - uridylyltransferase, ec:…
TRINITY_DN163402_c9_g1_i2	Amino sugar and nucleotide sugar metabolism	map00520	36	ec:2.6.1.16 - transaminase (isomerizing), ec:4.1.1.35 - decarboxylase, ec:2.7.1.60 - kinase, ec:2.7.1.59 - kinase, ec:5.3.1.8 - isomerase, ec:5.3.1.9 - isomerase, ec:3.2.1.52 - hexosaminidase, ec:2.7.7.43 - cytidylyltransferase, ec:3.2.1.55 - end alpha-L-arabinofuranosidase, ec:3.5.1.33 - deacetylase, ec:2.7.7.23 - diphosphorylase, ec:3.5.1.25 - deacetylase, ec:2.7.7.12 - uridylyltransferase, ec:…
TRINITY_DN163402_c9_g1_i3	Amino sugar and nucleotide sugar metabolism	map00520	36	ec:2.6.1.16 - transaminase (isomerizing), ec:4.1.1.35 - decarboxylase, ec:2.7.1.60 - kinase, ec:2.7.1.59 - kinase, ec:5.3.1.8 - isomerase, ec:5.3.1.9 - isomerase, ec:3.2.1.52 - hexosaminidase, ec:2.7.7.43 - cytidylyltransferase, ec:3.2.1.55 - end alpha-L-arabinofuranosidase, ec:3.5.1.33 - deacetylase, ec:2.7.7.23 - diphosphorylase, ec:3.5.1.25 - deacetylase, ec:2.7.7.12 - uridylyltransferase, ec:…
TRINITY_DN163402_c9_g1_i1	Amino sugar and nucleotide sugar metabolism	map00520	36	ec:2.6.1.16 - transaminase (isomerizing), ec:4.1.1.35 - decarboxylase, ec:2.7.1.60 - kinase, ec:2.7.1.59 - kinase, ec:5.3.1.8 - isomerase, ec:5.3.1.9 - isomerase, ec:3.2.1.52 - hexosaminidase, ec:2.7.7.43 - cytidylyltransferase, ec:3.2.1.55 - end alpha-L-arabinofuranosidase, ec:3.5.1.33 - deacetylase, ec:2.7.7.23 - diphosphorylase, ec:3.5.1.25 - deacetylase, ec:2.7.7.12 - uridylyltransferase, ec:…
TRINITY_DN166390_c11_g2_i1	Amino sugar and nucleotide sugar metabolism	map00520	36	ec:2.6.1.16 - transaminase (isomerizing), ec:4.1.1.35 - decarboxylase, ec:2.7.1.60 - kinase, ec:2.7.1.59 - kinase, ec:5.3.1.8 - isomerase, ec:5.3.1.9 - isomerase, ec:3.2.1.52 - hexosaminidase, ec:2.7.7.43 - cytidylyltransferase, ec:3.2.1.55 - end alpha-L-arabinofuranosidase, ec:3.5.1.33 - deacetylase, ec:2.7.7.23 - diphosphorylase, ec:3.5.1.25 - deacetylase, ec:2.7.7.12 - uridylyltransferase, ec:…
TRINITY_DN167927_c11_g1_i4	Amino sugar and nucleotide sugar metabolism	map00520	36	ec:2.6.1.16 - transaminase (isomerizing), ec:4.1.1.35 - decarboxylase, ec:2.7.1.60 - kinase, ec:2.7.1.59 - kinase, ec:5.3.1.8 - isomerase, ec:5.3.1.9 - isomerase, ec:3.2.1.52 - hexosaminidase, ec:2.7.7.43 - cytidylyltransferase, ec:3.2.1.55 - end alpha-L-arabinofuranosidase, ec:3.5.1.33 - deacetylase, ec:2.7.7.23 - diphosphorylase, ec:3.5.1.25 - deacetylase, ec:2.7.7.12 - uridylyltransferase, ec:…
TRINITY_DN167927_c11_g1_i1	Amino sugar and nucleotide sugar metabolism	map00520	36	ec:2.6.1.16 - transaminase (isomerizing), ec:4.1.1.35 - decarboxylase, ec:2.7.1.60 - kinase, ec:2.7.1.59 - kinase, ec:5.3.1.8 - isomerase, ec:5.3.1.9 - isomerase, ec:3.2.1.52 - hexosaminidase, ec:2.7.7.43 - cytidylyltransferase, ec:3.2.1.55 - end alpha-L-arabinofuranosidase, ec:3.5.1.33 - deacetylase, ec:2.7.7.23 - diphosphorylase, ec:3.5.1.25 - deacetylase, ec:2.7.7.12 - uridylyltransferase, ec:…
TRINITY_DN167927_c11_g1_i2	Amino sugar and nucleotide sugar metabolism	map00520	36	ec:2.6.1.16 - transaminase (isomerizing), ec:4.1.1.35 - decarboxylase, ec:2.7.1.60 - kinase, ec:2.7.1.59 - kinase, ec:5.3.1.8 - isomerase, ec:5.3.1.9 - isomerase, ec:3.2.1.52 - hexosaminidase, ec:2.7.7.43 - cytidylyltransferase, ec:3.2.1.55 - end alpha-L-arabinofuranosidase, ec:3.5.1.33 - deacetylase, ec:2.7.7.23 - diphosphorylase, ec:3.5.1.25 - deacetylase, ec:2.7.7.12 - uridylyltransferase, ec:…
TRINITY_DN167927_c11_g1_i9	Amino sugar and nucleotide sugar metabolism	map00520	36	ec:2.6.1.16 - transaminase (isomerizing), ec:4.1.1.35 - decarboxylase, ec:2.7.1.60 - kinase, ec:2.7.1.59 - kinase, ec:5.3.1.8 - isomerase, ec:5.3.1.9 - isomerase, ec:3.2.1.52 - hexosaminidase, ec:2.7.7.43 - cytidylyltransferase, ec:3.2.1.55 - end alpha-L-arabinofuranosidase, ec:3.5.1.33 - deacetylase, ec:2.7.7.23 - diphosphorylase, ec:3.5.1.25 - deacetylase, ec:2.7.7.12 - uridylyltransferase, ec:…
TRINITY_DN167927_c11_g1_i7	Amino sugar and nucleotide sugar metabolism	map00520	36	ec:2.6.1.16 - transaminase (isomerizing), ec:4.1.1.35 - decarboxylase, ec:2.7.1.60 - kinase, ec:2.7.1.59 - kinase, ec:5.3.1.8 - isomerase, ec:5.3.1.9 - isomerase, ec:3.2.1.52 - hexosaminidase, ec:2.7.7.43 - cytidylyltransferase, ec:3.2.1.55 - end alpha-L-arabinofuranosidase, ec:3.5.1.33 - deacetylase, ec:2.7.7.23 - diphosphorylase, ec:3.5.1.25 - deacetylase, ec:2.7.7.12 - uridylyltransferase, ec:…
TRINITY_DN167927_c11_g1_i8	Amino sugar and nucleotide sugar metabolism	map00520	36	ec:2.6.1.16 - transaminase (isomerizing), ec:4.1.1.35 - decarboxylase, ec:2.7.1.60 - kinase, ec:2.7.1.59 - kinase, ec:5.3.1.8 - isomerase, ec:5.3.1.9 - isomerase, ec:3.2.1.52 - hexosaminidase, ec:2.7.7.43 - cytidylyltransferase, ec:3.2.1.55 - end alpha-L-arabinofuranosidase, ec:3.5.1.33 - deacetylase, ec:2.7.7.23 - diphosphorylase, ec:3.5.1.25 - deacetylase, ec:2.7.7.12 - uridylyltransferase, ec:…
TRINITY_DN167927_c11_g1_i5	Amino sugar and nucleotide sugar metabolism	map00520	36	ec:2.6.1.16 - transaminase (isomerizing), ec:4.1.1.35 - decarboxylase, ec:2.7.1.60 - kinase, ec:2.7.1.59 - kinase, ec:5.3.1.8 - isomerase, ec:5.3.1.9 - isomerase, ec:3.2.1.52 - hexosaminidase, ec:2.7.7.43 - cytidylyltransferase, ec:3.2.1.55 - end alpha-L-arabinofuranosidase, ec:3.5.1.33 - deacetylase, ec:2.7.7.23 - diphosphorylase, ec:3.5.1.25 - deacetylase, ec:2.7.7.12 - uridylyltransferase, ec:…
TRINITY_DN167927_c11_g1_i6	Amino sugar and nucleotide sugar metabolism	map00520	36	ec:2.6.1.16 - transaminase (isomerizing), ec:4.1.1.35 - decarboxylase, ec:2.7.1.60 - kinase, ec:2.7.1.59 - kinase, ec:5.3.1.8 - isomerase, ec:5.3.1.9 - isomerase, ec:3.2.1.52 - hexosaminidase, ec:2.7.7.43 - cytidylyltransferase, ec:3.2.1.55 - end alpha-L-arabinofuranosidase, ec:3.5.1.33 - deacetylase, ec:2.7.7.23 - diphosphorylase, ec:3.5.1.25 - deacetylase, ec:2.7.7.12 - uridylyltransferase, ec:…
TRINITY_DN53469_c0_g1_i1	Amino sugar and nucleotide sugar metabolism	map00520	36	ec:2.6.1.16 - transaminase (isomerizing), ec:4.1.1.35 - decarboxylase, ec:2.7.1.60 - kinase, ec:2.7.1.59 - kinase, ec:5.3.1.8 - isomerase, ec:5.3.1.9 - isomerase, ec:3.2.1.52 - hexosaminidase, ec:2.7.7.43 - cytidylyltransferase, ec:3.2.1.55 - end alpha-L-arabinofuranosidase, ec:3.5.1.33 - deacetylase, ec:2.7.7.23 - diphosphorylase, ec:3.5.1.25 - deacetylase, ec:2.7.7.12 - uridylyltransferase, ec:…
TRINITY_DN158881_c0_g1_i1	Amino sugar and nucleotide sugar metabolism	map00520	36	ec:2.6.1.16 - transaminase (isomerizing), ec:4.1.1.35 - decarboxylase, ec:2.7.1.60 - kinase, ec:2.7.1.59 - kinase, ec:5.3.1.8 - isomerase, ec:5.3.1.9 - isomerase, ec:3.2.1.52 - hexosaminidase, ec:2.7.7.43 - cytidylyltransferase, ec:3.2.1.55 - end alpha-L-arabinofuranosidase, ec:3.5.1.33 - deacetylase, ec:2.7.7.23 - diphosphorylase, ec:3.5.1.25 - deacetylase, ec:2.7.7.12 - uridylyltransferase, ec:…
TRINITY_DN158881_c0_g1_i4	Amino sugar and nucleotide sugar metabolism	map00520	36	ec:2.6.1.16 - transaminase (isomerizing), ec:4.1.1.35 - decarboxylase, ec:2.7.1.60 - kinase, ec:2.7.1.59 - kinase, ec:5.3.1.8 - isomerase, ec:5.3.1.9 - isomerase, ec:3.2.1.52 - hexosaminidase, ec:2.7.7.43 - cytidylyltransferase, ec:3.2.1.55 - end alpha-L-arabinofuranosidase, ec:3.5.1.33 - deacetylase, ec:2.7.7.23 - diphosphorylase, ec:3.5.1.25 - deacetylase, ec:2.7.7.12 - uridylyltransferase, ec:…
TRINITY_DN158881_c0_g1_i5	Amino sugar and nucleotide sugar metabolism	map00520	36	ec:2.6.1.16 - transaminase (isomerizing), ec:4.1.1.35 - decarboxylase, ec:2.7.1.60 - kinase, ec:2.7.1.59 - kinase, ec:5.3.1.8 - isomerase, ec:5.3.1.9 - isomerase, ec:3.2.1.52 - hexosaminidase, ec:2.7.7.43 - cytidylyltransferase, ec:3.2.1.55 - end alpha-L-arabinofuranosidase, ec:3.5.1.33 - deacetylase, ec:2.7.7.23 - diphosphorylase, ec:3.5.1.25 - deacetylase, ec:2.7.7.12 - uridylyltransferase, ec:…
TRINITY_DN158881_c0_g1_i2	Amino sugar and nucleotide sugar metabolism	map00520	36	ec:2.6.1.16 - transaminase (isomerizing), ec:4.1.1.35 - decarboxylase, ec:2.7.1.60 - kinase, ec:2.7.1.59 - kinase, ec:5.3.1.8 - isomerase, ec:5.3.1.9 - isomerase, ec:3.2.1.52 - hexosaminidase, ec:2.7.7.43 - cytidylyltransferase, ec:3.2.1.55 - end alpha-L-arabinofuranosidase, ec:3.5.1.33 - deacetylase, ec:2.7.7.23 - diphosphorylase, ec:3.5.1.25 - deacetylase, ec:2.7.7.12 - uridylyltransferase, ec:…
TRINITY_DN158881_c0_g1_i3	Amino sugar and nucleotide sugar metabolism	map00520	36	ec:2.6.1.16 - transaminase (isomerizing), ec:4.1.1.35 - decarboxylase, ec:2.7.1.60 - kinase, ec:2.7.1.59 - kinase, ec:5.3.1.8 - isomerase, ec:5.3.1.9 - isomerase, ec:3.2.1.52 - hexosaminidase, ec:2.7.7.43 - cytidylyltransferase, ec:3.2.1.55 - end alpha-L-arabinofuranosidase, ec:3.5.1.33 - deacetylase, ec:2.7.7.23 - diphosphorylase, ec:3.5.1.25 - deacetylase, ec:2.7.7.12 - uridylyltransferase, ec:…
TRINITY_DN167950_c7_g1_i6	Amino sugar and nucleotide sugar metabolism	map00520	36	ec:2.6.1.16 - transaminase (isomerizing), ec:4.1.1.35 - decarboxylase, ec:2.7.1.60 - kinase, ec:2.7.1.59 - kinase, ec:5.3.1.8 - isomerase, ec:5.3.1.9 - isomerase, ec:3.2.1.52 - hexosaminidase, ec:2.7.7.43 - cytidylyltransferase, ec:3.2.1.55 - end alpha-L-arabinofuranosidase, ec:3.5.1.33 - deacetylase, ec:2.7.7.23 - diphosphorylase, ec:3.5.1.25 - deacetylase, ec:2.7.7.12 - uridylyltransferase, ec:…
TRINITY_DN167950_c7_g1_i5	Amino sugar and nucleotide sugar metabolism	map00520	36	ec:2.6.1.16 - transaminase (isomerizing), ec:4.1.1.35 - decarboxylase, ec:2.7.1.60 - kinase, ec:2.7.1.59 - kinase, ec:5.3.1.8 - isomerase, ec:5.3.1.9 - isomerase, ec:3.2.1.52 - hexosaminidase, ec:2.7.7.43 - cytidylyltransferase, ec:3.2.1.55 - end alpha-L-arabinofuranosidase, ec:3.5.1.33 - deacetylase, ec:2.7.7.23 - diphosphorylase, ec:3.5.1.25 - deacetylase, ec:2.7.7.12 - uridylyltransferase, ec:…
TRINITY_DN167950_c7_g1_i2	Amino sugar and nucleotide sugar metabolism	map00520	36	ec:2.6.1.16 - transaminase (isomerizing), ec:4.1.1.35 - decarboxylase, ec:2.7.1.60 - kinase, ec:2.7.1.59 - kinase, ec:5.3.1.8 - isomerase, ec:5.3.1.9 - isomerase, ec:3.2.1.52 - hexosaminidase, ec:2.7.7.43 - cytidylyltransferase, ec:3.2.1.55 - end alpha-L-arabinofuranosidase, ec:3.5.1.33 - deacetylase, ec:2.7.7.23 - diphosphorylase, ec:3.5.1.25 - deacetylase, ec:2.7.7.12 - uridylyltransferase, ec:…
TRINITY_DN167950_c7_g1_i3	Amino sugar and nucleotide sugar metabolism	map00520	36	ec:2.6.1.16 - transaminase (isomerizing), ec:4.1.1.35 - decarboxylase, ec:2.7.1.60 - kinase, ec:2.7.1.59 - kinase, ec:5.3.1.8 - isomerase, ec:5.3.1.9 - isomerase, ec:3.2.1.52 - hexosaminidase, ec:2.7.7.43 - cytidylyltransferase, ec:3.2.1.55 - end alpha-L-arabinofuranosidase, ec:3.5.1.33 - deacetylase, ec:2.7.7.23 - diphosphorylase, ec:3.5.1.25 - deacetylase, ec:2.7.7.12 - uridylyltransferase, ec:…
TRINITY_DN167950_c7_g1_i1	Amino sugar and nucleotide sugar metabolism	map00520	36	ec:2.6.1.16 - transaminase (isomerizing), ec:4.1.1.35 - decarboxylase, ec:2.7.1.60 - kinase, ec:2.7.1.59 - kinase, ec:5.3.1.8 - isomerase, ec:5.3.1.9 - isomerase, ec:3.2.1.52 - hexosaminidase, ec:2.7.7.43 - cytidylyltransferase, ec:3.2.1.55 - end alpha-L-arabinofuranosidase, ec:3.5.1.33 - deacetylase, ec:2.7.7.23 - diphosphorylase, ec:3.5.1.25 - deacetylase, ec:2.7.7.12 - uridylyltransferase, ec:…
TRINITY_DN166390_c11_g8_i1	Amino sugar and nucleotide sugar metabolism	map00520	36	ec:2.6.1.16 - transaminase (isomerizing), ec:4.1.1.35 - decarboxylase, ec:2.7.1.60 - kinase, ec:2.7.1.59 - kinase, ec:5.3.1.8 - isomerase, ec:5.3.1.9 - isomerase, ec:3.2.1.52 - hexosaminidase, ec:2.7.7.43 - cytidylyltransferase, ec:3.2.1.55 - end alpha-L-arabinofuranosidase, ec:3.5.1.33 - deacetylase, ec:2.7.7.23 - diphosphorylase, ec:3.5.1.25 - deacetylase, ec:2.7.7.12 - uridylyltransferase, ec:…
TRINITY_DN161567_c8_g2_i3	Amino sugar and nucleotide sugar metabolism	map00520	36	ec:2.6.1.16 - transaminase (isomerizing), ec:4.1.1.35 - decarboxylase, ec:2.7.1.60 - kinase, ec:2.7.1.59 - kinase, ec:5.3.1.8 - isomerase, ec:5.3.1.9 - isomerase, ec:3.2.1.52 - hexosaminidase, ec:2.7.7.43 - cytidylyltransferase, ec:3.2.1.55 - end alpha-L-arabinofuranosidase, ec:3.5.1.33 - deacetylase, ec:2.7.7.23 - diphosphorylase, ec:3.5.1.25 - deacetylase, ec:2.7.7.12 - uridylyltransferase, ec:…
TRINITY_DN161567_c8_g2_i2	Amino sugar and nucleotide sugar metabolism	map00520	36	ec:2.6.1.16 - transaminase (isomerizing), ec:4.1.1.35 - decarboxylase, ec:2.7.1.60 - kinase, ec:2.7.1.59 - kinase, ec:5.3.1.8 - isomerase, ec:5.3.1.9 - isomerase, ec:3.2.1.52 - hexosaminidase, ec:2.7.7.43 - cytidylyltransferase, ec:3.2.1.55 - end alpha-L-arabinofuranosidase, ec:3.5.1.33 - deacetylase, ec:2.7.7.23 - diphosphorylase, ec:3.5.1.25 - deacetylase, ec:2.7.7.12 - uridylyltransferase, ec:…
TRINITY_DN161567_c8_g2_i1	Amino sugar and nucleotide sugar metabolism	map00520	36	ec:2.6.1.16 - transaminase (isomerizing), ec:4.1.1.35 - decarboxylase, ec:2.7.1.60 - kinase, ec:2.7.1.59 - kinase, ec:5.3.1.8 - isomerase, ec:5.3.1.9 - isomerase, ec:3.2.1.52 - hexosaminidase, ec:2.7.7.43 - cytidylyltransferase, ec:3.2.1.55 - end alpha-L-arabinofuranosidase, ec:3.5.1.33 - deacetylase, ec:2.7.7.23 - diphosphorylase, ec:3.5.1.25 - deacetylase, ec:2.7.7.12 - uridylyltransferase, ec:…
TRINITY_DN161567_c8_g2_i6	Amino sugar and nucleotide sugar metabolism	map00520	36	ec:2.6.1.16 - transaminase (isomerizing), ec:4.1.1.35 - decarboxylase, ec:2.7.1.60 - kinase, ec:2.7.1.59 - kinase, ec:5.3.1.8 - isomerase, ec:5.3.1.9 - isomerase, ec:3.2.1.52 - hexosaminidase, ec:2.7.7.43 - cytidylyltransferase, ec:3.2.1.55 - end alpha-L-arabinofuranosidase, ec:3.5.1.33 - deacetylase, ec:2.7.7.23 - diphosphorylase, ec:3.5.1.25 - deacetylase, ec:2.7.7.12 - uridylyltransferase, ec:…
TRINITY_DN161567_c8_g2_i5	Amino sugar and nucleotide sugar metabolism	map00520	36	ec:2.6.1.16 - transaminase (isomerizing), ec:4.1.1.35 - decarboxylase, ec:2.7.1.60 - kinase, ec:2.7.1.59 - kinase, ec:5.3.1.8 - isomerase, ec:5.3.1.9 - isomerase, ec:3.2.1.52 - hexosaminidase, ec:2.7.7.43 - cytidylyltransferase, ec:3.2.1.55 - end alpha-L-arabinofuranosidase, ec:3.5.1.33 - deacetylase, ec:2.7.7.23 - diphosphorylase, ec:3.5.1.25 - deacetylase, ec:2.7.7.12 - uridylyltransferase, ec:…
TRINITY_DN161567_c8_g2_i4	Amino sugar and nucleotide sugar metabolism	map00520	36	ec:2.6.1.16 - transaminase (isomerizing), ec:4.1.1.35 - decarboxylase, ec:2.7.1.60 - kinase, ec:2.7.1.59 - kinase, ec:5.3.1.8 - isomerase, ec:5.3.1.9 - isomerase, ec:3.2.1.52 - hexosaminidase, ec:2.7.7.43 - cytidylyltransferase, ec:3.2.1.55 - end alpha-L-arabinofuranosidase, ec:3.5.1.33 - deacetylase, ec:2.7.7.23 - diphosphorylase, ec:3.5.1.25 - deacetylase, ec:2.7.7.12 - uridylyltransferase, ec:…
TRINITY_DN163523_c4_g1_i9	Amino sugar and nucleotide sugar metabolism	map00520	36	ec:2.6.1.16 - transaminase (isomerizing), ec:4.1.1.35 - decarboxylase, ec:2.7.1.60 - kinase, ec:2.7.1.59 - kinase, ec:5.3.1.8 - isomerase, ec:5.3.1.9 - isomerase, ec:3.2.1.52 - hexosaminidase, ec:2.7.7.43 - cytidylyltransferase, ec:3.2.1.55 - end alpha-L-arabinofuranosidase, ec:3.5.1.33 - deacetylase, ec:2.7.7.23 - diphosphorylase, ec:3.5.1.25 - deacetylase, ec:2.7.7.12 - uridylyltransferase, ec:…
TRINITY_DN163523_c4_g1_i5	Amino sugar and nucleotide sugar metabolism	map00520	36	ec:2.6.1.16 - transaminase (isomerizing), ec:4.1.1.35 - decarboxylase, ec:2.7.1.60 - kinase, ec:2.7.1.59 - kinase, ec:5.3.1.8 - isomerase, ec:5.3.1.9 - isomerase, ec:3.2.1.52 - hexosaminidase, ec:2.7.7.43 - cytidylyltransferase, ec:3.2.1.55 - end alpha-L-arabinofuranosidase, ec:3.5.1.33 - deacetylase, ec:2.7.7.23 - diphosphorylase, ec:3.5.1.25 - deacetylase, ec:2.7.7.12 - uridylyltransferase, ec:…
TRINITY_DN163523_c4_g1_i4	Amino sugar and nucleotide sugar metabolism	map00520	36	ec:2.6.1.16 - transaminase (isomerizing), ec:4.1.1.35 - decarboxylase, ec:2.7.1.60 - kinase, ec:2.7.1.59 - kinase, ec:5.3.1.8 - isomerase, ec:5.3.1.9 - isomerase, ec:3.2.1.52 - hexosaminidase, ec:2.7.7.43 - cytidylyltransferase, ec:3.2.1.55 - end alpha-L-arabinofuranosidase, ec:3.5.1.33 - deacetylase, ec:2.7.7.23 - diphosphorylase, ec:3.5.1.25 - deacetylase, ec:2.7.7.12 - uridylyltransferase, ec:…
TRINITY_DN163523_c4_g1_i1	Amino sugar and nucleotide sugar metabolism	map00520	36	ec:2.6.1.16 - transaminase (isomerizing), ec:4.1.1.35 - decarboxylase, ec:2.7.1.60 - kinase, ec:2.7.1.59 - kinase, ec:5.3.1.8 - isomerase, ec:5.3.1.9 - isomerase, ec:3.2.1.52 - hexosaminidase, ec:2.7.7.43 - cytidylyltransferase, ec:3.2.1.55 - end alpha-L-arabinofuranosidase, ec:3.5.1.33 - deacetylase, ec:2.7.7.23 - diphosphorylase, ec:3.5.1.25 - deacetylase, ec:2.7.7.12 - uridylyltransferase, ec:…
TRINITY_DN59721_c0_g1_i1	Amino sugar and nucleotide sugar metabolism	map00520	36	ec:2.6.1.16 - transaminase (isomerizing), ec:4.1.1.35 - decarboxylase, ec:2.7.1.60 - kinase, ec:2.7.1.59 - kinase, ec:5.3.1.8 - isomerase, ec:5.3.1.9 - isomerase, ec:3.2.1.52 - hexosaminidase, ec:2.7.7.43 - cytidylyltransferase, ec:3.2.1.55 - end alpha-L-arabinofuranosidase, ec:3.5.1.33 - deacetylase, ec:2.7.7.23 - diphosphorylase, ec:3.5.1.25 - deacetylase, ec:2.7.7.12 - uridylyltransferase, ec:…
TRINITY_DN166511_c9_g1_i2	Amino sugar and nucleotide sugar metabolism	map00520	36	ec:2.6.1.16 - transaminase (isomerizing), ec:4.1.1.35 - decarboxylase, ec:2.7.1.60 - kinase, ec:2.7.1.59 - kinase, ec:5.3.1.8 - isomerase, ec:5.3.1.9 - isomerase, ec:3.2.1.52 - hexosaminidase, ec:2.7.7.43 - cytidylyltransferase, ec:3.2.1.55 - end alpha-L-arabinofuranosidase, ec:3.5.1.33 - deacetylase, ec:2.7.7.23 - diphosphorylase, ec:3.5.1.25 - deacetylase, ec:2.7.7.12 - uridylyltransferase, ec:…
TRINITY_DN165280_c2_g1_i4	Amino sugar and nucleotide sugar metabolism	map00520	36	ec:2.6.1.16 - transaminase (isomerizing), ec:4.1.1.35 - decarboxylase, ec:2.7.1.60 - kinase, ec:2.7.1.59 - kinase, ec:5.3.1.8 - isomerase, ec:5.3.1.9 - isomerase, ec:3.2.1.52 - hexosaminidase, ec:2.7.7.43 - cytidylyltransferase, ec:3.2.1.55 - end alpha-L-arabinofuranosidase, ec:3.5.1.33 - deacetylase, ec:2.7.7.23 - diphosphorylase, ec:3.5.1.25 - deacetylase, ec:2.7.7.12 - uridylyltransferase, ec:…
TRINITY_DN165280_c2_g1_i3	Amino sugar and nucleotide sugar metabolism	map00520	36	ec:2.6.1.16 - transaminase (isomerizing), ec:4.1.1.35 - decarboxylase, ec:2.7.1.60 - kinase, ec:2.7.1.59 - kinase, ec:5.3.1.8 - isomerase, ec:5.3.1.9 - isomerase, ec:3.2.1.52 - hexosaminidase, ec:2.7.7.43 - cytidylyltransferase, ec:3.2.1.55 - end alpha-L-arabinofuranosidase, ec:3.5.1.33 - deacetylase, ec:2.7.7.23 - diphosphorylase, ec:3.5.1.25 - deacetylase, ec:2.7.7.12 - uridylyltransferase, ec:…
TRINITY_DN165280_c2_g1_i2	Amino sugar and nucleotide sugar metabolism	map00520	36	ec:2.6.1.16 - transaminase (isomerizing), ec:4.1.1.35 - decarboxylase, ec:2.7.1.60 - kinase, ec:2.7.1.59 - kinase, ec:5.3.1.8 - isomerase, ec:5.3.1.9 - isomerase, ec:3.2.1.52 - hexosaminidase, ec:2.7.7.43 - cytidylyltransferase, ec:3.2.1.55 - end alpha-L-arabinofuranosidase, ec:3.5.1.33 - deacetylase, ec:2.7.7.23 - diphosphorylase, ec:3.5.1.25 - deacetylase, ec:2.7.7.12 - uridylyltransferase, ec:…
TRINITY_DN165280_c2_g1_i1	Amino sugar and nucleotide sugar metabolism	map00520	36	ec:2.6.1.16 - transaminase (isomerizing), ec:4.1.1.35 - decarboxylase, ec:2.7.1.60 - kinase, ec:2.7.1.59 - kinase, ec:5.3.1.8 - isomerase, ec:5.3.1.9 - isomerase, ec:3.2.1.52 - hexosaminidase, ec:2.7.7.43 - cytidylyltransferase, ec:3.2.1.55 - end alpha-L-arabinofuranosidase, ec:3.5.1.33 - deacetylase, ec:2.7.7.23 - diphosphorylase, ec:3.5.1.25 - deacetylase, ec:2.7.7.12 - uridylyltransferase, ec:…
CUFF.20307.2	Amino sugar and nucleotide sugar metabolism	map00520	36	ec:2.6.1.16 - transaminase (isomerizing), ec:4.1.1.35 - decarboxylase, ec:2.7.1.60 - kinase, ec:2.7.1.59 - kinase, ec:5.3.1.8 - isomerase, ec:5.3.1.9 - isomerase, ec:3.2.1.52 - hexosaminidase, ec:2.7.7.43 - cytidylyltransferase, ec:3.2.1.55 - end alpha-L-arabinofuranosidase, ec:3.5.1.33 - deacetylase, ec:2.7.7.23 - diphosphorylase, ec:3.5.1.25 - deacetylase, ec:2.7.7.12 - uridylyltransferase, ec:…
TRINITY_DN164017_c10_g1_i4	Amino sugar and nucleotide sugar metabolism	map00520	36	ec:2.6.1.16 - transaminase (isomerizing), ec:4.1.1.35 - decarboxylase, ec:2.7.1.60 - kinase, ec:2.7.1.59 - kinase, ec:5.3.1.8 - isomerase, ec:5.3.1.9 - isomerase, ec:3.2.1.52 - hexosaminidase, ec:2.7.7.43 - cytidylyltransferase, ec:3.2.1.55 - end alpha-L-arabinofuranosidase, ec:3.5.1.33 - deacetylase, ec:2.7.7.23 - diphosphorylase, ec:3.5.1.25 - deacetylase, ec:2.7.7.12 - uridylyltransferase, ec:…
TRINITY_DN164017_c10_g1_i3	Amino sugar and nucleotide sugar metabolism	map00520	36	ec:2.6.1.16 - transaminase (isomerizing), ec:4.1.1.35 - decarboxylase, ec:2.7.1.60 - kinase, ec:2.7.1.59 - kinase, ec:5.3.1.8 - isomerase, ec:5.3.1.9 - isomerase, ec:3.2.1.52 - hexosaminidase, ec:2.7.7.43 - cytidylyltransferase, ec:3.2.1.55 - end alpha-L-arabinofuranosidase, ec:3.5.1.33 - deacetylase, ec:2.7.7.23 - diphosphorylase, ec:3.5.1.25 - deacetylase, ec:2.7.7.12 - uridylyltransferase, ec:…
TRINITY_DN164017_c10_g1_i6	Amino sugar and nucleotide sugar metabolism	map00520	36	ec:2.6.1.16 - transaminase (isomerizing), ec:4.1.1.35 - decarboxylase, ec:2.7.1.60 - kinase, ec:2.7.1.59 - kinase, ec:5.3.1.8 - isomerase, ec:5.3.1.9 - isomerase, ec:3.2.1.52 - hexosaminidase, ec:2.7.7.43 - cytidylyltransferase, ec:3.2.1.55 - end alpha-L-arabinofuranosidase, ec:3.5.1.33 - deacetylase, ec:2.7.7.23 - diphosphorylase, ec:3.5.1.25 - deacetylase, ec:2.7.7.12 - uridylyltransferase, ec:…
TRINITY_DN164017_c10_g1_i5	Amino sugar and nucleotide sugar metabolism	map00520	36	ec:2.6.1.16 - transaminase (isomerizing), ec:4.1.1.35 - decarboxylase, ec:2.7.1.60 - kinase, ec:2.7.1.59 - kinase, ec:5.3.1.8 - isomerase, ec:5.3.1.9 - isomerase, ec:3.2.1.52 - hexosaminidase, ec:2.7.7.43 - cytidylyltransferase, ec:3.2.1.55 - end alpha-L-arabinofuranosidase, ec:3.5.1.33 - deacetylase, ec:2.7.7.23 - diphosphorylase, ec:3.5.1.25 - deacetylase, ec:2.7.7.12 - uridylyltransferase, ec:…
TRINITY_DN164017_c10_g1_i8	Amino sugar and nucleotide sugar metabolism	map00520	36	ec:2.6.1.16 - transaminase (isomerizing), ec:4.1.1.35 - decarboxylase, ec:2.7.1.60 - kinase, ec:2.7.1.59 - kinase, ec:5.3.1.8 - isomerase, ec:5.3.1.9 - isomerase, ec:3.2.1.52 - hexosaminidase, ec:2.7.7.43 - cytidylyltransferase, ec:3.2.1.55 - end alpha-L-arabinofuranosidase, ec:3.5.1.33 - deacetylase, ec:2.7.7.23 - diphosphorylase, ec:3.5.1.25 - deacetylase, ec:2.7.7.12 - uridylyltransferase, ec:…
TRINITY_DN164017_c10_g1_i7	Amino sugar and nucleotide sugar metabolism	map00520	36	ec:2.6.1.16 - transaminase (isomerizing), ec:4.1.1.35 - decarboxylase, ec:2.7.1.60 - kinase, ec:2.7.1.59 - kinase, ec:5.3.1.8 - isomerase, ec:5.3.1.9 - isomerase, ec:3.2.1.52 - hexosaminidase, ec:2.7.7.43 - cytidylyltransferase, ec:3.2.1.55 - end alpha-L-arabinofuranosidase, ec:3.5.1.33 - deacetylase, ec:2.7.7.23 - diphosphorylase, ec:3.5.1.25 - deacetylase, ec:2.7.7.12 - uridylyltransferase, ec:…
TRINITY_DN164017_c10_g1_i2	Amino sugar and nucleotide sugar metabolism	map00520	36	ec:2.6.1.16 - transaminase (isomerizing), ec:4.1.1.35 - decarboxylase, ec:2.7.1.60 - kinase, ec:2.7.1.59 - kinase, ec:5.3.1.8 - isomerase, ec:5.3.1.9 - isomerase, ec:3.2.1.52 - hexosaminidase, ec:2.7.7.43 - cytidylyltransferase, ec:3.2.1.55 - end alpha-L-arabinofuranosidase, ec:3.5.1.33 - deacetylase, ec:2.7.7.23 - diphosphorylase, ec:3.5.1.25 - deacetylase, ec:2.7.7.12 - uridylyltransferase, ec:…
TRINITY_DN164017_c10_g1_i1	Amino sugar and nucleotide sugar metabolism	map00520	36	ec:2.6.1.16 - transaminase (isomerizing), ec:4.1.1.35 - decarboxylase, ec:2.7.1.60 - kinase, ec:2.7.1.59 - kinase, ec:5.3.1.8 - isomerase, ec:5.3.1.9 - isomerase, ec:3.2.1.52 - hexosaminidase, ec:2.7.7.43 - cytidylyltransferase, ec:3.2.1.55 - end alpha-L-arabinofuranosidase, ec:3.5.1.33 - deacetylase, ec:2.7.7.23 - diphosphorylase, ec:3.5.1.25 - deacetylase, ec:2.7.7.12 - uridylyltransferase, ec:…
TRINITY_DN166390_c11_g3_i1	Amino sugar and nucleotide sugar metabolism	map00520	36	ec:2.6.1.16 - transaminase (isomerizing), ec:4.1.1.35 - decarboxylase, ec:2.7.1.60 - kinase, ec:2.7.1.59 - kinase, ec:5.3.1.8 - isomerase, ec:5.3.1.9 - isomerase, ec:3.2.1.52 - hexosaminidase, ec:2.7.7.43 - cytidylyltransferase, ec:3.2.1.55 - end alpha-L-arabinofuranosidase, ec:3.5.1.33 - deacetylase, ec:2.7.7.23 - diphosphorylase, ec:3.5.1.25 - deacetylase, ec:2.7.7.12 - uridylyltransferase, ec:…
TRINITY_DN166164_c3_g1_i7	Amino sugar and nucleotide sugar metabolism	map00520	36	ec:2.6.1.16 - transaminase (isomerizing), ec:4.1.1.35 - decarboxylase, ec:2.7.1.60 - kinase, ec:2.7.1.59 - kinase, ec:5.3.1.8 - isomerase, ec:5.3.1.9 - isomerase, ec:3.2.1.52 - hexosaminidase, ec:2.7.7.43 - cytidylyltransferase, ec:3.2.1.55 - end alpha-L-arabinofuranosidase, ec:3.5.1.33 - deacetylase, ec:2.7.7.23 - diphosphorylase, ec:3.5.1.25 - deacetylase, ec:2.7.7.12 - uridylyltransferase, ec:…
TRINITY_DN166164_c3_g1_i6	Amino sugar and nucleotide sugar metabolism	map00520	36	ec:2.6.1.16 - transaminase (isomerizing), ec:4.1.1.35 - decarboxylase, ec:2.7.1.60 - kinase, ec:2.7.1.59 - kinase, ec:5.3.1.8 - isomerase, ec:5.3.1.9 - isomerase, ec:3.2.1.52 - hexosaminidase, ec:2.7.7.43 - cytidylyltransferase, ec:3.2.1.55 - end alpha-L-arabinofuranosidase, ec:3.5.1.33 - deacetylase, ec:2.7.7.23 - diphosphorylase, ec:3.5.1.25 - deacetylase, ec:2.7.7.12 - uridylyltransferase, ec:…
TRINITY_DN166164_c3_g1_i5	Amino sugar and nucleotide sugar metabolism	map00520	36	ec:2.6.1.16 - transaminase (isomerizing), ec:4.1.1.35 - decarboxylase, ec:2.7.1.60 - kinase, ec:2.7.1.59 - kinase, ec:5.3.1.8 - isomerase, ec:5.3.1.9 - isomerase, ec:3.2.1.52 - hexosaminidase, ec:2.7.7.43 - cytidylyltransferase, ec:3.2.1.55 - end alpha-L-arabinofuranosidase, ec:3.5.1.33 - deacetylase, ec:2.7.7.23 - diphosphorylase, ec:3.5.1.25 - deacetylase, ec:2.7.7.12 - uridylyltransferase, ec:…
TRINITY_DN166164_c3_g1_i4	Amino sugar and nucleotide sugar metabolism	map00520	36	ec:2.6.1.16 - transaminase (isomerizing), ec:4.1.1.35 - decarboxylase, ec:2.7.1.60 - kinase, ec:2.7.1.59 - kinase, ec:5.3.1.8 - isomerase, ec:5.3.1.9 - isomerase, ec:3.2.1.52 - hexosaminidase, ec:2.7.7.43 - cytidylyltransferase, ec:3.2.1.55 - end alpha-L-arabinofuranosidase, ec:3.5.1.33 - deacetylase, ec:2.7.7.23 - diphosphorylase, ec:3.5.1.25 - deacetylase, ec:2.7.7.12 - uridylyltransferase, ec:…
TRINITY_DN166164_c3_g1_i1	Amino sugar and nucleotide sugar metabolism	map00520	36	ec:2.6.1.16 - transaminase (isomerizing), ec:4.1.1.35 - decarboxylase, ec:2.7.1.60 - kinase, ec:2.7.1.59 - kinase, ec:5.3.1.8 - isomerase, ec:5.3.1.9 - isomerase, ec:3.2.1.52 - hexosaminidase, ec:2.7.7.43 - cytidylyltransferase, ec:3.2.1.55 - end alpha-L-arabinofuranosidase, ec:3.5.1.33 - deacetylase, ec:2.7.7.23 - diphosphorylase, ec:3.5.1.25 - deacetylase, ec:2.7.7.12 - uridylyltransferase, ec:…
TRINITY_DN158831_c2_g2_i1	Amino sugar and nucleotide sugar metabolism	map00520	36	ec:2.6.1.16 - transaminase (isomerizing), ec:4.1.1.35 - decarboxylase, ec:2.7.1.60 - kinase, ec:2.7.1.59 - kinase, ec:5.3.1.8 - isomerase, ec:5.3.1.9 - isomerase, ec:3.2.1.52 - hexosaminidase, ec:2.7.7.43 - cytidylyltransferase, ec:3.2.1.55 - end alpha-L-arabinofuranosidase, ec:3.5.1.33 - deacetylase, ec:2.7.7.23 - diphosphorylase, ec:3.5.1.25 - deacetylase, ec:2.7.7.12 - uridylyltransferase, ec:…
TRINITY_DN158831_c2_g2_i4	Amino sugar and nucleotide sugar metabolism	map00520	36	ec:2.6.1.16 - transaminase (isomerizing), ec:4.1.1.35 - decarboxylase, ec:2.7.1.60 - kinase, ec:2.7.1.59 - kinase, ec:5.3.1.8 - isomerase, ec:5.3.1.9 - isomerase, ec:3.2.1.52 - hexosaminidase, ec:2.7.7.43 - cytidylyltransferase, ec:3.2.1.55 - end alpha-L-arabinofuranosidase, ec:3.5.1.33 - deacetylase, ec:2.7.7.23 - diphosphorylase, ec:3.5.1.25 - deacetylase, ec:2.7.7.12 - uridylyltransferase, ec:…
TRINITY_DN158831_c2_g2_i3	Amino sugar and nucleotide sugar metabolism	map00520	36	ec:2.6.1.16 - transaminase (isomerizing), ec:4.1.1.35 - decarboxylase, ec:2.7.1.60 - kinase, ec:2.7.1.59 - kinase, ec:5.3.1.8 - isomerase, ec:5.3.1.9 - isomerase, ec:3.2.1.52 - hexosaminidase, ec:2.7.7.43 - cytidylyltransferase, ec:3.2.1.55 - end alpha-L-arabinofuranosidase, ec:3.5.1.33 - deacetylase, ec:2.7.7.23 - diphosphorylase, ec:3.5.1.25 - deacetylase, ec:2.7.7.12 - uridylyltransferase, ec:…
TRINITY_DN158831_c2_g2_i2	Amino sugar and nucleotide sugar metabolism	map00520	36	ec:2.6.1.16 - transaminase (isomerizing), ec:4.1.1.35 - decarboxylase, ec:2.7.1.60 - kinase, ec:2.7.1.59 - kinase, ec:5.3.1.8 - isomerase, ec:5.3.1.9 - isomerase, ec:3.2.1.52 - hexosaminidase, ec:2.7.7.43 - cytidylyltransferase, ec:3.2.1.55 - end alpha-L-arabinofuranosidase, ec:3.5.1.33 - deacetylase, ec:2.7.7.23 - diphosphorylase, ec:3.5.1.25 - deacetylase, ec:2.7.7.12 - uridylyltransferase, ec:…
TRINITY_DN88265_c2_g1_i1	Amino sugar and nucleotide sugar metabolism	map00520	36	ec:2.6.1.16 - transaminase (isomerizing), ec:4.1.1.35 - decarboxylase, ec:2.7.1.60 - kinase, ec:2.7.1.59 - kinase, ec:5.3.1.8 - isomerase, ec:5.3.1.9 - isomerase, ec:3.2.1.52 - hexosaminidase, ec:2.7.7.43 - cytidylyltransferase, ec:3.2.1.55 - end alpha-L-arabinofuranosidase, ec:3.5.1.33 - deacetylase, ec:2.7.7.23 - diphosphorylase, ec:3.5.1.25 - deacetylase, ec:2.7.7.12 - uridylyltransferase, ec:…
TRINITY_DN129747_c0_g2_i1	Amino sugar and nucleotide sugar metabolism	map00520	36	ec:2.6.1.16 - transaminase (isomerizing), ec:4.1.1.35 - decarboxylase, ec:2.7.1.60 - kinase, ec:2.7.1.59 - kinase, ec:5.3.1.8 - isomerase, ec:5.3.1.9 - isomerase, ec:3.2.1.52 - hexosaminidase, ec:2.7.7.43 - cytidylyltransferase, ec:3.2.1.55 - end alpha-L-arabinofuranosidase, ec:3.5.1.33 - deacetylase, ec:2.7.7.23 - diphosphorylase, ec:3.5.1.25 - deacetylase, ec:2.7.7.12 - uridylyltransferase, ec:…
TRINITY_DN129747_c0_g2_i2	Amino sugar and nucleotide sugar metabolism	map00520	36	ec:2.6.1.16 - transaminase (isomerizing), ec:4.1.1.35 - decarboxylase, ec:2.7.1.60 - kinase, ec:2.7.1.59 - kinase, ec:5.3.1.8 - isomerase, ec:5.3.1.9 - isomerase, ec:3.2.1.52 - hexosaminidase, ec:2.7.7.43 - cytidylyltransferase, ec:3.2.1.55 - end alpha-L-arabinofuranosidase, ec:3.5.1.33 - deacetylase, ec:2.7.7.23 - diphosphorylase, ec:3.5.1.25 - deacetylase, ec:2.7.7.12 - uridylyltransferase, ec:…
TRINITY_DN166390_c11_g9_i1	Amino sugar and nucleotide sugar metabolism	map00520	36	ec:2.6.1.16 - transaminase (isomerizing), ec:4.1.1.35 - decarboxylase, ec:2.7.1.60 - kinase, ec:2.7.1.59 - kinase, ec:5.3.1.8 - isomerase, ec:5.3.1.9 - isomerase, ec:3.2.1.52 - hexosaminidase, ec:2.7.7.43 - cytidylyltransferase, ec:3.2.1.55 - end alpha-L-arabinofuranosidase, ec:3.5.1.33 - deacetylase, ec:2.7.7.23 - diphosphorylase, ec:3.5.1.25 - deacetylase, ec:2.7.7.12 - uridylyltransferase, ec:…
TRINITY_DN46296_c0_g1_i1	Amino sugar and nucleotide sugar metabolism	map00520	36	ec:2.6.1.16 - transaminase (isomerizing), ec:4.1.1.35 - decarboxylase, ec:2.7.1.60 - kinase, ec:2.7.1.59 - kinase, ec:5.3.1.8 - isomerase, ec:5.3.1.9 - isomerase, ec:3.2.1.52 - hexosaminidase, ec:2.7.7.43 - cytidylyltransferase, ec:3.2.1.55 - end alpha-L-arabinofuranosidase, ec:3.5.1.33 - deacetylase, ec:2.7.7.23 - diphosphorylase, ec:3.5.1.25 - deacetylase, ec:2.7.7.12 - uridylyltransferase, ec:…
TRINITY_DN160941_c11_g1_i2	Amino sugar and nucleotide sugar metabolism	map00520	36	ec:2.6.1.16 - transaminase (isomerizing), ec:4.1.1.35 - decarboxylase, ec:2.7.1.60 - kinase, ec:2.7.1.59 - kinase, ec:5.3.1.8 - isomerase, ec:5.3.1.9 - isomerase, ec:3.2.1.52 - hexosaminidase, ec:2.7.7.43 - cytidylyltransferase, ec:3.2.1.55 - end alpha-L-arabinofuranosidase, ec:3.5.1.33 - deacetylase, ec:2.7.7.23 - diphosphorylase, ec:3.5.1.25 - deacetylase, ec:2.7.7.12 - uridylyltransferase, ec:…
TRINITY_DN160941_c11_g1_i3	Amino sugar and nucleotide sugar metabolism	map00520	36	ec:2.6.1.16 - transaminase (isomerizing), ec:4.1.1.35 - decarboxylase, ec:2.7.1.60 - kinase, ec:2.7.1.59 - kinase, ec:5.3.1.8 - isomerase, ec:5.3.1.9 - isomerase, ec:3.2.1.52 - hexosaminidase, ec:2.7.7.43 - cytidylyltransferase, ec:3.2.1.55 - end alpha-L-arabinofuranosidase, ec:3.5.1.33 - deacetylase, ec:2.7.7.23 - diphosphorylase, ec:3.5.1.25 - deacetylase, ec:2.7.7.12 - uridylyltransferase, ec:…
TRINITY_DN141517_c0_g1_i1	Amino sugar and nucleotide sugar metabolism	map00520	36	ec:2.6.1.16 - transaminase (isomerizing), ec:4.1.1.35 - decarboxylase, ec:2.7.1.60 - kinase, ec:2.7.1.59 - kinase, ec:5.3.1.8 - isomerase, ec:5.3.1.9 - isomerase, ec:3.2.1.52 - hexosaminidase, ec:2.7.7.43 - cytidylyltransferase, ec:3.2.1.55 - end alpha-L-arabinofuranosidase, ec:3.5.1.33 - deacetylase, ec:2.7.7.23 - diphosphorylase, ec:3.5.1.25 - deacetylase, ec:2.7.7.12 - uridylyltransferase, ec:…
TRINITY_DN166390_c11_g4_i1	Amino sugar and nucleotide sugar metabolism	map00520	36	ec:2.6.1.16 - transaminase (isomerizing), ec:4.1.1.35 - decarboxylase, ec:2.7.1.60 - kinase, ec:2.7.1.59 - kinase, ec:5.3.1.8 - isomerase, ec:5.3.1.9 - isomerase, ec:3.2.1.52 - hexosaminidase, ec:2.7.7.43 - cytidylyltransferase, ec:3.2.1.55 - end alpha-L-arabinofuranosidase, ec:3.5.1.33 - deacetylase, ec:2.7.7.23 - diphosphorylase, ec:3.5.1.25 - deacetylase, ec:2.7.7.12 - uridylyltransferase, ec:…
TRINITY_DN166390_c11_g4_i3	Amino sugar and nucleotide sugar metabolism	map00520	36	ec:2.6.1.16 - transaminase (isomerizing), ec:4.1.1.35 - decarboxylase, ec:2.7.1.60 - kinase, ec:2.7.1.59 - kinase, ec:5.3.1.8 - isomerase, ec:5.3.1.9 - isomerase, ec:3.2.1.52 - hexosaminidase, ec:2.7.7.43 - cytidylyltransferase, ec:3.2.1.55 - end alpha-L-arabinofuranosidase, ec:3.5.1.33 - deacetylase, ec:2.7.7.23 - diphosphorylase, ec:3.5.1.25 - deacetylase, ec:2.7.7.12 - uridylyltransferase, ec:…
TRINITY_DN166390_c11_g4_i4	Amino sugar and nucleotide sugar metabolism	map00520	36	ec:2.6.1.16 - transaminase (isomerizing), ec:4.1.1.35 - decarboxylase, ec:2.7.1.60 - kinase, ec:2.7.1.59 - kinase, ec:5.3.1.8 - isomerase, ec:5.3.1.9 - isomerase, ec:3.2.1.52 - hexosaminidase, ec:2.7.7.43 - cytidylyltransferase, ec:3.2.1.55 - end alpha-L-arabinofuranosidase, ec:3.5.1.33 - deacetylase, ec:2.7.7.23 - diphosphorylase, ec:3.5.1.25 - deacetylase, ec:2.7.7.12 - uridylyltransferase, ec:…
TRINITY_DN165308_c5_g1_i1	Amino sugar and nucleotide sugar metabolism	map00520	36	ec:2.6.1.16 - transaminase (isomerizing), ec:4.1.1.35 - decarboxylase, ec:2.7.1.60 - kinase, ec:2.7.1.59 - kinase, ec:5.3.1.8 - isomerase, ec:5.3.1.9 - isomerase, ec:3.2.1.52 - hexosaminidase, ec:2.7.7.43 - cytidylyltransferase, ec:3.2.1.55 - end alpha-L-arabinofuranosidase, ec:3.5.1.33 - deacetylase, ec:2.7.7.23 - diphosphorylase, ec:3.5.1.25 - deacetylase, ec:2.7.7.12 - uridylyltransferase, ec:…
TRINITY_DN150148_c0_g1_i1	Amino sugar and nucleotide sugar metabolism	map00520	36	ec:2.6.1.16 - transaminase (isomerizing), ec:4.1.1.35 - decarboxylase, ec:2.7.1.60 - kinase, ec:2.7.1.59 - kinase, ec:5.3.1.8 - isomerase, ec:5.3.1.9 - isomerase, ec:3.2.1.52 - hexosaminidase, ec:2.7.7.43 - cytidylyltransferase, ec:3.2.1.55 - end alpha-L-arabinofuranosidase, ec:3.5.1.33 - deacetylase, ec:2.7.7.23 - diphosphorylase, ec:3.5.1.25 - deacetylase, ec:2.7.7.12 - uridylyltransferase, ec:…
TRINITY_DN59721_c1_g1_i1	Amino sugar and nucleotide sugar metabolism	map00520	36	ec:2.6.1.16 - transaminase (isomerizing), ec:4.1.1.35 - decarboxylase, ec:2.7.1.60 - kinase, ec:2.7.1.59 - kinase, ec:5.3.1.8 - isomerase, ec:5.3.1.9 - isomerase, ec:3.2.1.52 - hexosaminidase, ec:2.7.7.43 - cytidylyltransferase, ec:3.2.1.55 - end alpha-L-arabinofuranosidase, ec:3.5.1.33 - deacetylase, ec:2.7.7.23 - diphosphorylase, ec:3.5.1.25 - deacetylase, ec:2.7.7.12 - uridylyltransferase, ec:…
CUFF.111092.1	Amino sugar and nucleotide sugar metabolism	map00520	36	ec:2.6.1.16 - transaminase (isomerizing), ec:4.1.1.35 - decarboxylase, ec:2.7.1.60 - kinase, ec:2.7.1.59 - kinase, ec:5.3.1.8 - isomerase, ec:5.3.1.9 - isomerase, ec:3.2.1.52 - hexosaminidase, ec:2.7.7.43 - cytidylyltransferase, ec:3.2.1.55 - end alpha-L-arabinofuranosidase, ec:3.5.1.33 - deacetylase, ec:2.7.7.23 - diphosphorylase, ec:3.5.1.25 - deacetylase, ec:2.7.7.12 - uridylyltransferase, ec:…
TRINITY_DN166390_c11_g1_i10	Amino sugar and nucleotide sugar metabolism	map00520	36	ec:2.6.1.16 - transaminase (isomerizing), ec:4.1.1.35 - decarboxylase, ec:2.7.1.60 - kinase, ec:2.7.1.59 - kinase, ec:5.3.1.8 - isomerase, ec:5.3.1.9 - isomerase, ec:3.2.1.52 - hexosaminidase, ec:2.7.7.43 - cytidylyltransferase, ec:3.2.1.55 - end alpha-L-arabinofuranosidase, ec:3.5.1.33 - deacetylase, ec:2.7.7.23 - diphosphorylase, ec:3.5.1.25 - deacetylase, ec:2.7.7.12 - uridylyltransferase, ec:…
TRINITY_DN166390_c11_g1_i12	Amino sugar and nucleotide sugar metabolism	map00520	36	ec:2.6.1.16 - transaminase (isomerizing), ec:4.1.1.35 - decarboxylase, ec:2.7.1.60 - kinase, ec:2.7.1.59 - kinase, ec:5.3.1.8 - isomerase, ec:5.3.1.9 - isomerase, ec:3.2.1.52 - hexosaminidase, ec:2.7.7.43 - cytidylyltransferase, ec:3.2.1.55 - end alpha-L-arabinofuranosidase, ec:3.5.1.33 - deacetylase, ec:2.7.7.23 - diphosphorylase, ec:3.5.1.25 - deacetylase, ec:2.7.7.12 - uridylyltransferase, ec:…
TRINITY_DN166390_c11_g1_i14	Amino sugar and nucleotide sugar metabolism	map00520	36	ec:2.6.1.16 - transaminase (isomerizing), ec:4.1.1.35 - decarboxylase, ec:2.7.1.60 - kinase, ec:2.7.1.59 - kinase, ec:5.3.1.8 - isomerase, ec:5.3.1.9 - isomerase, ec:3.2.1.52 - hexosaminidase, ec:2.7.7.43 - cytidylyltransferase, ec:3.2.1.55 - end alpha-L-arabinofuranosidase, ec:3.5.1.33 - deacetylase, ec:2.7.7.23 - diphosphorylase, ec:3.5.1.25 - deacetylase, ec:2.7.7.12 - uridylyltransferase, ec:…
TRINITY_DN166390_c11_g1_i13	Amino sugar and nucleotide sugar metabolism	map00520	36	ec:2.6.1.16 - transaminase (isomerizing), ec:4.1.1.35 - decarboxylase, ec:2.7.1.60 - kinase, ec:2.7.1.59 - kinase, ec:5.3.1.8 - isomerase, ec:5.3.1.9 - isomerase, ec:3.2.1.52 - hexosaminidase, ec:2.7.7.43 - cytidylyltransferase, ec:3.2.1.55 - end alpha-L-arabinofuranosidase, ec:3.5.1.33 - deacetylase, ec:2.7.7.23 - diphosphorylase, ec:3.5.1.25 - deacetylase, ec:2.7.7.12 - uridylyltransferase, ec:…
TRINITY_DN168080_c10_g1_i1	Amino sugar and nucleotide sugar metabolism	map00520	36	ec:2.6.1.16 - transaminase (isomerizing), ec:4.1.1.35 - decarboxylase, ec:2.7.1.60 - kinase, ec:2.7.1.59 - kinase, ec:5.3.1.8 - isomerase, ec:5.3.1.9 - isomerase, ec:3.2.1.52 - hexosaminidase, ec:2.7.7.43 - cytidylyltransferase, ec:3.2.1.55 - end alpha-L-arabinofuranosidase, ec:3.5.1.33 - deacetylase, ec:2.7.7.23 - diphosphorylase, ec:3.5.1.25 - deacetylase, ec:2.7.7.12 - uridylyltransferase, ec:…
TRINITY_DN166511_c10_g1_i1	Amino sugar and nucleotide sugar metabolism	map00520	36	ec:2.6.1.16 - transaminase (isomerizing), ec:4.1.1.35 - decarboxylase, ec:2.7.1.60 - kinase, ec:2.7.1.59 - kinase, ec:5.3.1.8 - isomerase, ec:5.3.1.9 - isomerase, ec:3.2.1.52 - hexosaminidase, ec:2.7.7.43 - cytidylyltransferase, ec:3.2.1.55 - end alpha-L-arabinofuranosidase, ec:3.5.1.33 - deacetylase, ec:2.7.7.23 - diphosphorylase, ec:3.5.1.25 - deacetylase, ec:2.7.7.12 - uridylyltransferase, ec:…
TRINITY_DN166511_c10_g1_i2	Amino sugar and nucleotide sugar metabolism	map00520	36	ec:2.6.1.16 - transaminase (isomerizing), ec:4.1.1.35 - decarboxylase, ec:2.7.1.60 - kinase, ec:2.7.1.59 - kinase, ec:5.3.1.8 - isomerase, ec:5.3.1.9 - isomerase, ec:3.2.1.52 - hexosaminidase, ec:2.7.7.43 - cytidylyltransferase, ec:3.2.1.55 - end alpha-L-arabinofuranosidase, ec:3.5.1.33 - deacetylase, ec:2.7.7.23 - diphosphorylase, ec:3.5.1.25 - deacetylase, ec:2.7.7.12 - uridylyltransferase, ec:…
TRINITY_DN129747_c0_g1_i1	Amino sugar and nucleotide sugar metabolism	map00520	36	ec:2.6.1.16 - transaminase (isomerizing), ec:4.1.1.35 - decarboxylase, ec:2.7.1.60 - kinase, ec:2.7.1.59 - kinase, ec:5.3.1.8 - isomerase, ec:5.3.1.9 - isomerase, ec:3.2.1.52 - hexosaminidase, ec:2.7.7.43 - cytidylyltransferase, ec:3.2.1.55 - end alpha-L-arabinofuranosidase, ec:3.5.1.33 - deacetylase, ec:2.7.7.23 - diphosphorylase, ec:3.5.1.25 - deacetylase, ec:2.7.7.12 - uridylyltransferase, ec:…
TRINITY_DN161790_c9_g3_i2	Amino sugar and nucleotide sugar metabolism	map00520	36	ec:2.6.1.16 - transaminase (isomerizing), ec:4.1.1.35 - decarboxylase, ec:2.7.1.60 - kinase, ec:2.7.1.59 - kinase, ec:5.3.1.8 - isomerase, ec:5.3.1.9 - isomerase, ec:3.2.1.52 - hexosaminidase, ec:2.7.7.43 - cytidylyltransferase, ec:3.2.1.55 - end alpha-L-arabinofuranosidase, ec:3.5.1.33 - deacetylase, ec:2.7.7.23 - diphosphorylase, ec:3.5.1.25 - deacetylase, ec:2.7.7.12 - uridylyltransferase, ec:…
TRINITY_DN166481_c4_g1_i5	Amino sugar and nucleotide sugar metabolism	map00520	36	ec:2.6.1.16 - transaminase (isomerizing), ec:4.1.1.35 - decarboxylase, ec:2.7.1.60 - kinase, ec:2.7.1.59 - kinase, ec:5.3.1.8 - isomerase, ec:5.3.1.9 - isomerase, ec:3.2.1.52 - hexosaminidase, ec:2.7.7.43 - cytidylyltransferase, ec:3.2.1.55 - end alpha-L-arabinofuranosidase, ec:3.5.1.33 - deacetylase, ec:2.7.7.23 - diphosphorylase, ec:3.5.1.25 - deacetylase, ec:2.7.7.12 - uridylyltransferase, ec:…
TRINITY_DN166481_c4_g1_i6	Amino sugar and nucleotide sugar metabolism	map00520	36	ec:2.6.1.16 - transaminase (isomerizing), ec:4.1.1.35 - decarboxylase, ec:2.7.1.60 - kinase, ec:2.7.1.59 - kinase, ec:5.3.1.8 - isomerase, ec:5.3.1.9 - isomerase, ec:3.2.1.52 - hexosaminidase, ec:2.7.7.43 - cytidylyltransferase, ec:3.2.1.55 - end alpha-L-arabinofuranosidase, ec:3.5.1.33 - deacetylase, ec:2.7.7.23 - diphosphorylase, ec:3.5.1.25 - deacetylase, ec:2.7.7.12 - uridylyltransferase, ec:…
TRINITY_DN166481_c4_g1_i7	Amino sugar and nucleotide sugar metabolism	map00520	36	ec:2.6.1.16 - transaminase (isomerizing), ec:4.1.1.35 - decarboxylase, ec:2.7.1.60 - kinase, ec:2.7.1.59 - kinase, ec:5.3.1.8 - isomerase, ec:5.3.1.9 - isomerase, ec:3.2.1.52 - hexosaminidase, ec:2.7.7.43 - cytidylyltransferase, ec:3.2.1.55 - end alpha-L-arabinofuranosidase, ec:3.5.1.33 - deacetylase, ec:2.7.7.23 - diphosphorylase, ec:3.5.1.25 - deacetylase, ec:2.7.7.12 - uridylyltransferase, ec:…
TRINITY_DN166481_c4_g1_i1	Amino sugar and nucleotide sugar metabolism	map00520	36	ec:2.6.1.16 - transaminase (isomerizing), ec:4.1.1.35 - decarboxylase, ec:2.7.1.60 - kinase, ec:2.7.1.59 - kinase, ec:5.3.1.8 - isomerase, ec:5.3.1.9 - isomerase, ec:3.2.1.52 - hexosaminidase, ec:2.7.7.43 - cytidylyltransferase, ec:3.2.1.55 - end alpha-L-arabinofuranosidase, ec:3.5.1.33 - deacetylase, ec:2.7.7.23 - diphosphorylase, ec:3.5.1.25 - deacetylase, ec:2.7.7.12 - uridylyltransferase, ec:…
TRINITY_DN166481_c4_g1_i2	Amino sugar and nucleotide sugar metabolism	map00520	36	ec:2.6.1.16 - transaminase (isomerizing), ec:4.1.1.35 - decarboxylase, ec:2.7.1.60 - kinase, ec:2.7.1.59 - kinase, ec:5.3.1.8 - isomerase, ec:5.3.1.9 - isomerase, ec:3.2.1.52 - hexosaminidase, ec:2.7.7.43 - cytidylyltransferase, ec:3.2.1.55 - end alpha-L-arabinofuranosidase, ec:3.5.1.33 - deacetylase, ec:2.7.7.23 - diphosphorylase, ec:3.5.1.25 - deacetylase, ec:2.7.7.12 - uridylyltransferase, ec:…
TRINITY_DN158831_c2_g3_i2	Amino sugar and nucleotide sugar metabolism	map00520	36	ec:2.6.1.16 - transaminase (isomerizing), ec:4.1.1.35 - decarboxylase, ec:2.7.1.60 - kinase, ec:2.7.1.59 - kinase, ec:5.3.1.8 - isomerase, ec:5.3.1.9 - isomerase, ec:3.2.1.52 - hexosaminidase, ec:2.7.7.43 - cytidylyltransferase, ec:3.2.1.55 - end alpha-L-arabinofuranosidase, ec:3.5.1.33 - deacetylase, ec:2.7.7.23 - diphosphorylase, ec:3.5.1.25 - deacetylase, ec:2.7.7.12 - uridylyltransferase, ec:…
TRINITY_DN158831_c2_g3_i1	Amino sugar and nucleotide sugar metabolism	map00520	36	ec:2.6.1.16 - transaminase (isomerizing), ec:4.1.1.35 - decarboxylase, ec:2.7.1.60 - kinase, ec:2.7.1.59 - kinase, ec:5.3.1.8 - isomerase, ec:5.3.1.9 - isomerase, ec:3.2.1.52 - hexosaminidase, ec:2.7.7.43 - cytidylyltransferase, ec:3.2.1.55 - end alpha-L-arabinofuranosidase, ec:3.5.1.33 - deacetylase, ec:2.7.7.23 - diphosphorylase, ec:3.5.1.25 - deacetylase, ec:2.7.7.12 - uridylyltransferase, ec:…
TRINITY_DN158831_c2_g3_i3	Amino sugar and nucleotide sugar metabolism	map00520	36	ec:2.6.1.16 - transaminase (isomerizing), ec:4.1.1.35 - decarboxylase, ec:2.7.1.60 - kinase, ec:2.7.1.59 - kinase, ec:5.3.1.8 - isomerase, ec:5.3.1.9 - isomerase, ec:3.2.1.52 - hexosaminidase, ec:2.7.7.43 - cytidylyltransferase, ec:3.2.1.55 - end alpha-L-arabinofuranosidase, ec:3.5.1.33 - deacetylase, ec:2.7.7.23 - diphosphorylase, ec:3.5.1.25 - deacetylase, ec:2.7.7.12 - uridylyltransferase, ec:…
TRINITY_DN166390_c11_g5_i1	Amino sugar and nucleotide sugar metabolism	map00520	36	ec:2.6.1.16 - transaminase (isomerizing), ec:4.1.1.35 - decarboxylase, ec:2.7.1.60 - kinase, ec:2.7.1.59 - kinase, ec:5.3.1.8 - isomerase, ec:5.3.1.9 - isomerase, ec:3.2.1.52 - hexosaminidase, ec:2.7.7.43 - cytidylyltransferase, ec:3.2.1.55 - end alpha-L-arabinofuranosidase, ec:3.5.1.33 - deacetylase, ec:2.7.7.23 - diphosphorylase, ec:3.5.1.25 - deacetylase, ec:2.7.7.12 - uridylyltransferase, ec:…
TRINITY_DN161790_c9_g1_i2	Amino sugar and nucleotide sugar metabolism	map00520	36	ec:2.6.1.16 - transaminase (isomerizing), ec:4.1.1.35 - decarboxylase, ec:2.7.1.60 - kinase, ec:2.7.1.59 - kinase, ec:5.3.1.8 - isomerase, ec:5.3.1.9 - isomerase, ec:3.2.1.52 - hexosaminidase, ec:2.7.7.43 - cytidylyltransferase, ec:3.2.1.55 - end alpha-L-arabinofuranosidase, ec:3.5.1.33 - deacetylase, ec:2.7.7.23 - diphosphorylase, ec:3.5.1.25 - deacetylase, ec:2.7.7.12 - uridylyltransferase, ec:…
TRINITY_DN161774_c2_g1_i4	Amino sugar and nucleotide sugar metabolism	map00520	36	ec:2.6.1.16 - transaminase (isomerizing), ec:4.1.1.35 - decarboxylase, ec:2.7.1.60 - kinase, ec:2.7.1.59 - kinase, ec:5.3.1.8 - isomerase, ec:5.3.1.9 - isomerase, ec:3.2.1.52 - hexosaminidase, ec:2.7.7.43 - cytidylyltransferase, ec:3.2.1.55 - end alpha-L-arabinofuranosidase, ec:3.5.1.33 - deacetylase, ec:2.7.7.23 - diphosphorylase, ec:3.5.1.25 - deacetylase, ec:2.7.7.12 - uridylyltransferase, ec:…
TRINITY_DN161774_c2_g1_i3	Amino sugar and nucleotide sugar metabolism	map00520	36	ec:2.6.1.16 - transaminase (isomerizing), ec:4.1.1.35 - decarboxylase, ec:2.7.1.60 - kinase, ec:2.7.1.59 - kinase, ec:5.3.1.8 - isomerase, ec:5.3.1.9 - isomerase, ec:3.2.1.52 - hexosaminidase, ec:2.7.7.43 - cytidylyltransferase, ec:3.2.1.55 - end alpha-L-arabinofuranosidase, ec:3.5.1.33 - deacetylase, ec:2.7.7.23 - diphosphorylase, ec:3.5.1.25 - deacetylase, ec:2.7.7.12 - uridylyltransferase, ec:…
TRINITY_DN161774_c2_g1_i6	Amino sugar and nucleotide sugar metabolism	map00520	36	ec:2.6.1.16 - transaminase (isomerizing), ec:4.1.1.35 - decarboxylase, ec:2.7.1.60 - kinase, ec:2.7.1.59 - kinase, ec:5.3.1.8 - isomerase, ec:5.3.1.9 - isomerase, ec:3.2.1.52 - hexosaminidase, ec:2.7.7.43 - cytidylyltransferase, ec:3.2.1.55 - end alpha-L-arabinofuranosidase, ec:3.5.1.33 - deacetylase, ec:2.7.7.23 - diphosphorylase, ec:3.5.1.25 - deacetylase, ec:2.7.7.12 - uridylyltransferase, ec:…
TRINITY_DN161774_c2_g1_i5	Amino sugar and nucleotide sugar metabolism	map00520	36	ec:2.6.1.16 - transaminase (isomerizing), ec:4.1.1.35 - decarboxylase, ec:2.7.1.60 - kinase, ec:2.7.1.59 - kinase, ec:5.3.1.8 - isomerase, ec:5.3.1.9 - isomerase, ec:3.2.1.52 - hexosaminidase, ec:2.7.7.43 - cytidylyltransferase, ec:3.2.1.55 - end alpha-L-arabinofuranosidase, ec:3.5.1.33 - deacetylase, ec:2.7.7.23 - diphosphorylase, ec:3.5.1.25 - deacetylase, ec:2.7.7.12 - uridylyltransferase, ec:…
TRINITY_DN161774_c2_g1_i2	Amino sugar and nucleotide sugar metabolism	map00520	36	ec:2.6.1.16 - transaminase (isomerizing), ec:4.1.1.35 - decarboxylase, ec:2.7.1.60 - kinase, ec:2.7.1.59 - kinase, ec:5.3.1.8 - isomerase, ec:5.3.1.9 - isomerase, ec:3.2.1.52 - hexosaminidase, ec:2.7.7.43 - cytidylyltransferase, ec:3.2.1.55 - end alpha-L-arabinofuranosidase, ec:3.5.1.33 - deacetylase, ec:2.7.7.23 - diphosphorylase, ec:3.5.1.25 - deacetylase, ec:2.7.7.12 - uridylyltransferase, ec:…
TRINITY_DN161774_c2_g1_i1	Amino sugar and nucleotide sugar metabolism	map00520	36	ec:2.6.1.16 - transaminase (isomerizing), ec:4.1.1.35 - decarboxylase, ec:2.7.1.60 - kinase, ec:2.7.1.59 - kinase, ec:5.3.1.8 - isomerase, ec:5.3.1.9 - isomerase, ec:3.2.1.52 - hexosaminidase, ec:2.7.7.43 - cytidylyltransferase, ec:3.2.1.55 - end alpha-L-arabinofuranosidase, ec:3.5.1.33 - deacetylase, ec:2.7.7.23 - diphosphorylase, ec:3.5.1.25 - deacetylase, ec:2.7.7.12 - uridylyltransferase, ec:…
TRINITY_DN163523_c4_g1_i15	Amino sugar and nucleotide sugar metabolism	map00520	36	ec:2.6.1.16 - transaminase (isomerizing), ec:4.1.1.35 - decarboxylase, ec:2.7.1.60 - kinase, ec:2.7.1.59 - kinase, ec:5.3.1.8 - isomerase, ec:5.3.1.9 - isomerase, ec:3.2.1.52 - hexosaminidase, ec:2.7.7.43 - cytidylyltransferase, ec:3.2.1.55 - end alpha-L-arabinofuranosidase, ec:3.5.1.33 - deacetylase, ec:2.7.7.23 - diphosphorylase, ec:3.5.1.25 - deacetylase, ec:2.7.7.12 - uridylyltransferase, ec:…
TRINITY_DN163523_c4_g1_i11	Amino sugar and nucleotide sugar metabolism	map00520	36	ec:2.6.1.16 - transaminase (isomerizing), ec:4.1.1.35 - decarboxylase, ec:2.7.1.60 - kinase, ec:2.7.1.59 - kinase, ec:5.3.1.8 - isomerase, ec:5.3.1.9 - isomerase, ec:3.2.1.52 - hexosaminidase, ec:2.7.7.43 - cytidylyltransferase, ec:3.2.1.55 - end alpha-L-arabinofuranosidase, ec:3.5.1.33 - deacetylase, ec:2.7.7.23 - diphosphorylase, ec:3.5.1.25 - deacetylase, ec:2.7.7.12 - uridylyltransferase, ec:…
TRINITY_DN163523_c4_g1_i13	Amino sugar and nucleotide sugar metabolism	map00520	36	ec:2.6.1.16 - transaminase (isomerizing), ec:4.1.1.35 - decarboxylase, ec:2.7.1.60 - kinase, ec:2.7.1.59 - kinase, ec:5.3.1.8 - isomerase, ec:5.3.1.9 - isomerase, ec:3.2.1.52 - hexosaminidase, ec:2.7.7.43 - cytidylyltransferase, ec:3.2.1.55 - end alpha-L-arabinofuranosidase, ec:3.5.1.33 - deacetylase, ec:2.7.7.23 - diphosphorylase, ec:3.5.1.25 - deacetylase, ec:2.7.7.12 - uridylyltransferase, ec:…
TRINITY_DN88265_c0_g1_i1	Amino sugar and nucleotide sugar metabolism	map00520	36	ec:2.6.1.16 - transaminase (isomerizing), ec:4.1.1.35 - decarboxylase, ec:2.7.1.60 - kinase, ec:2.7.1.59 - kinase, ec:5.3.1.8 - isomerase, ec:5.3.1.9 - isomerase, ec:3.2.1.52 - hexosaminidase, ec:2.7.7.43 - cytidylyltransferase, ec:3.2.1.55 - end alpha-L-arabinofuranosidase, ec:3.5.1.33 - deacetylase, ec:2.7.7.23 - diphosphorylase, ec:3.5.1.25 - deacetylase, ec:2.7.7.12 - uridylyltransferase, ec:…
CUFF.203406.1	Amino sugar and nucleotide sugar metabolism	map00520	36	ec:2.6.1.16 - transaminase (isomerizing), ec:4.1.1.35 - decarboxylase, ec:2.7.1.60 - kinase, ec:2.7.1.59 - kinase, ec:5.3.1.8 - isomerase, ec:5.3.1.9 - isomerase, ec:3.2.1.52 - hexosaminidase, ec:2.7.7.43 - cytidylyltransferase, ec:3.2.1.55 - end alpha-L-arabinofuranosidase, ec:3.5.1.33 - deacetylase, ec:2.7.7.23 - diphosphorylase, ec:3.5.1.25 - deacetylase, ec:2.7.7.12 - uridylyltransferase, ec:…
TRINITY_DN167275_c6_g1_i2	Amino sugar and nucleotide sugar metabolism	map00520	36	ec:2.6.1.16 - transaminase (isomerizing), ec:4.1.1.35 - decarboxylase, ec:2.7.1.60 - kinase, ec:2.7.1.59 - kinase, ec:5.3.1.8 - isomerase, ec:5.3.1.9 - isomerase, ec:3.2.1.52 - hexosaminidase, ec:2.7.7.43 - cytidylyltransferase, ec:3.2.1.55 - end alpha-L-arabinofuranosidase, ec:3.5.1.33 - deacetylase, ec:2.7.7.23 - diphosphorylase, ec:3.5.1.25 - deacetylase, ec:2.7.7.12 - uridylyltransferase, ec:…
TRINITY_DN167275_c6_g1_i1	Amino sugar and nucleotide sugar metabolism	map00520	36	ec:2.6.1.16 - transaminase (isomerizing), ec:4.1.1.35 - decarboxylase, ec:2.7.1.60 - kinase, ec:2.7.1.59 - kinase, ec:5.3.1.8 - isomerase, ec:5.3.1.9 - isomerase, ec:3.2.1.52 - hexosaminidase, ec:2.7.7.43 - cytidylyltransferase, ec:3.2.1.55 - end alpha-L-arabinofuranosidase, ec:3.5.1.33 - deacetylase, ec:2.7.7.23 - diphosphorylase, ec:3.5.1.25 - deacetylase, ec:2.7.7.12 - uridylyltransferase, ec:…
TRINITY_DN167275_c6_g1_i4	Amino sugar and nucleotide sugar metabolism	map00520	36	ec:2.6.1.16 - transaminase (isomerizing), ec:4.1.1.35 - decarboxylase, ec:2.7.1.60 - kinase, ec:2.7.1.59 - kinase, ec:5.3.1.8 - isomerase, ec:5.3.1.9 - isomerase, ec:3.2.1.52 - hexosaminidase, ec:2.7.7.43 - cytidylyltransferase, ec:3.2.1.55 - end alpha-L-arabinofuranosidase, ec:3.5.1.33 - deacetylase, ec:2.7.7.23 - diphosphorylase, ec:3.5.1.25 - deacetylase, ec:2.7.7.12 - uridylyltransferase, ec:…
TRINITY_DN167275_c6_g1_i3	Amino sugar and nucleotide sugar metabolism	map00520	36	ec:2.6.1.16 - transaminase (isomerizing), ec:4.1.1.35 - decarboxylase, ec:2.7.1.60 - kinase, ec:2.7.1.59 - kinase, ec:5.3.1.8 - isomerase, ec:5.3.1.9 - isomerase, ec:3.2.1.52 - hexosaminidase, ec:2.7.7.43 - cytidylyltransferase, ec:3.2.1.55 - end alpha-L-arabinofuranosidase, ec:3.5.1.33 - deacetylase, ec:2.7.7.23 - diphosphorylase, ec:3.5.1.25 - deacetylase, ec:2.7.7.12 - uridylyltransferase, ec:…
TRINITY_DN167275_c6_g1_i6	Amino sugar and nucleotide sugar metabolism	map00520	36	ec:2.6.1.16 - transaminase (isomerizing), ec:4.1.1.35 - decarboxylase, ec:2.7.1.60 - kinase, ec:2.7.1.59 - kinase, ec:5.3.1.8 - isomerase, ec:5.3.1.9 - isomerase, ec:3.2.1.52 - hexosaminidase, ec:2.7.7.43 - cytidylyltransferase, ec:3.2.1.55 - end alpha-L-arabinofuranosidase, ec:3.5.1.33 - deacetylase, ec:2.7.7.23 - diphosphorylase, ec:3.5.1.25 - deacetylase, ec:2.7.7.12 - uridylyltransferase, ec:…
TRINITY_DN167275_c6_g1_i5	Amino sugar and nucleotide sugar metabolism	map00520	36	ec:2.6.1.16 - transaminase (isomerizing), ec:4.1.1.35 - decarboxylase, ec:2.7.1.60 - kinase, ec:2.7.1.59 - kinase, ec:5.3.1.8 - isomerase, ec:5.3.1.9 - isomerase, ec:3.2.1.52 - hexosaminidase, ec:2.7.7.43 - cytidylyltransferase, ec:3.2.1.55 - end alpha-L-arabinofuranosidase, ec:3.5.1.33 - deacetylase, ec:2.7.7.23 - diphosphorylase, ec:3.5.1.25 - deacetylase, ec:2.7.7.12 - uridylyltransferase, ec:…
TRINITY_DN162035_c10_g1_i1	Amino sugar and nucleotide sugar metabolism, Ascorbate and aldarate metabolism, Pentose and glucuronate interconversions	map00520, map00053, map00040	36, 7, 15	ec:2.6.1.16 - transaminase (isomerizing), ec:4.1.1.35 - decarboxylase, ec:2.7.1.60 - kinase, ec:2.7.1.59 - kinase, ec:5.3.1.8 - isomerase, ec:5.3.1.9 - isomerase, ec:3.2.1.52 - hexosaminidase, ec:2.7.7.43 - cytidylyltransferase, ec:3.2.1.55 - end alpha-L-arabinofuranosidase, ec:3.5.1.33 - deacetylase, ec:2.7.7.23 - diphosphorylase, ec:3.5.1.25 - deacetylase, ec:2.7.7.12 - uridylyltransferase, ec:…
TRINITY_DN157125_c0_g1_i6	Amino sugar and nucleotide sugar metabolism, Biosynthesis of antibiotics	map00520, map01130	36, 128	ec:2.6.1.16 - transaminase (isomerizing), ec:4.1.1.35 - decarboxylase, ec:2.7.1.60 - kinase, ec:2.7.1.59 - kinase, ec:5.3.1.8 - isomerase, ec:5.3.1.9 - isomerase, ec:3.2.1.52 - hexosaminidase, ec:2.7.7.43 - cytidylyltransferase, ec:3.2.1.55 - end alpha-L-arabinofuranosidase, ec:3.5.1.33 - deacetylase, ec:2.7.7.23 - diphosphorylase, ec:3.5.1.25 - deacetylase, ec:2.7.7.12 - uridylyltransferase, ec:…
TRINITY_DN157125_c0_g1_i1	Amino sugar and nucleotide sugar metabolism, Biosynthesis of antibiotics	map00520, map01130	36, 128	ec:2.6.1.16 - transaminase (isomerizing), ec:4.1.1.35 - decarboxylase, ec:2.7.1.60 - kinase, ec:2.7.1.59 - kinase, ec:5.3.1.8 - isomerase, ec:5.3.1.9 - isomerase, ec:3.2.1.52 - hexosaminidase, ec:2.7.7.43 - cytidylyltransferase, ec:3.2.1.55 - end alpha-L-arabinofuranosidase, ec:3.5.1.33 - deacetylase, ec:2.7.7.23 - diphosphorylase, ec:3.5.1.25 - deacetylase, ec:2.7.7.12 - uridylyltransferase, ec:…
TRINITY_DN157125_c0_g1_i3	Amino sugar and nucleotide sugar metabolism, Biosynthesis of antibiotics	map00520, map01130	36, 128	ec:2.6.1.16 - transaminase (isomerizing), ec:4.1.1.35 - decarboxylase, ec:2.7.1.60 - kinase, ec:2.7.1.59 - kinase, ec:5.3.1.8 - isomerase, ec:5.3.1.9 - isomerase, ec:3.2.1.52 - hexosaminidase, ec:2.7.7.43 - cytidylyltransferase, ec:3.2.1.55 - end alpha-L-arabinofuranosidase, ec:3.5.1.33 - deacetylase, ec:2.7.7.23 - diphosphorylase, ec:3.5.1.25 - deacetylase, ec:2.7.7.12 - uridylyltransferase, ec:…
TRINITY_DN157125_c0_g1_i5	Amino sugar and nucleotide sugar metabolism, Biosynthesis of antibiotics	map00520, map01130	36, 128	ec:2.6.1.16 - transaminase (isomerizing), ec:4.1.1.35 - decarboxylase, ec:2.7.1.60 - kinase, ec:2.7.1.59 - kinase, ec:5.3.1.8 - isomerase, ec:5.3.1.9 - isomerase, ec:3.2.1.52 - hexosaminidase, ec:2.7.7.43 - cytidylyltransferase, ec:3.2.1.55 - end alpha-L-arabinofuranosidase, ec:3.5.1.33 - deacetylase, ec:2.7.7.23 - diphosphorylase, ec:3.5.1.25 - deacetylase, ec:2.7.7.12 - uridylyltransferase, ec:…
TRINITY_DN154775_c2_g1_i2	Amino sugar and nucleotide sugar metabolism, Biosynthesis of antibiotics	map00520, map01130	36, 128	ec:2.6.1.16 - transaminase (isomerizing), ec:4.1.1.35 - decarboxylase, ec:2.7.1.60 - kinase, ec:2.7.1.59 - kinase, ec:5.3.1.8 - isomerase, ec:5.3.1.9 - isomerase, ec:3.2.1.52 - hexosaminidase, ec:2.7.7.43 - cytidylyltransferase, ec:3.2.1.55 - end alpha-L-arabinofuranosidase, ec:3.5.1.33 - deacetylase, ec:2.7.7.23 - diphosphorylase, ec:3.5.1.25 - deacetylase, ec:2.7.7.12 - uridylyltransferase, ec:…
TRINITY_DN24372_c0_g1_i1	Amino sugar and nucleotide sugar metabolism, Biosynthesis of antibiotics, Alanine, aspartate and glutamate metabolism	map00520, map01130, map00250	36, 128, 26	ec:2.6.1.16 - transaminase (isomerizing), ec:4.1.1.35 - decarboxylase, ec:2.7.1.60 - kinase, ec:2.7.1.59 - kinase, ec:5.3.1.8 - isomerase, ec:5.3.1.9 - isomerase, ec:3.2.1.52 - hexosaminidase, ec:2.7.7.43 - cytidylyltransferase, ec:3.2.1.55 - end alpha-L-arabinofuranosidase, ec:3.5.1.33 - deacetylase, ec:2.7.7.23 - diphosphorylase, ec:3.5.1.25 - deacetylase, ec:2.7.7.12 - uridylyltransferase, ec:…
TRINITY_DN24372_c0_g2_i1	Amino sugar and nucleotide sugar metabolism, Biosynthesis of antibiotics, Alanine, aspartate and glutamate metabolism	map00520, map01130, map00250	36, 128, 26	ec:2.6.1.16 - transaminase (isomerizing), ec:4.1.1.35 - decarboxylase, ec:2.7.1.60 - kinase, ec:2.7.1.59 - kinase, ec:5.3.1.8 - isomerase, ec:5.3.1.9 - isomerase, ec:3.2.1.52 - hexosaminidase, ec:2.7.7.43 - cytidylyltransferase, ec:3.2.1.55 - end alpha-L-arabinofuranosidase, ec:3.5.1.33 - deacetylase, ec:2.7.7.23 - diphosphorylase, ec:3.5.1.25 - deacetylase, ec:2.7.7.12 - uridylyltransferase, ec:…
TRINITY_DN162790_c2_g1_i1	Amino sugar and nucleotide sugar metabolism, Biosynthesis of antibiotics, Alanine, aspartate and glutamate metabolism	map00520, map01130, map00250	36, 128, 26	ec:2.6.1.16 - transaminase (isomerizing), ec:4.1.1.35 - decarboxylase, ec:2.7.1.60 - kinase, ec:2.7.1.59 - kinase, ec:5.3.1.8 - isomerase, ec:5.3.1.9 - isomerase, ec:3.2.1.52 - hexosaminidase, ec:2.7.7.43 - cytidylyltransferase, ec:3.2.1.55 - end alpha-L-arabinofuranosidase, ec:3.5.1.33 - deacetylase, ec:2.7.7.23 - diphosphorylase, ec:3.5.1.25 - deacetylase, ec:2.7.7.12 - uridylyltransferase, ec:…
TRINITY_DN164520_c2_g1_i1	Amino sugar and nucleotide sugar metabolism, Glycosaminoglycan biosynthesis - heparan sulfate / heparin	map00520, map00534	36, 10	ec:2.6.1.16 - transaminase (isomerizing), ec:4.1.1.35 - decarboxylase, ec:2.7.1.60 - kinase, ec:2.7.1.59 - kinase, ec:5.3.1.8 - isomerase, ec:5.3.1.9 - isomerase, ec:3.2.1.52 - hexosaminidase, ec:2.7.7.43 - cytidylyltransferase, ec:3.2.1.55 - end alpha-L-arabinofuranosidase, ec:3.5.1.33 - deacetylase, ec:2.7.7.23 - diphosphorylase, ec:3.5.1.25 - deacetylase, ec:2.7.7.12 - uridylyltransferase, ec:…
TRINITY_DN158599_c12_g1_i6	Amino sugar and nucleotide sugar metabolism, Pentose phosphate pathway, Biosynthesis of antibiotics, Glycolysis / Gluconeogenesis, Starch and sucrose metabolism	map00520, map00030, map01130, map00010, map00500	36, 19, 128, 27, 16	ec:2.6.1.16 - transaminase (isomerizing), ec:4.1.1.35 - decarboxylase, ec:2.7.1.60 - kinase, ec:2.7.1.59 - kinase, ec:5.3.1.8 - isomerase, ec:5.3.1.9 - isomerase, ec:3.2.1.52 - hexosaminidase, ec:2.7.7.43 - cytidylyltransferase, ec:3.2.1.55 - end alpha-L-arabinofuranosidase, ec:3.5.1.33 - deacetylase, ec:2.7.7.23 - diphosphorylase, ec:3.5.1.25 - deacetylase, ec:2.7.7.12 - uridylyltransferase, ec:…
TRINITY_DN158599_c12_g1_i5	Amino sugar and nucleotide sugar metabolism, Pentose phosphate pathway, Biosynthesis of antibiotics, Glycolysis / Gluconeogenesis, Starch and sucrose metabolism	map00520, map00030, map01130, map00010, map00500	36, 19, 128, 27, 16	ec:2.6.1.16 - transaminase (isomerizing), ec:4.1.1.35 - decarboxylase, ec:2.7.1.60 - kinase, ec:2.7.1.59 - kinase, ec:5.3.1.8 - isomerase, ec:5.3.1.9 - isomerase, ec:3.2.1.52 - hexosaminidase, ec:2.7.7.43 - cytidylyltransferase, ec:3.2.1.55 - end alpha-L-arabinofuranosidase, ec:3.5.1.33 - deacetylase, ec:2.7.7.23 - diphosphorylase, ec:3.5.1.25 - deacetylase, ec:2.7.7.12 - uridylyltransferase, ec:…
TRINITY_DN158599_c12_g1_i4	Amino sugar and nucleotide sugar metabolism, Pentose phosphate pathway, Biosynthesis of antibiotics, Glycolysis / Gluconeogenesis, Starch and sucrose metabolism	map00520, map00030, map01130, map00010, map00500	36, 19, 128, 27, 16	ec:2.6.1.16 - transaminase (isomerizing), ec:4.1.1.35 - decarboxylase, ec:2.7.1.60 - kinase, ec:2.7.1.59 - kinase, ec:5.3.1.8 - isomerase, ec:5.3.1.9 - isomerase, ec:3.2.1.52 - hexosaminidase, ec:2.7.7.43 - cytidylyltransferase, ec:3.2.1.55 - end alpha-L-arabinofuranosidase, ec:3.5.1.33 - deacetylase, ec:2.7.7.23 - diphosphorylase, ec:3.5.1.25 - deacetylase, ec:2.7.7.12 - uridylyltransferase, ec:…
TRINITY_DN158599_c12_g1_i3	Amino sugar and nucleotide sugar metabolism, Pentose phosphate pathway, Biosynthesis of antibiotics, Glycolysis / Gluconeogenesis, Starch and sucrose metabolism	map00520, map00030, map01130, map00010, map00500	36, 19, 128, 27, 16	ec:2.6.1.16 - transaminase (isomerizing), ec:4.1.1.35 - decarboxylase, ec:2.7.1.60 - kinase, ec:2.7.1.59 - kinase, ec:5.3.1.8 - isomerase, ec:5.3.1.9 - isomerase, ec:3.2.1.52 - hexosaminidase, ec:2.7.7.43 - cytidylyltransferase, ec:3.2.1.55 - end alpha-L-arabinofuranosidase, ec:3.5.1.33 - deacetylase, ec:2.7.7.23 - diphosphorylase, ec:3.5.1.25 - deacetylase, ec:2.7.7.12 - uridylyltransferase, ec:…
TRINITY_DN158599_c12_g1_i2	Amino sugar and nucleotide sugar metabolism, Pentose phosphate pathway, Biosynthesis of antibiotics, Glycolysis / Gluconeogenesis, Starch and sucrose metabolism	map00520, map00030, map01130, map00010, map00500	36, 19, 128, 27, 16	ec:2.6.1.16 - transaminase (isomerizing), ec:4.1.1.35 - decarboxylase, ec:2.7.1.60 - kinase, ec:2.7.1.59 - kinase, ec:5.3.1.8 - isomerase, ec:5.3.1.9 - isomerase, ec:3.2.1.52 - hexosaminidase, ec:2.7.7.43 - cytidylyltransferase, ec:3.2.1.55 - end alpha-L-arabinofuranosidase, ec:3.5.1.33 - deacetylase, ec:2.7.7.23 - diphosphorylase, ec:3.5.1.25 - deacetylase, ec:2.7.7.12 - uridylyltransferase, ec:…
TRINITY_DN158599_c12_g1_i1	Amino sugar and nucleotide sugar metabolism, Pentose phosphate pathway, Biosynthesis of antibiotics, Glycolysis / Gluconeogenesis, Starch and sucrose metabolism	map00520, map00030, map01130, map00010, map00500	36, 19, 128, 27, 16	ec:2.6.1.16 - transaminase (isomerizing), ec:4.1.1.35 - decarboxylase, ec:2.7.1.60 - kinase, ec:2.7.1.59 - kinase, ec:5.3.1.8 - isomerase, ec:5.3.1.9 - isomerase, ec:3.2.1.52 - hexosaminidase, ec:2.7.7.43 - cytidylyltransferase, ec:3.2.1.55 - end alpha-L-arabinofuranosidase, ec:3.5.1.33 - deacetylase, ec:2.7.7.23 - diphosphorylase, ec:3.5.1.25 - deacetylase, ec:2.7.7.12 - uridylyltransferase, ec:…
TRINITY_DN158599_c12_g1_i9	Amino sugar and nucleotide sugar metabolism, Pentose phosphate pathway, Biosynthesis of antibiotics, Glycolysis / Gluconeogenesis, Starch and sucrose metabolism	map00520, map00030, map01130, map00010, map00500	36, 19, 128, 27, 16	ec:2.6.1.16 - transaminase (isomerizing), ec:4.1.1.35 - decarboxylase, ec:2.7.1.60 - kinase, ec:2.7.1.59 - kinase, ec:5.3.1.8 - isomerase, ec:5.3.1.9 - isomerase, ec:3.2.1.52 - hexosaminidase, ec:2.7.7.43 - cytidylyltransferase, ec:3.2.1.55 - end alpha-L-arabinofuranosidase, ec:3.5.1.33 - deacetylase, ec:2.7.7.23 - diphosphorylase, ec:3.5.1.25 - deacetylase, ec:2.7.7.12 - uridylyltransferase, ec:…
TRINITY_DN158599_c12_g1_i8	Amino sugar and nucleotide sugar metabolism, Pentose phosphate pathway, Biosynthesis of antibiotics, Glycolysis / Gluconeogenesis, Starch and sucrose metabolism	map00520, map00030, map01130, map00010, map00500	36, 19, 128, 27, 16	ec:2.6.1.16 - transaminase (isomerizing), ec:4.1.1.35 - decarboxylase, ec:2.7.1.60 - kinase, ec:2.7.1.59 - kinase, ec:5.3.1.8 - isomerase, ec:5.3.1.9 - isomerase, ec:3.2.1.52 - hexosaminidase, ec:2.7.7.43 - cytidylyltransferase, ec:3.2.1.55 - end alpha-L-arabinofuranosidase, ec:3.5.1.33 - deacetylase, ec:2.7.7.23 - diphosphorylase, ec:3.5.1.25 - deacetylase, ec:2.7.7.12 - uridylyltransferase, ec:…
TRINITY_DN158599_c12_g1_i7	Amino sugar and nucleotide sugar metabolism, Pentose phosphate pathway, Biosynthesis of antibiotics, Glycolysis / Gluconeogenesis, Starch and sucrose metabolism	map00520, map00030, map01130, map00010, map00500	36, 19, 128, 27, 16	ec:2.6.1.16 - transaminase (isomerizing), ec:4.1.1.35 - decarboxylase, ec:2.7.1.60 - kinase, ec:2.7.1.59 - kinase, ec:5.3.1.8 - isomerase, ec:5.3.1.9 - isomerase, ec:3.2.1.52 - hexosaminidase, ec:2.7.7.43 - cytidylyltransferase, ec:3.2.1.55 - end alpha-L-arabinofuranosidase, ec:3.5.1.33 - deacetylase, ec:2.7.7.23 - diphosphorylase, ec:3.5.1.25 - deacetylase, ec:2.7.7.12 - uridylyltransferase, ec:…
CUFF.123512.1	Amino sugar and nucleotide sugar metabolism, Pentose phosphate pathway, Biosynthesis of antibiotics, Glycosylphosphatidylinositol (GPI)-anchor biosynthesis, Glycolysis / Gluconeogenesis, Starch and sucrose metabolism	map00520, map00030, map01130, map00563, map00010, map00500	36, 19, 128, 3, 27, 16	ec:2.6.1.16 - transaminase (isomerizing), ec:4.1.1.35 - decarboxylase, ec:2.7.1.60 - kinase, ec:2.7.1.59 - kinase, ec:5.3.1.8 - isomerase, ec:5.3.1.9 - isomerase, ec:3.2.1.52 - hexosaminidase, ec:2.7.7.43 - cytidylyltransferase, ec:3.2.1.55 - end alpha-L-arabinofuranosidase, ec:3.5.1.33 - deacetylase, ec:2.7.7.23 - diphosphorylase, ec:3.5.1.25 - deacetylase, ec:2.7.7.12 - uridylyltransferase, ec:…
CUFF.5946.1	Aminoacyl-tRNA biosynthesis	map00970	24	ec:6.1.1.6 - ligase, ec:6.1.1.7 - ligase, ec:6.1.1.9 - ligase, ec:6.1.1.2 - ligase, ec:6.1.1.3 - ligase, ec:6.1.1.4 - ligase, ec:6.1.1.5 - ligase, ec:6.1.1.1 - ligase, ec:6.3.5.7 - synthase (glutamine-hydrolysing), ec:2.1.2.9 - formyltransferase, ec:6.1.1.18 - ligase, ec:6.1.1.17 - ligase, ec:6.1.1.19 - ligase, ec:6.1.1.14 - ligase, ec:6.1.1.16 - ligase, ec:6.1.1.15 - ligase, ec:6.1.1.10 - ligase…
TRINITY_DN167360_c3_g2_i1	Aminoacyl-tRNA biosynthesis	map00970	24	ec:6.1.1.6 - ligase, ec:6.1.1.7 - ligase, ec:6.1.1.9 - ligase, ec:6.1.1.2 - ligase, ec:6.1.1.3 - ligase, ec:6.1.1.4 - ligase, ec:6.1.1.5 - ligase, ec:6.1.1.1 - ligase, ec:6.3.5.7 - synthase (glutamine-hydrolysing), ec:2.1.2.9 - formyltransferase, ec:6.1.1.18 - ligase, ec:6.1.1.17 - ligase, ec:6.1.1.19 - ligase, ec:6.1.1.14 - ligase, ec:6.1.1.16 - ligase, ec:6.1.1.15 - ligase, ec:6.1.1.10 - ligase…
TRINITY_DN165528_c2_g1_i1	Aminoacyl-tRNA biosynthesis	map00970	24	ec:6.1.1.6 - ligase, ec:6.1.1.7 - ligase, ec:6.1.1.9 - ligase, ec:6.1.1.2 - ligase, ec:6.1.1.3 - ligase, ec:6.1.1.4 - ligase, ec:6.1.1.5 - ligase, ec:6.1.1.1 - ligase, ec:6.3.5.7 - synthase (glutamine-hydrolysing), ec:2.1.2.9 - formyltransferase, ec:6.1.1.18 - ligase, ec:6.1.1.17 - ligase, ec:6.1.1.19 - ligase, ec:6.1.1.14 - ligase, ec:6.1.1.16 - ligase, ec:6.1.1.15 - ligase, ec:6.1.1.10 - ligase…
TRINITY_DN165528_c2_g1_i2	Aminoacyl-tRNA biosynthesis	map00970	24	ec:6.1.1.6 - ligase, ec:6.1.1.7 - ligase, ec:6.1.1.9 - ligase, ec:6.1.1.2 - ligase, ec:6.1.1.3 - ligase, ec:6.1.1.4 - ligase, ec:6.1.1.5 - ligase, ec:6.1.1.1 - ligase, ec:6.3.5.7 - synthase (glutamine-hydrolysing), ec:2.1.2.9 - formyltransferase, ec:6.1.1.18 - ligase, ec:6.1.1.17 - ligase, ec:6.1.1.19 - ligase, ec:6.1.1.14 - ligase, ec:6.1.1.16 - ligase, ec:6.1.1.15 - ligase, ec:6.1.1.10 - ligase…
TRINITY_DN165528_c2_g1_i3	Aminoacyl-tRNA biosynthesis	map00970	24	ec:6.1.1.6 - ligase, ec:6.1.1.7 - ligase, ec:6.1.1.9 - ligase, ec:6.1.1.2 - ligase, ec:6.1.1.3 - ligase, ec:6.1.1.4 - ligase, ec:6.1.1.5 - ligase, ec:6.1.1.1 - ligase, ec:6.3.5.7 - synthase (glutamine-hydrolysing), ec:2.1.2.9 - formyltransferase, ec:6.1.1.18 - ligase, ec:6.1.1.17 - ligase, ec:6.1.1.19 - ligase, ec:6.1.1.14 - ligase, ec:6.1.1.16 - ligase, ec:6.1.1.15 - ligase, ec:6.1.1.10 - ligase…
TRINITY_DN165528_c2_g1_i4	Aminoacyl-tRNA biosynthesis	map00970	24	ec:6.1.1.6 - ligase, ec:6.1.1.7 - ligase, ec:6.1.1.9 - ligase, ec:6.1.1.2 - ligase, ec:6.1.1.3 - ligase, ec:6.1.1.4 - ligase, ec:6.1.1.5 - ligase, ec:6.1.1.1 - ligase, ec:6.3.5.7 - synthase (glutamine-hydrolysing), ec:2.1.2.9 - formyltransferase, ec:6.1.1.18 - ligase, ec:6.1.1.17 - ligase, ec:6.1.1.19 - ligase, ec:6.1.1.14 - ligase, ec:6.1.1.16 - ligase, ec:6.1.1.15 - ligase, ec:6.1.1.10 - ligase…
TRINITY_DN165528_c2_g1_i5	Aminoacyl-tRNA biosynthesis	map00970	24	ec:6.1.1.6 - ligase, ec:6.1.1.7 - ligase, ec:6.1.1.9 - ligase, ec:6.1.1.2 - ligase, ec:6.1.1.3 - ligase, ec:6.1.1.4 - ligase, ec:6.1.1.5 - ligase, ec:6.1.1.1 - ligase, ec:6.3.5.7 - synthase (glutamine-hydrolysing), ec:2.1.2.9 - formyltransferase, ec:6.1.1.18 - ligase, ec:6.1.1.17 - ligase, ec:6.1.1.19 - ligase, ec:6.1.1.14 - ligase, ec:6.1.1.16 - ligase, ec:6.1.1.15 - ligase, ec:6.1.1.10 - ligase…
TRINITY_DN165528_c2_g1_i6	Aminoacyl-tRNA biosynthesis	map00970	24	ec:6.1.1.6 - ligase, ec:6.1.1.7 - ligase, ec:6.1.1.9 - ligase, ec:6.1.1.2 - ligase, ec:6.1.1.3 - ligase, ec:6.1.1.4 - ligase, ec:6.1.1.5 - ligase, ec:6.1.1.1 - ligase, ec:6.3.5.7 - synthase (glutamine-hydrolysing), ec:2.1.2.9 - formyltransferase, ec:6.1.1.18 - ligase, ec:6.1.1.17 - ligase, ec:6.1.1.19 - ligase, ec:6.1.1.14 - ligase, ec:6.1.1.16 - ligase, ec:6.1.1.15 - ligase, ec:6.1.1.10 - ligase…
TRINITY_DN165528_c2_g1_i7	Aminoacyl-tRNA biosynthesis	map00970	24	ec:6.1.1.6 - ligase, ec:6.1.1.7 - ligase, ec:6.1.1.9 - ligase, ec:6.1.1.2 - ligase, ec:6.1.1.3 - ligase, ec:6.1.1.4 - ligase, ec:6.1.1.5 - ligase, ec:6.1.1.1 - ligase, ec:6.3.5.7 - synthase (glutamine-hydrolysing), ec:2.1.2.9 - formyltransferase, ec:6.1.1.18 - ligase, ec:6.1.1.17 - ligase, ec:6.1.1.19 - ligase, ec:6.1.1.14 - ligase, ec:6.1.1.16 - ligase, ec:6.1.1.15 - ligase, ec:6.1.1.10 - ligase…
TRINITY_DN165528_c2_g1_i8	Aminoacyl-tRNA biosynthesis	map00970	24	ec:6.1.1.6 - ligase, ec:6.1.1.7 - ligase, ec:6.1.1.9 - ligase, ec:6.1.1.2 - ligase, ec:6.1.1.3 - ligase, ec:6.1.1.4 - ligase, ec:6.1.1.5 - ligase, ec:6.1.1.1 - ligase, ec:6.3.5.7 - synthase (glutamine-hydrolysing), ec:2.1.2.9 - formyltransferase, ec:6.1.1.18 - ligase, ec:6.1.1.17 - ligase, ec:6.1.1.19 - ligase, ec:6.1.1.14 - ligase, ec:6.1.1.16 - ligase, ec:6.1.1.15 - ligase, ec:6.1.1.10 - ligase…
TRINITY_DN165528_c2_g1_i9	Aminoacyl-tRNA biosynthesis	map00970	24	ec:6.1.1.6 - ligase, ec:6.1.1.7 - ligase, ec:6.1.1.9 - ligase, ec:6.1.1.2 - ligase, ec:6.1.1.3 - ligase, ec:6.1.1.4 - ligase, ec:6.1.1.5 - ligase, ec:6.1.1.1 - ligase, ec:6.3.5.7 - synthase (glutamine-hydrolysing), ec:2.1.2.9 - formyltransferase, ec:6.1.1.18 - ligase, ec:6.1.1.17 - ligase, ec:6.1.1.19 - ligase, ec:6.1.1.14 - ligase, ec:6.1.1.16 - ligase, ec:6.1.1.15 - ligase, ec:6.1.1.10 - ligase…
TRINITY_DN161526_c10_g1_i1	Aminoacyl-tRNA biosynthesis	map00970	24	ec:6.1.1.6 - ligase, ec:6.1.1.7 - ligase, ec:6.1.1.9 - ligase, ec:6.1.1.2 - ligase, ec:6.1.1.3 - ligase, ec:6.1.1.4 - ligase, ec:6.1.1.5 - ligase, ec:6.1.1.1 - ligase, ec:6.3.5.7 - synthase (glutamine-hydrolysing), ec:2.1.2.9 - formyltransferase, ec:6.1.1.18 - ligase, ec:6.1.1.17 - ligase, ec:6.1.1.19 - ligase, ec:6.1.1.14 - ligase, ec:6.1.1.16 - ligase, ec:6.1.1.15 - ligase, ec:6.1.1.10 - ligase…
TRINITY_DN161526_c10_g1_i2	Aminoacyl-tRNA biosynthesis	map00970	24	ec:6.1.1.6 - ligase, ec:6.1.1.7 - ligase, ec:6.1.1.9 - ligase, ec:6.1.1.2 - ligase, ec:6.1.1.3 - ligase, ec:6.1.1.4 - ligase, ec:6.1.1.5 - ligase, ec:6.1.1.1 - ligase, ec:6.3.5.7 - synthase (glutamine-hydrolysing), ec:2.1.2.9 - formyltransferase, ec:6.1.1.18 - ligase, ec:6.1.1.17 - ligase, ec:6.1.1.19 - ligase, ec:6.1.1.14 - ligase, ec:6.1.1.16 - ligase, ec:6.1.1.15 - ligase, ec:6.1.1.10 - ligase…
TRINITY_DN161526_c10_g1_i3	Aminoacyl-tRNA biosynthesis	map00970	24	ec:6.1.1.6 - ligase, ec:6.1.1.7 - ligase, ec:6.1.1.9 - ligase, ec:6.1.1.2 - ligase, ec:6.1.1.3 - ligase, ec:6.1.1.4 - ligase, ec:6.1.1.5 - ligase, ec:6.1.1.1 - ligase, ec:6.3.5.7 - synthase (glutamine-hydrolysing), ec:2.1.2.9 - formyltransferase, ec:6.1.1.18 - ligase, ec:6.1.1.17 - ligase, ec:6.1.1.19 - ligase, ec:6.1.1.14 - ligase, ec:6.1.1.16 - ligase, ec:6.1.1.15 - ligase, ec:6.1.1.10 - ligase…
TRINITY_DN161526_c10_g1_i4	Aminoacyl-tRNA biosynthesis	map00970	24	ec:6.1.1.6 - ligase, ec:6.1.1.7 - ligase, ec:6.1.1.9 - ligase, ec:6.1.1.2 - ligase, ec:6.1.1.3 - ligase, ec:6.1.1.4 - ligase, ec:6.1.1.5 - ligase, ec:6.1.1.1 - ligase, ec:6.3.5.7 - synthase (glutamine-hydrolysing), ec:2.1.2.9 - formyltransferase, ec:6.1.1.18 - ligase, ec:6.1.1.17 - ligase, ec:6.1.1.19 - ligase, ec:6.1.1.14 - ligase, ec:6.1.1.16 - ligase, ec:6.1.1.15 - ligase, ec:6.1.1.10 - ligase…
TRINITY_DN161633_c6_g1_i9	Aminoacyl-tRNA biosynthesis	map00970	24	ec:6.1.1.6 - ligase, ec:6.1.1.7 - ligase, ec:6.1.1.9 - ligase, ec:6.1.1.2 - ligase, ec:6.1.1.3 - ligase, ec:6.1.1.4 - ligase, ec:6.1.1.5 - ligase, ec:6.1.1.1 - ligase, ec:6.3.5.7 - synthase (glutamine-hydrolysing), ec:2.1.2.9 - formyltransferase, ec:6.1.1.18 - ligase, ec:6.1.1.17 - ligase, ec:6.1.1.19 - ligase, ec:6.1.1.14 - ligase, ec:6.1.1.16 - ligase, ec:6.1.1.15 - ligase, ec:6.1.1.10 - ligase…
TRINITY_DN161633_c6_g1_i5	Aminoacyl-tRNA biosynthesis	map00970	24	ec:6.1.1.6 - ligase, ec:6.1.1.7 - ligase, ec:6.1.1.9 - ligase, ec:6.1.1.2 - ligase, ec:6.1.1.3 - ligase, ec:6.1.1.4 - ligase, ec:6.1.1.5 - ligase, ec:6.1.1.1 - ligase, ec:6.3.5.7 - synthase (glutamine-hydrolysing), ec:2.1.2.9 - formyltransferase, ec:6.1.1.18 - ligase, ec:6.1.1.17 - ligase, ec:6.1.1.19 - ligase, ec:6.1.1.14 - ligase, ec:6.1.1.16 - ligase, ec:6.1.1.15 - ligase, ec:6.1.1.10 - ligase…
TRINITY_DN161633_c6_g1_i6	Aminoacyl-tRNA biosynthesis	map00970	24	ec:6.1.1.6 - ligase, ec:6.1.1.7 - ligase, ec:6.1.1.9 - ligase, ec:6.1.1.2 - ligase, ec:6.1.1.3 - ligase, ec:6.1.1.4 - ligase, ec:6.1.1.5 - ligase, ec:6.1.1.1 - ligase, ec:6.3.5.7 - synthase (glutamine-hydrolysing), ec:2.1.2.9 - formyltransferase, ec:6.1.1.18 - ligase, ec:6.1.1.17 - ligase, ec:6.1.1.19 - ligase, ec:6.1.1.14 - ligase, ec:6.1.1.16 - ligase, ec:6.1.1.15 - ligase, ec:6.1.1.10 - ligase…
TRINITY_DN161633_c6_g1_i7	Aminoacyl-tRNA biosynthesis	map00970	24	ec:6.1.1.6 - ligase, ec:6.1.1.7 - ligase, ec:6.1.1.9 - ligase, ec:6.1.1.2 - ligase, ec:6.1.1.3 - ligase, ec:6.1.1.4 - ligase, ec:6.1.1.5 - ligase, ec:6.1.1.1 - ligase, ec:6.3.5.7 - synthase (glutamine-hydrolysing), ec:2.1.2.9 - formyltransferase, ec:6.1.1.18 - ligase, ec:6.1.1.17 - ligase, ec:6.1.1.19 - ligase, ec:6.1.1.14 - ligase, ec:6.1.1.16 - ligase, ec:6.1.1.15 - ligase, ec:6.1.1.10 - ligase…
TRINITY_DN161633_c6_g1_i8	Aminoacyl-tRNA biosynthesis	map00970	24	ec:6.1.1.6 - ligase, ec:6.1.1.7 - ligase, ec:6.1.1.9 - ligase, ec:6.1.1.2 - ligase, ec:6.1.1.3 - ligase, ec:6.1.1.4 - ligase, ec:6.1.1.5 - ligase, ec:6.1.1.1 - ligase, ec:6.3.5.7 - synthase (glutamine-hydrolysing), ec:2.1.2.9 - formyltransferase, ec:6.1.1.18 - ligase, ec:6.1.1.17 - ligase, ec:6.1.1.19 - ligase, ec:6.1.1.14 - ligase, ec:6.1.1.16 - ligase, ec:6.1.1.15 - ligase, ec:6.1.1.10 - ligase…
TRINITY_DN161633_c6_g1_i1	Aminoacyl-tRNA biosynthesis	map00970	24	ec:6.1.1.6 - ligase, ec:6.1.1.7 - ligase, ec:6.1.1.9 - ligase, ec:6.1.1.2 - ligase, ec:6.1.1.3 - ligase, ec:6.1.1.4 - ligase, ec:6.1.1.5 - ligase, ec:6.1.1.1 - ligase, ec:6.3.5.7 - synthase (glutamine-hydrolysing), ec:2.1.2.9 - formyltransferase, ec:6.1.1.18 - ligase, ec:6.1.1.17 - ligase, ec:6.1.1.19 - ligase, ec:6.1.1.14 - ligase, ec:6.1.1.16 - ligase, ec:6.1.1.15 - ligase, ec:6.1.1.10 - ligase…
TRINITY_DN161633_c6_g1_i2	Aminoacyl-tRNA biosynthesis	map00970	24	ec:6.1.1.6 - ligase, ec:6.1.1.7 - ligase, ec:6.1.1.9 - ligase, ec:6.1.1.2 - ligase, ec:6.1.1.3 - ligase, ec:6.1.1.4 - ligase, ec:6.1.1.5 - ligase, ec:6.1.1.1 - ligase, ec:6.3.5.7 - synthase (glutamine-hydrolysing), ec:2.1.2.9 - formyltransferase, ec:6.1.1.18 - ligase, ec:6.1.1.17 - ligase, ec:6.1.1.19 - ligase, ec:6.1.1.14 - ligase, ec:6.1.1.16 - ligase, ec:6.1.1.15 - ligase, ec:6.1.1.10 - ligase…
TRINITY_DN161633_c6_g1_i3	Aminoacyl-tRNA biosynthesis	map00970	24	ec:6.1.1.6 - ligase, ec:6.1.1.7 - ligase, ec:6.1.1.9 - ligase, ec:6.1.1.2 - ligase, ec:6.1.1.3 - ligase, ec:6.1.1.4 - ligase, ec:6.1.1.5 - ligase, ec:6.1.1.1 - ligase, ec:6.3.5.7 - synthase (glutamine-hydrolysing), ec:2.1.2.9 - formyltransferase, ec:6.1.1.18 - ligase, ec:6.1.1.17 - ligase, ec:6.1.1.19 - ligase, ec:6.1.1.14 - ligase, ec:6.1.1.16 - ligase, ec:6.1.1.15 - ligase, ec:6.1.1.10 - ligase…
TRINITY_DN161633_c6_g1_i4	Aminoacyl-tRNA biosynthesis	map00970	24	ec:6.1.1.6 - ligase, ec:6.1.1.7 - ligase, ec:6.1.1.9 - ligase, ec:6.1.1.2 - ligase, ec:6.1.1.3 - ligase, ec:6.1.1.4 - ligase, ec:6.1.1.5 - ligase, ec:6.1.1.1 - ligase, ec:6.3.5.7 - synthase (glutamine-hydrolysing), ec:2.1.2.9 - formyltransferase, ec:6.1.1.18 - ligase, ec:6.1.1.17 - ligase, ec:6.1.1.19 - ligase, ec:6.1.1.14 - ligase, ec:6.1.1.16 - ligase, ec:6.1.1.15 - ligase, ec:6.1.1.10 - ligase…
TRINITY_DN167767_c18_g2_i19	Aminoacyl-tRNA biosynthesis	map00970	24	ec:6.1.1.6 - ligase, ec:6.1.1.7 - ligase, ec:6.1.1.9 - ligase, ec:6.1.1.2 - ligase, ec:6.1.1.3 - ligase, ec:6.1.1.4 - ligase, ec:6.1.1.5 - ligase, ec:6.1.1.1 - ligase, ec:6.3.5.7 - synthase (glutamine-hydrolysing), ec:2.1.2.9 - formyltransferase, ec:6.1.1.18 - ligase, ec:6.1.1.17 - ligase, ec:6.1.1.19 - ligase, ec:6.1.1.14 - ligase, ec:6.1.1.16 - ligase, ec:6.1.1.15 - ligase, ec:6.1.1.10 - ligase…
TRINITY_DN167767_c18_g2_i18	Aminoacyl-tRNA biosynthesis	map00970	24	ec:6.1.1.6 - ligase, ec:6.1.1.7 - ligase, ec:6.1.1.9 - ligase, ec:6.1.1.2 - ligase, ec:6.1.1.3 - ligase, ec:6.1.1.4 - ligase, ec:6.1.1.5 - ligase, ec:6.1.1.1 - ligase, ec:6.3.5.7 - synthase (glutamine-hydrolysing), ec:2.1.2.9 - formyltransferase, ec:6.1.1.18 - ligase, ec:6.1.1.17 - ligase, ec:6.1.1.19 - ligase, ec:6.1.1.14 - ligase, ec:6.1.1.16 - ligase, ec:6.1.1.15 - ligase, ec:6.1.1.10 - ligase…
TRINITY_DN167767_c18_g2_i15	Aminoacyl-tRNA biosynthesis	map00970	24	ec:6.1.1.6 - ligase, ec:6.1.1.7 - ligase, ec:6.1.1.9 - ligase, ec:6.1.1.2 - ligase, ec:6.1.1.3 - ligase, ec:6.1.1.4 - ligase, ec:6.1.1.5 - ligase, ec:6.1.1.1 - ligase, ec:6.3.5.7 - synthase (glutamine-hydrolysing), ec:2.1.2.9 - formyltransferase, ec:6.1.1.18 - ligase, ec:6.1.1.17 - ligase, ec:6.1.1.19 - ligase, ec:6.1.1.14 - ligase, ec:6.1.1.16 - ligase, ec:6.1.1.15 - ligase, ec:6.1.1.10 - ligase…
TRINITY_DN167767_c18_g2_i14	Aminoacyl-tRNA biosynthesis	map00970	24	ec:6.1.1.6 - ligase, ec:6.1.1.7 - ligase, ec:6.1.1.9 - ligase, ec:6.1.1.2 - ligase, ec:6.1.1.3 - ligase, ec:6.1.1.4 - ligase, ec:6.1.1.5 - ligase, ec:6.1.1.1 - ligase, ec:6.3.5.7 - synthase (glutamine-hydrolysing), ec:2.1.2.9 - formyltransferase, ec:6.1.1.18 - ligase, ec:6.1.1.17 - ligase, ec:6.1.1.19 - ligase, ec:6.1.1.14 - ligase, ec:6.1.1.16 - ligase, ec:6.1.1.15 - ligase, ec:6.1.1.10 - ligase…
TRINITY_DN167767_c18_g2_i17	Aminoacyl-tRNA biosynthesis	map00970	24	ec:6.1.1.6 - ligase, ec:6.1.1.7 - ligase, ec:6.1.1.9 - ligase, ec:6.1.1.2 - ligase, ec:6.1.1.3 - ligase, ec:6.1.1.4 - ligase, ec:6.1.1.5 - ligase, ec:6.1.1.1 - ligase, ec:6.3.5.7 - synthase (glutamine-hydrolysing), ec:2.1.2.9 - formyltransferase, ec:6.1.1.18 - ligase, ec:6.1.1.17 - ligase, ec:6.1.1.19 - ligase, ec:6.1.1.14 - ligase, ec:6.1.1.16 - ligase, ec:6.1.1.15 - ligase, ec:6.1.1.10 - ligase…
TRINITY_DN167767_c18_g2_i16	Aminoacyl-tRNA biosynthesis	map00970	24	ec:6.1.1.6 - ligase, ec:6.1.1.7 - ligase, ec:6.1.1.9 - ligase, ec:6.1.1.2 - ligase, ec:6.1.1.3 - ligase, ec:6.1.1.4 - ligase, ec:6.1.1.5 - ligase, ec:6.1.1.1 - ligase, ec:6.3.5.7 - synthase (glutamine-hydrolysing), ec:2.1.2.9 - formyltransferase, ec:6.1.1.18 - ligase, ec:6.1.1.17 - ligase, ec:6.1.1.19 - ligase, ec:6.1.1.14 - ligase, ec:6.1.1.16 - ligase, ec:6.1.1.15 - ligase, ec:6.1.1.10 - ligase…
TRINITY_DN167767_c18_g2_i11	Aminoacyl-tRNA biosynthesis	map00970	24	ec:6.1.1.6 - ligase, ec:6.1.1.7 - ligase, ec:6.1.1.9 - ligase, ec:6.1.1.2 - ligase, ec:6.1.1.3 - ligase, ec:6.1.1.4 - ligase, ec:6.1.1.5 - ligase, ec:6.1.1.1 - ligase, ec:6.3.5.7 - synthase (glutamine-hydrolysing), ec:2.1.2.9 - formyltransferase, ec:6.1.1.18 - ligase, ec:6.1.1.17 - ligase, ec:6.1.1.19 - ligase, ec:6.1.1.14 - ligase, ec:6.1.1.16 - ligase, ec:6.1.1.15 - ligase, ec:6.1.1.10 - ligase…
TRINITY_DN167767_c18_g2_i10	Aminoacyl-tRNA biosynthesis	map00970	24	ec:6.1.1.6 - ligase, ec:6.1.1.7 - ligase, ec:6.1.1.9 - ligase, ec:6.1.1.2 - ligase, ec:6.1.1.3 - ligase, ec:6.1.1.4 - ligase, ec:6.1.1.5 - ligase, ec:6.1.1.1 - ligase, ec:6.3.5.7 - synthase (glutamine-hydrolysing), ec:2.1.2.9 - formyltransferase, ec:6.1.1.18 - ligase, ec:6.1.1.17 - ligase, ec:6.1.1.19 - ligase, ec:6.1.1.14 - ligase, ec:6.1.1.16 - ligase, ec:6.1.1.15 - ligase, ec:6.1.1.10 - ligase…
TRINITY_DN167767_c18_g2_i13	Aminoacyl-tRNA biosynthesis	map00970	24	ec:6.1.1.6 - ligase, ec:6.1.1.7 - ligase, ec:6.1.1.9 - ligase, ec:6.1.1.2 - ligase, ec:6.1.1.3 - ligase, ec:6.1.1.4 - ligase, ec:6.1.1.5 - ligase, ec:6.1.1.1 - ligase, ec:6.3.5.7 - synthase (glutamine-hydrolysing), ec:2.1.2.9 - formyltransferase, ec:6.1.1.18 - ligase, ec:6.1.1.17 - ligase, ec:6.1.1.19 - ligase, ec:6.1.1.14 - ligase, ec:6.1.1.16 - ligase, ec:6.1.1.15 - ligase, ec:6.1.1.10 - ligase…
TRINITY_DN167767_c18_g2_i12	Aminoacyl-tRNA biosynthesis	map00970	24	ec:6.1.1.6 - ligase, ec:6.1.1.7 - ligase, ec:6.1.1.9 - ligase, ec:6.1.1.2 - ligase, ec:6.1.1.3 - ligase, ec:6.1.1.4 - ligase, ec:6.1.1.5 - ligase, ec:6.1.1.1 - ligase, ec:6.3.5.7 - synthase (glutamine-hydrolysing), ec:2.1.2.9 - formyltransferase, ec:6.1.1.18 - ligase, ec:6.1.1.17 - ligase, ec:6.1.1.19 - ligase, ec:6.1.1.14 - ligase, ec:6.1.1.16 - ligase, ec:6.1.1.15 - ligase, ec:6.1.1.10 - ligase…
TRINITY_DN167767_c18_g2_i21	Aminoacyl-tRNA biosynthesis	map00970	24	ec:6.1.1.6 - ligase, ec:6.1.1.7 - ligase, ec:6.1.1.9 - ligase, ec:6.1.1.2 - ligase, ec:6.1.1.3 - ligase, ec:6.1.1.4 - ligase, ec:6.1.1.5 - ligase, ec:6.1.1.1 - ligase, ec:6.3.5.7 - synthase (glutamine-hydrolysing), ec:2.1.2.9 - formyltransferase, ec:6.1.1.18 - ligase, ec:6.1.1.17 - ligase, ec:6.1.1.19 - ligase, ec:6.1.1.14 - ligase, ec:6.1.1.16 - ligase, ec:6.1.1.15 - ligase, ec:6.1.1.10 - ligase…
TRINITY_DN167767_c18_g2_i20	Aminoacyl-tRNA biosynthesis	map00970	24	ec:6.1.1.6 - ligase, ec:6.1.1.7 - ligase, ec:6.1.1.9 - ligase, ec:6.1.1.2 - ligase, ec:6.1.1.3 - ligase, ec:6.1.1.4 - ligase, ec:6.1.1.5 - ligase, ec:6.1.1.1 - ligase, ec:6.3.5.7 - synthase (glutamine-hydrolysing), ec:2.1.2.9 - formyltransferase, ec:6.1.1.18 - ligase, ec:6.1.1.17 - ligase, ec:6.1.1.19 - ligase, ec:6.1.1.14 - ligase, ec:6.1.1.16 - ligase, ec:6.1.1.15 - ligase, ec:6.1.1.10 - ligase…
TRINITY_DN166585_c0_g1_i6	Aminoacyl-tRNA biosynthesis	map00970	24	ec:6.1.1.6 - ligase, ec:6.1.1.7 - ligase, ec:6.1.1.9 - ligase, ec:6.1.1.2 - ligase, ec:6.1.1.3 - ligase, ec:6.1.1.4 - ligase, ec:6.1.1.5 - ligase, ec:6.1.1.1 - ligase, ec:6.3.5.7 - synthase (glutamine-hydrolysing), ec:2.1.2.9 - formyltransferase, ec:6.1.1.18 - ligase, ec:6.1.1.17 - ligase, ec:6.1.1.19 - ligase, ec:6.1.1.14 - ligase, ec:6.1.1.16 - ligase, ec:6.1.1.15 - ligase, ec:6.1.1.10 - ligase…
TRINITY_DN166585_c0_g1_i7	Aminoacyl-tRNA biosynthesis	map00970	24	ec:6.1.1.6 - ligase, ec:6.1.1.7 - ligase, ec:6.1.1.9 - ligase, ec:6.1.1.2 - ligase, ec:6.1.1.3 - ligase, ec:6.1.1.4 - ligase, ec:6.1.1.5 - ligase, ec:6.1.1.1 - ligase, ec:6.3.5.7 - synthase (glutamine-hydrolysing), ec:2.1.2.9 - formyltransferase, ec:6.1.1.18 - ligase, ec:6.1.1.17 - ligase, ec:6.1.1.19 - ligase, ec:6.1.1.14 - ligase, ec:6.1.1.16 - ligase, ec:6.1.1.15 - ligase, ec:6.1.1.10 - ligase…
TRINITY_DN166585_c0_g1_i4	Aminoacyl-tRNA biosynthesis	map00970	24	ec:6.1.1.6 - ligase, ec:6.1.1.7 - ligase, ec:6.1.1.9 - ligase, ec:6.1.1.2 - ligase, ec:6.1.1.3 - ligase, ec:6.1.1.4 - ligase, ec:6.1.1.5 - ligase, ec:6.1.1.1 - ligase, ec:6.3.5.7 - synthase (glutamine-hydrolysing), ec:2.1.2.9 - formyltransferase, ec:6.1.1.18 - ligase, ec:6.1.1.17 - ligase, ec:6.1.1.19 - ligase, ec:6.1.1.14 - ligase, ec:6.1.1.16 - ligase, ec:6.1.1.15 - ligase, ec:6.1.1.10 - ligase…
TRINITY_DN166585_c0_g1_i5	Aminoacyl-tRNA biosynthesis	map00970	24	ec:6.1.1.6 - ligase, ec:6.1.1.7 - ligase, ec:6.1.1.9 - ligase, ec:6.1.1.2 - ligase, ec:6.1.1.3 - ligase, ec:6.1.1.4 - ligase, ec:6.1.1.5 - ligase, ec:6.1.1.1 - ligase, ec:6.3.5.7 - synthase (glutamine-hydrolysing), ec:2.1.2.9 - formyltransferase, ec:6.1.1.18 - ligase, ec:6.1.1.17 - ligase, ec:6.1.1.19 - ligase, ec:6.1.1.14 - ligase, ec:6.1.1.16 - ligase, ec:6.1.1.15 - ligase, ec:6.1.1.10 - ligase…
TRINITY_DN166585_c0_g1_i2	Aminoacyl-tRNA biosynthesis	map00970	24	ec:6.1.1.6 - ligase, ec:6.1.1.7 - ligase, ec:6.1.1.9 - ligase, ec:6.1.1.2 - ligase, ec:6.1.1.3 - ligase, ec:6.1.1.4 - ligase, ec:6.1.1.5 - ligase, ec:6.1.1.1 - ligase, ec:6.3.5.7 - synthase (glutamine-hydrolysing), ec:2.1.2.9 - formyltransferase, ec:6.1.1.18 - ligase, ec:6.1.1.17 - ligase, ec:6.1.1.19 - ligase, ec:6.1.1.14 - ligase, ec:6.1.1.16 - ligase, ec:6.1.1.15 - ligase, ec:6.1.1.10 - ligase…
TRINITY_DN166585_c0_g1_i3	Aminoacyl-tRNA biosynthesis	map00970	24	ec:6.1.1.6 - ligase, ec:6.1.1.7 - ligase, ec:6.1.1.9 - ligase, ec:6.1.1.2 - ligase, ec:6.1.1.3 - ligase, ec:6.1.1.4 - ligase, ec:6.1.1.5 - ligase, ec:6.1.1.1 - ligase, ec:6.3.5.7 - synthase (glutamine-hydrolysing), ec:2.1.2.9 - formyltransferase, ec:6.1.1.18 - ligase, ec:6.1.1.17 - ligase, ec:6.1.1.19 - ligase, ec:6.1.1.14 - ligase, ec:6.1.1.16 - ligase, ec:6.1.1.15 - ligase, ec:6.1.1.10 - ligase…
TRINITY_DN166585_c0_g1_i1	Aminoacyl-tRNA biosynthesis	map00970	24	ec:6.1.1.6 - ligase, ec:6.1.1.7 - ligase, ec:6.1.1.9 - ligase, ec:6.1.1.2 - ligase, ec:6.1.1.3 - ligase, ec:6.1.1.4 - ligase, ec:6.1.1.5 - ligase, ec:6.1.1.1 - ligase, ec:6.3.5.7 - synthase (glutamine-hydrolysing), ec:2.1.2.9 - formyltransferase, ec:6.1.1.18 - ligase, ec:6.1.1.17 - ligase, ec:6.1.1.19 - ligase, ec:6.1.1.14 - ligase, ec:6.1.1.16 - ligase, ec:6.1.1.15 - ligase, ec:6.1.1.10 - ligase…
TRINITY_DN164852_c4_g1_i7	Aminoacyl-tRNA biosynthesis	map00970	24	ec:6.1.1.6 - ligase, ec:6.1.1.7 - ligase, ec:6.1.1.9 - ligase, ec:6.1.1.2 - ligase, ec:6.1.1.3 - ligase, ec:6.1.1.4 - ligase, ec:6.1.1.5 - ligase, ec:6.1.1.1 - ligase, ec:6.3.5.7 - synthase (glutamine-hydrolysing), ec:2.1.2.9 - formyltransferase, ec:6.1.1.18 - ligase, ec:6.1.1.17 - ligase, ec:6.1.1.19 - ligase, ec:6.1.1.14 - ligase, ec:6.1.1.16 - ligase, ec:6.1.1.15 - ligase, ec:6.1.1.10 - ligase…
TRINITY_DN164852_c4_g1_i8	Aminoacyl-tRNA biosynthesis	map00970	24	ec:6.1.1.6 - ligase, ec:6.1.1.7 - ligase, ec:6.1.1.9 - ligase, ec:6.1.1.2 - ligase, ec:6.1.1.3 - ligase, ec:6.1.1.4 - ligase, ec:6.1.1.5 - ligase, ec:6.1.1.1 - ligase, ec:6.3.5.7 - synthase (glutamine-hydrolysing), ec:2.1.2.9 - formyltransferase, ec:6.1.1.18 - ligase, ec:6.1.1.17 - ligase, ec:6.1.1.19 - ligase, ec:6.1.1.14 - ligase, ec:6.1.1.16 - ligase, ec:6.1.1.15 - ligase, ec:6.1.1.10 - ligase…
TRINITY_DN164852_c4_g1_i9	Aminoacyl-tRNA biosynthesis	map00970	24	ec:6.1.1.6 - ligase, ec:6.1.1.7 - ligase, ec:6.1.1.9 - ligase, ec:6.1.1.2 - ligase, ec:6.1.1.3 - ligase, ec:6.1.1.4 - ligase, ec:6.1.1.5 - ligase, ec:6.1.1.1 - ligase, ec:6.3.5.7 - synthase (glutamine-hydrolysing), ec:2.1.2.9 - formyltransferase, ec:6.1.1.18 - ligase, ec:6.1.1.17 - ligase, ec:6.1.1.19 - ligase, ec:6.1.1.14 - ligase, ec:6.1.1.16 - ligase, ec:6.1.1.15 - ligase, ec:6.1.1.10 - ligase…
TRINITY_DN164852_c4_g1_i3	Aminoacyl-tRNA biosynthesis	map00970	24	ec:6.1.1.6 - ligase, ec:6.1.1.7 - ligase, ec:6.1.1.9 - ligase, ec:6.1.1.2 - ligase, ec:6.1.1.3 - ligase, ec:6.1.1.4 - ligase, ec:6.1.1.5 - ligase, ec:6.1.1.1 - ligase, ec:6.3.5.7 - synthase (glutamine-hydrolysing), ec:2.1.2.9 - formyltransferase, ec:6.1.1.18 - ligase, ec:6.1.1.17 - ligase, ec:6.1.1.19 - ligase, ec:6.1.1.14 - ligase, ec:6.1.1.16 - ligase, ec:6.1.1.15 - ligase, ec:6.1.1.10 - ligase…
TRINITY_DN164852_c4_g1_i4	Aminoacyl-tRNA biosynthesis	map00970	24	ec:6.1.1.6 - ligase, ec:6.1.1.7 - ligase, ec:6.1.1.9 - ligase, ec:6.1.1.2 - ligase, ec:6.1.1.3 - ligase, ec:6.1.1.4 - ligase, ec:6.1.1.5 - ligase, ec:6.1.1.1 - ligase, ec:6.3.5.7 - synthase (glutamine-hydrolysing), ec:2.1.2.9 - formyltransferase, ec:6.1.1.18 - ligase, ec:6.1.1.17 - ligase, ec:6.1.1.19 - ligase, ec:6.1.1.14 - ligase, ec:6.1.1.16 - ligase, ec:6.1.1.15 - ligase, ec:6.1.1.10 - ligase…
TRINITY_DN164852_c4_g1_i5	Aminoacyl-tRNA biosynthesis	map00970	24	ec:6.1.1.6 - ligase, ec:6.1.1.7 - ligase, ec:6.1.1.9 - ligase, ec:6.1.1.2 - ligase, ec:6.1.1.3 - ligase, ec:6.1.1.4 - ligase, ec:6.1.1.5 - ligase, ec:6.1.1.1 - ligase, ec:6.3.5.7 - synthase (glutamine-hydrolysing), ec:2.1.2.9 - formyltransferase, ec:6.1.1.18 - ligase, ec:6.1.1.17 - ligase, ec:6.1.1.19 - ligase, ec:6.1.1.14 - ligase, ec:6.1.1.16 - ligase, ec:6.1.1.15 - ligase, ec:6.1.1.10 - ligase…
TRINITY_DN164852_c4_g1_i6	Aminoacyl-tRNA biosynthesis	map00970	24	ec:6.1.1.6 - ligase, ec:6.1.1.7 - ligase, ec:6.1.1.9 - ligase, ec:6.1.1.2 - ligase, ec:6.1.1.3 - ligase, ec:6.1.1.4 - ligase, ec:6.1.1.5 - ligase, ec:6.1.1.1 - ligase, ec:6.3.5.7 - synthase (glutamine-hydrolysing), ec:2.1.2.9 - formyltransferase, ec:6.1.1.18 - ligase, ec:6.1.1.17 - ligase, ec:6.1.1.19 - ligase, ec:6.1.1.14 - ligase, ec:6.1.1.16 - ligase, ec:6.1.1.15 - ligase, ec:6.1.1.10 - ligase…
TRINITY_DN164852_c4_g1_i1	Aminoacyl-tRNA biosynthesis	map00970	24	ec:6.1.1.6 - ligase, ec:6.1.1.7 - ligase, ec:6.1.1.9 - ligase, ec:6.1.1.2 - ligase, ec:6.1.1.3 - ligase, ec:6.1.1.4 - ligase, ec:6.1.1.5 - ligase, ec:6.1.1.1 - ligase, ec:6.3.5.7 - synthase (glutamine-hydrolysing), ec:2.1.2.9 - formyltransferase, ec:6.1.1.18 - ligase, ec:6.1.1.17 - ligase, ec:6.1.1.19 - ligase, ec:6.1.1.14 - ligase, ec:6.1.1.16 - ligase, ec:6.1.1.15 - ligase, ec:6.1.1.10 - ligase…
TRINITY_DN164852_c4_g1_i2	Aminoacyl-tRNA biosynthesis	map00970	24	ec:6.1.1.6 - ligase, ec:6.1.1.7 - ligase, ec:6.1.1.9 - ligase, ec:6.1.1.2 - ligase, ec:6.1.1.3 - ligase, ec:6.1.1.4 - ligase, ec:6.1.1.5 - ligase, ec:6.1.1.1 - ligase, ec:6.3.5.7 - synthase (glutamine-hydrolysing), ec:2.1.2.9 - formyltransferase, ec:6.1.1.18 - ligase, ec:6.1.1.17 - ligase, ec:6.1.1.19 - ligase, ec:6.1.1.14 - ligase, ec:6.1.1.16 - ligase, ec:6.1.1.15 - ligase, ec:6.1.1.10 - ligase…
TRINITY_DN164250_c5_g2_i10	Aminoacyl-tRNA biosynthesis	map00970	24	ec:6.1.1.6 - ligase, ec:6.1.1.7 - ligase, ec:6.1.1.9 - ligase, ec:6.1.1.2 - ligase, ec:6.1.1.3 - ligase, ec:6.1.1.4 - ligase, ec:6.1.1.5 - ligase, ec:6.1.1.1 - ligase, ec:6.3.5.7 - synthase (glutamine-hydrolysing), ec:2.1.2.9 - formyltransferase, ec:6.1.1.18 - ligase, ec:6.1.1.17 - ligase, ec:6.1.1.19 - ligase, ec:6.1.1.14 - ligase, ec:6.1.1.16 - ligase, ec:6.1.1.15 - ligase, ec:6.1.1.10 - ligase…
TRINITY_DN164250_c5_g2_i11	Aminoacyl-tRNA biosynthesis	map00970	24	ec:6.1.1.6 - ligase, ec:6.1.1.7 - ligase, ec:6.1.1.9 - ligase, ec:6.1.1.2 - ligase, ec:6.1.1.3 - ligase, ec:6.1.1.4 - ligase, ec:6.1.1.5 - ligase, ec:6.1.1.1 - ligase, ec:6.3.5.7 - synthase (glutamine-hydrolysing), ec:2.1.2.9 - formyltransferase, ec:6.1.1.18 - ligase, ec:6.1.1.17 - ligase, ec:6.1.1.19 - ligase, ec:6.1.1.14 - ligase, ec:6.1.1.16 - ligase, ec:6.1.1.15 - ligase, ec:6.1.1.10 - ligase…
TRINITY_DN160583_c7_g1_i10	Aminoacyl-tRNA biosynthesis	map00970	24	ec:6.1.1.6 - ligase, ec:6.1.1.7 - ligase, ec:6.1.1.9 - ligase, ec:6.1.1.2 - ligase, ec:6.1.1.3 - ligase, ec:6.1.1.4 - ligase, ec:6.1.1.5 - ligase, ec:6.1.1.1 - ligase, ec:6.3.5.7 - synthase (glutamine-hydrolysing), ec:2.1.2.9 - formyltransferase, ec:6.1.1.18 - ligase, ec:6.1.1.17 - ligase, ec:6.1.1.19 - ligase, ec:6.1.1.14 - ligase, ec:6.1.1.16 - ligase, ec:6.1.1.15 - ligase, ec:6.1.1.10 - ligase…
TRINITY_DN167172_c9_g1_i8	Aminoacyl-tRNA biosynthesis	map00970	24	ec:6.1.1.6 - ligase, ec:6.1.1.7 - ligase, ec:6.1.1.9 - ligase, ec:6.1.1.2 - ligase, ec:6.1.1.3 - ligase, ec:6.1.1.4 - ligase, ec:6.1.1.5 - ligase, ec:6.1.1.1 - ligase, ec:6.3.5.7 - synthase (glutamine-hydrolysing), ec:2.1.2.9 - formyltransferase, ec:6.1.1.18 - ligase, ec:6.1.1.17 - ligase, ec:6.1.1.19 - ligase, ec:6.1.1.14 - ligase, ec:6.1.1.16 - ligase, ec:6.1.1.15 - ligase, ec:6.1.1.10 - ligase…
TRINITY_DN167172_c9_g1_i4	Aminoacyl-tRNA biosynthesis	map00970	24	ec:6.1.1.6 - ligase, ec:6.1.1.7 - ligase, ec:6.1.1.9 - ligase, ec:6.1.1.2 - ligase, ec:6.1.1.3 - ligase, ec:6.1.1.4 - ligase, ec:6.1.1.5 - ligase, ec:6.1.1.1 - ligase, ec:6.3.5.7 - synthase (glutamine-hydrolysing), ec:2.1.2.9 - formyltransferase, ec:6.1.1.18 - ligase, ec:6.1.1.17 - ligase, ec:6.1.1.19 - ligase, ec:6.1.1.14 - ligase, ec:6.1.1.16 - ligase, ec:6.1.1.15 - ligase, ec:6.1.1.10 - ligase…
TRINITY_DN167172_c9_g1_i5	Aminoacyl-tRNA biosynthesis	map00970	24	ec:6.1.1.6 - ligase, ec:6.1.1.7 - ligase, ec:6.1.1.9 - ligase, ec:6.1.1.2 - ligase, ec:6.1.1.3 - ligase, ec:6.1.1.4 - ligase, ec:6.1.1.5 - ligase, ec:6.1.1.1 - ligase, ec:6.3.5.7 - synthase (glutamine-hydrolysing), ec:2.1.2.9 - formyltransferase, ec:6.1.1.18 - ligase, ec:6.1.1.17 - ligase, ec:6.1.1.19 - ligase, ec:6.1.1.14 - ligase, ec:6.1.1.16 - ligase, ec:6.1.1.15 - ligase, ec:6.1.1.10 - ligase…
TRINITY_DN163629_c12_g1_i6	Aminoacyl-tRNA biosynthesis	map00970	24	ec:6.1.1.6 - ligase, ec:6.1.1.7 - ligase, ec:6.1.1.9 - ligase, ec:6.1.1.2 - ligase, ec:6.1.1.3 - ligase, ec:6.1.1.4 - ligase, ec:6.1.1.5 - ligase, ec:6.1.1.1 - ligase, ec:6.3.5.7 - synthase (glutamine-hydrolysing), ec:2.1.2.9 - formyltransferase, ec:6.1.1.18 - ligase, ec:6.1.1.17 - ligase, ec:6.1.1.19 - ligase, ec:6.1.1.14 - ligase, ec:6.1.1.16 - ligase, ec:6.1.1.15 - ligase, ec:6.1.1.10 - ligase…
TRINITY_DN163629_c12_g1_i3	Aminoacyl-tRNA biosynthesis	map00970	24	ec:6.1.1.6 - ligase, ec:6.1.1.7 - ligase, ec:6.1.1.9 - ligase, ec:6.1.1.2 - ligase, ec:6.1.1.3 - ligase, ec:6.1.1.4 - ligase, ec:6.1.1.5 - ligase, ec:6.1.1.1 - ligase, ec:6.3.5.7 - synthase (glutamine-hydrolysing), ec:2.1.2.9 - formyltransferase, ec:6.1.1.18 - ligase, ec:6.1.1.17 - ligase, ec:6.1.1.19 - ligase, ec:6.1.1.14 - ligase, ec:6.1.1.16 - ligase, ec:6.1.1.15 - ligase, ec:6.1.1.10 - ligase…
CUFF.15163.1	Aminoacyl-tRNA biosynthesis	map00970	24	ec:6.1.1.6 - ligase, ec:6.1.1.7 - ligase, ec:6.1.1.9 - ligase, ec:6.1.1.2 - ligase, ec:6.1.1.3 - ligase, ec:6.1.1.4 - ligase, ec:6.1.1.5 - ligase, ec:6.1.1.1 - ligase, ec:6.3.5.7 - synthase (glutamine-hydrolysing), ec:2.1.2.9 - formyltransferase, ec:6.1.1.18 - ligase, ec:6.1.1.17 - ligase, ec:6.1.1.19 - ligase, ec:6.1.1.14 - ligase, ec:6.1.1.16 - ligase, ec:6.1.1.15 - ligase, ec:6.1.1.10 - ligase…
TRINITY_DN166770_c4_g1_i7	Aminoacyl-tRNA biosynthesis	map00970	24	ec:6.1.1.6 - ligase, ec:6.1.1.7 - ligase, ec:6.1.1.9 - ligase, ec:6.1.1.2 - ligase, ec:6.1.1.3 - ligase, ec:6.1.1.4 - ligase, ec:6.1.1.5 - ligase, ec:6.1.1.1 - ligase, ec:6.3.5.7 - synthase (glutamine-hydrolysing), ec:2.1.2.9 - formyltransferase, ec:6.1.1.18 - ligase, ec:6.1.1.17 - ligase, ec:6.1.1.19 - ligase, ec:6.1.1.14 - ligase, ec:6.1.1.16 - ligase, ec:6.1.1.15 - ligase, ec:6.1.1.10 - ligase…
TRINITY_DN166770_c4_g1_i4	Aminoacyl-tRNA biosynthesis	map00970	24	ec:6.1.1.6 - ligase, ec:6.1.1.7 - ligase, ec:6.1.1.9 - ligase, ec:6.1.1.2 - ligase, ec:6.1.1.3 - ligase, ec:6.1.1.4 - ligase, ec:6.1.1.5 - ligase, ec:6.1.1.1 - ligase, ec:6.3.5.7 - synthase (glutamine-hydrolysing), ec:2.1.2.9 - formyltransferase, ec:6.1.1.18 - ligase, ec:6.1.1.17 - ligase, ec:6.1.1.19 - ligase, ec:6.1.1.14 - ligase, ec:6.1.1.16 - ligase, ec:6.1.1.15 - ligase, ec:6.1.1.10 - ligase…
TRINITY_DN166770_c4_g1_i5	Aminoacyl-tRNA biosynthesis	map00970	24	ec:6.1.1.6 - ligase, ec:6.1.1.7 - ligase, ec:6.1.1.9 - ligase, ec:6.1.1.2 - ligase, ec:6.1.1.3 - ligase, ec:6.1.1.4 - ligase, ec:6.1.1.5 - ligase, ec:6.1.1.1 - ligase, ec:6.3.5.7 - synthase (glutamine-hydrolysing), ec:2.1.2.9 - formyltransferase, ec:6.1.1.18 - ligase, ec:6.1.1.17 - ligase, ec:6.1.1.19 - ligase, ec:6.1.1.14 - ligase, ec:6.1.1.16 - ligase, ec:6.1.1.15 - ligase, ec:6.1.1.10 - ligase…
TRINITY_DN166770_c4_g1_i2	Aminoacyl-tRNA biosynthesis	map00970	24	ec:6.1.1.6 - ligase, ec:6.1.1.7 - ligase, ec:6.1.1.9 - ligase, ec:6.1.1.2 - ligase, ec:6.1.1.3 - ligase, ec:6.1.1.4 - ligase, ec:6.1.1.5 - ligase, ec:6.1.1.1 - ligase, ec:6.3.5.7 - synthase (glutamine-hydrolysing), ec:2.1.2.9 - formyltransferase, ec:6.1.1.18 - ligase, ec:6.1.1.17 - ligase, ec:6.1.1.19 - ligase, ec:6.1.1.14 - ligase, ec:6.1.1.16 - ligase, ec:6.1.1.15 - ligase, ec:6.1.1.10 - ligase…
TRINITY_DN165319_c11_g1_i1	Aminoacyl-tRNA biosynthesis	map00970	24	ec:6.1.1.6 - ligase, ec:6.1.1.7 - ligase, ec:6.1.1.9 - ligase, ec:6.1.1.2 - ligase, ec:6.1.1.3 - ligase, ec:6.1.1.4 - ligase, ec:6.1.1.5 - ligase, ec:6.1.1.1 - ligase, ec:6.3.5.7 - synthase (glutamine-hydrolysing), ec:2.1.2.9 - formyltransferase, ec:6.1.1.18 - ligase, ec:6.1.1.17 - ligase, ec:6.1.1.19 - ligase, ec:6.1.1.14 - ligase, ec:6.1.1.16 - ligase, ec:6.1.1.15 - ligase, ec:6.1.1.10 - ligase…
TRINITY_DN165319_c11_g1_i2	Aminoacyl-tRNA biosynthesis	map00970	24	ec:6.1.1.6 - ligase, ec:6.1.1.7 - ligase, ec:6.1.1.9 - ligase, ec:6.1.1.2 - ligase, ec:6.1.1.3 - ligase, ec:6.1.1.4 - ligase, ec:6.1.1.5 - ligase, ec:6.1.1.1 - ligase, ec:6.3.5.7 - synthase (glutamine-hydrolysing), ec:2.1.2.9 - formyltransferase, ec:6.1.1.18 - ligase, ec:6.1.1.17 - ligase, ec:6.1.1.19 - ligase, ec:6.1.1.14 - ligase, ec:6.1.1.16 - ligase, ec:6.1.1.15 - ligase, ec:6.1.1.10 - ligase…
TRINITY_DN166522_c8_g1_i1	Aminoacyl-tRNA biosynthesis	map00970	24	ec:6.1.1.6 - ligase, ec:6.1.1.7 - ligase, ec:6.1.1.9 - ligase, ec:6.1.1.2 - ligase, ec:6.1.1.3 - ligase, ec:6.1.1.4 - ligase, ec:6.1.1.5 - ligase, ec:6.1.1.1 - ligase, ec:6.3.5.7 - synthase (glutamine-hydrolysing), ec:2.1.2.9 - formyltransferase, ec:6.1.1.18 - ligase, ec:6.1.1.17 - ligase, ec:6.1.1.19 - ligase, ec:6.1.1.14 - ligase, ec:6.1.1.16 - ligase, ec:6.1.1.15 - ligase, ec:6.1.1.10 - ligase…
TRINITY_DN161158_c4_g1_i1	Aminoacyl-tRNA biosynthesis	map00970	24	ec:6.1.1.6 - ligase, ec:6.1.1.7 - ligase, ec:6.1.1.9 - ligase, ec:6.1.1.2 - ligase, ec:6.1.1.3 - ligase, ec:6.1.1.4 - ligase, ec:6.1.1.5 - ligase, ec:6.1.1.1 - ligase, ec:6.3.5.7 - synthase (glutamine-hydrolysing), ec:2.1.2.9 - formyltransferase, ec:6.1.1.18 - ligase, ec:6.1.1.17 - ligase, ec:6.1.1.19 - ligase, ec:6.1.1.14 - ligase, ec:6.1.1.16 - ligase, ec:6.1.1.15 - ligase, ec:6.1.1.10 - ligase…
TRINITY_DN161158_c4_g1_i2	Aminoacyl-tRNA biosynthesis	map00970	24	ec:6.1.1.6 - ligase, ec:6.1.1.7 - ligase, ec:6.1.1.9 - ligase, ec:6.1.1.2 - ligase, ec:6.1.1.3 - ligase, ec:6.1.1.4 - ligase, ec:6.1.1.5 - ligase, ec:6.1.1.1 - ligase, ec:6.3.5.7 - synthase (glutamine-hydrolysing), ec:2.1.2.9 - formyltransferase, ec:6.1.1.18 - ligase, ec:6.1.1.17 - ligase, ec:6.1.1.19 - ligase, ec:6.1.1.14 - ligase, ec:6.1.1.16 - ligase, ec:6.1.1.15 - ligase, ec:6.1.1.10 - ligase…
TRINITY_DN161158_c4_g1_i3	Aminoacyl-tRNA biosynthesis	map00970	24	ec:6.1.1.6 - ligase, ec:6.1.1.7 - ligase, ec:6.1.1.9 - ligase, ec:6.1.1.2 - ligase, ec:6.1.1.3 - ligase, ec:6.1.1.4 - ligase, ec:6.1.1.5 - ligase, ec:6.1.1.1 - ligase, ec:6.3.5.7 - synthase (glutamine-hydrolysing), ec:2.1.2.9 - formyltransferase, ec:6.1.1.18 - ligase, ec:6.1.1.17 - ligase, ec:6.1.1.19 - ligase, ec:6.1.1.14 - ligase, ec:6.1.1.16 - ligase, ec:6.1.1.15 - ligase, ec:6.1.1.10 - ligase…
TRINITY_DN161158_c4_g1_i4	Aminoacyl-tRNA biosynthesis	map00970	24	ec:6.1.1.6 - ligase, ec:6.1.1.7 - ligase, ec:6.1.1.9 - ligase, ec:6.1.1.2 - ligase, ec:6.1.1.3 - ligase, ec:6.1.1.4 - ligase, ec:6.1.1.5 - ligase, ec:6.1.1.1 - ligase, ec:6.3.5.7 - synthase (glutamine-hydrolysing), ec:2.1.2.9 - formyltransferase, ec:6.1.1.18 - ligase, ec:6.1.1.17 - ligase, ec:6.1.1.19 - ligase, ec:6.1.1.14 - ligase, ec:6.1.1.16 - ligase, ec:6.1.1.15 - ligase, ec:6.1.1.10 - ligase…
TRINITY_DN161158_c4_g1_i5	Aminoacyl-tRNA biosynthesis	map00970	24	ec:6.1.1.6 - ligase, ec:6.1.1.7 - ligase, ec:6.1.1.9 - ligase, ec:6.1.1.2 - ligase, ec:6.1.1.3 - ligase, ec:6.1.1.4 - ligase, ec:6.1.1.5 - ligase, ec:6.1.1.1 - ligase, ec:6.3.5.7 - synthase (glutamine-hydrolysing), ec:2.1.2.9 - formyltransferase, ec:6.1.1.18 - ligase, ec:6.1.1.17 - ligase, ec:6.1.1.19 - ligase, ec:6.1.1.14 - ligase, ec:6.1.1.16 - ligase, ec:6.1.1.15 - ligase, ec:6.1.1.10 - ligase…
TRINITY_DN162186_c10_g2_i1	Aminoacyl-tRNA biosynthesis	map00970	24	ec:6.1.1.6 - ligase, ec:6.1.1.7 - ligase, ec:6.1.1.9 - ligase, ec:6.1.1.2 - ligase, ec:6.1.1.3 - ligase, ec:6.1.1.4 - ligase, ec:6.1.1.5 - ligase, ec:6.1.1.1 - ligase, ec:6.3.5.7 - synthase (glutamine-hydrolysing), ec:2.1.2.9 - formyltransferase, ec:6.1.1.18 - ligase, ec:6.1.1.17 - ligase, ec:6.1.1.19 - ligase, ec:6.1.1.14 - ligase, ec:6.1.1.16 - ligase, ec:6.1.1.15 - ligase, ec:6.1.1.10 - ligase…
TRINITY_DN162186_c10_g2_i2	Aminoacyl-tRNA biosynthesis	map00970	24	ec:6.1.1.6 - ligase, ec:6.1.1.7 - ligase, ec:6.1.1.9 - ligase, ec:6.1.1.2 - ligase, ec:6.1.1.3 - ligase, ec:6.1.1.4 - ligase, ec:6.1.1.5 - ligase, ec:6.1.1.1 - ligase, ec:6.3.5.7 - synthase (glutamine-hydrolysing), ec:2.1.2.9 - formyltransferase, ec:6.1.1.18 - ligase, ec:6.1.1.17 - ligase, ec:6.1.1.19 - ligase, ec:6.1.1.14 - ligase, ec:6.1.1.16 - ligase, ec:6.1.1.15 - ligase, ec:6.1.1.10 - ligase…
TRINITY_DN168239_c16_g3_i1	Aminoacyl-tRNA biosynthesis	map00970	24	ec:6.1.1.6 - ligase, ec:6.1.1.7 - ligase, ec:6.1.1.9 - ligase, ec:6.1.1.2 - ligase, ec:6.1.1.3 - ligase, ec:6.1.1.4 - ligase, ec:6.1.1.5 - ligase, ec:6.1.1.1 - ligase, ec:6.3.5.7 - synthase (glutamine-hydrolysing), ec:2.1.2.9 - formyltransferase, ec:6.1.1.18 - ligase, ec:6.1.1.17 - ligase, ec:6.1.1.19 - ligase, ec:6.1.1.14 - ligase, ec:6.1.1.16 - ligase, ec:6.1.1.15 - ligase, ec:6.1.1.10 - ligase…
TRINITY_DN165528_c2_g1_i22	Aminoacyl-tRNA biosynthesis	map00970	24	ec:6.1.1.6 - ligase, ec:6.1.1.7 - ligase, ec:6.1.1.9 - ligase, ec:6.1.1.2 - ligase, ec:6.1.1.3 - ligase, ec:6.1.1.4 - ligase, ec:6.1.1.5 - ligase, ec:6.1.1.1 - ligase, ec:6.3.5.7 - synthase (glutamine-hydrolysing), ec:2.1.2.9 - formyltransferase, ec:6.1.1.18 - ligase, ec:6.1.1.17 - ligase, ec:6.1.1.19 - ligase, ec:6.1.1.14 - ligase, ec:6.1.1.16 - ligase, ec:6.1.1.15 - ligase, ec:6.1.1.10 - ligase…
TRINITY_DN165528_c2_g1_i23	Aminoacyl-tRNA biosynthesis	map00970	24	ec:6.1.1.6 - ligase, ec:6.1.1.7 - ligase, ec:6.1.1.9 - ligase, ec:6.1.1.2 - ligase, ec:6.1.1.3 - ligase, ec:6.1.1.4 - ligase, ec:6.1.1.5 - ligase, ec:6.1.1.1 - ligase, ec:6.3.5.7 - synthase (glutamine-hydrolysing), ec:2.1.2.9 - formyltransferase, ec:6.1.1.18 - ligase, ec:6.1.1.17 - ligase, ec:6.1.1.19 - ligase, ec:6.1.1.14 - ligase, ec:6.1.1.16 - ligase, ec:6.1.1.15 - ligase, ec:6.1.1.10 - ligase…
TRINITY_DN165528_c2_g1_i20	Aminoacyl-tRNA biosynthesis	map00970	24	ec:6.1.1.6 - ligase, ec:6.1.1.7 - ligase, ec:6.1.1.9 - ligase, ec:6.1.1.2 - ligase, ec:6.1.1.3 - ligase, ec:6.1.1.4 - ligase, ec:6.1.1.5 - ligase, ec:6.1.1.1 - ligase, ec:6.3.5.7 - synthase (glutamine-hydrolysing), ec:2.1.2.9 - formyltransferase, ec:6.1.1.18 - ligase, ec:6.1.1.17 - ligase, ec:6.1.1.19 - ligase, ec:6.1.1.14 - ligase, ec:6.1.1.16 - ligase, ec:6.1.1.15 - ligase, ec:6.1.1.10 - ligase…
TRINITY_DN165528_c2_g1_i21	Aminoacyl-tRNA biosynthesis	map00970	24	ec:6.1.1.6 - ligase, ec:6.1.1.7 - ligase, ec:6.1.1.9 - ligase, ec:6.1.1.2 - ligase, ec:6.1.1.3 - ligase, ec:6.1.1.4 - ligase, ec:6.1.1.5 - ligase, ec:6.1.1.1 - ligase, ec:6.3.5.7 - synthase (glutamine-hydrolysing), ec:2.1.2.9 - formyltransferase, ec:6.1.1.18 - ligase, ec:6.1.1.17 - ligase, ec:6.1.1.19 - ligase, ec:6.1.1.14 - ligase, ec:6.1.1.16 - ligase, ec:6.1.1.15 - ligase, ec:6.1.1.10 - ligase…
TRINITY_DN165528_c2_g1_i26	Aminoacyl-tRNA biosynthesis	map00970	24	ec:6.1.1.6 - ligase, ec:6.1.1.7 - ligase, ec:6.1.1.9 - ligase, ec:6.1.1.2 - ligase, ec:6.1.1.3 - ligase, ec:6.1.1.4 - ligase, ec:6.1.1.5 - ligase, ec:6.1.1.1 - ligase, ec:6.3.5.7 - synthase (glutamine-hydrolysing), ec:2.1.2.9 - formyltransferase, ec:6.1.1.18 - ligase, ec:6.1.1.17 - ligase, ec:6.1.1.19 - ligase, ec:6.1.1.14 - ligase, ec:6.1.1.16 - ligase, ec:6.1.1.15 - ligase, ec:6.1.1.10 - ligase…
TRINITY_DN165528_c2_g1_i24	Aminoacyl-tRNA biosynthesis	map00970	24	ec:6.1.1.6 - ligase, ec:6.1.1.7 - ligase, ec:6.1.1.9 - ligase, ec:6.1.1.2 - ligase, ec:6.1.1.3 - ligase, ec:6.1.1.4 - ligase, ec:6.1.1.5 - ligase, ec:6.1.1.1 - ligase, ec:6.3.5.7 - synthase (glutamine-hydrolysing), ec:2.1.2.9 - formyltransferase, ec:6.1.1.18 - ligase, ec:6.1.1.17 - ligase, ec:6.1.1.19 - ligase, ec:6.1.1.14 - ligase, ec:6.1.1.16 - ligase, ec:6.1.1.15 - ligase, ec:6.1.1.10 - ligase…
TRINITY_DN165528_c2_g1_i25	Aminoacyl-tRNA biosynthesis	map00970	24	ec:6.1.1.6 - ligase, ec:6.1.1.7 - ligase, ec:6.1.1.9 - ligase, ec:6.1.1.2 - ligase, ec:6.1.1.3 - ligase, ec:6.1.1.4 - ligase, ec:6.1.1.5 - ligase, ec:6.1.1.1 - ligase, ec:6.3.5.7 - synthase (glutamine-hydrolysing), ec:2.1.2.9 - formyltransferase, ec:6.1.1.18 - ligase, ec:6.1.1.17 - ligase, ec:6.1.1.19 - ligase, ec:6.1.1.14 - ligase, ec:6.1.1.16 - ligase, ec:6.1.1.15 - ligase, ec:6.1.1.10 - ligase…
TRINITY_DN165528_c2_g1_i11	Aminoacyl-tRNA biosynthesis	map00970	24	ec:6.1.1.6 - ligase, ec:6.1.1.7 - ligase, ec:6.1.1.9 - ligase, ec:6.1.1.2 - ligase, ec:6.1.1.3 - ligase, ec:6.1.1.4 - ligase, ec:6.1.1.5 - ligase, ec:6.1.1.1 - ligase, ec:6.3.5.7 - synthase (glutamine-hydrolysing), ec:2.1.2.9 - formyltransferase, ec:6.1.1.18 - ligase, ec:6.1.1.17 - ligase, ec:6.1.1.19 - ligase, ec:6.1.1.14 - ligase, ec:6.1.1.16 - ligase, ec:6.1.1.15 - ligase, ec:6.1.1.10 - ligase…
TRINITY_DN165528_c2_g1_i12	Aminoacyl-tRNA biosynthesis	map00970	24	ec:6.1.1.6 - ligase, ec:6.1.1.7 - ligase, ec:6.1.1.9 - ligase, ec:6.1.1.2 - ligase, ec:6.1.1.3 - ligase, ec:6.1.1.4 - ligase, ec:6.1.1.5 - ligase, ec:6.1.1.1 - ligase, ec:6.3.5.7 - synthase (glutamine-hydrolysing), ec:2.1.2.9 - formyltransferase, ec:6.1.1.18 - ligase, ec:6.1.1.17 - ligase, ec:6.1.1.19 - ligase, ec:6.1.1.14 - ligase, ec:6.1.1.16 - ligase, ec:6.1.1.15 - ligase, ec:6.1.1.10 - ligase…
TRINITY_DN165528_c2_g1_i10	Aminoacyl-tRNA biosynthesis	map00970	24	ec:6.1.1.6 - ligase, ec:6.1.1.7 - ligase, ec:6.1.1.9 - ligase, ec:6.1.1.2 - ligase, ec:6.1.1.3 - ligase, ec:6.1.1.4 - ligase, ec:6.1.1.5 - ligase, ec:6.1.1.1 - ligase, ec:6.3.5.7 - synthase (glutamine-hydrolysing), ec:2.1.2.9 - formyltransferase, ec:6.1.1.18 - ligase, ec:6.1.1.17 - ligase, ec:6.1.1.19 - ligase, ec:6.1.1.14 - ligase, ec:6.1.1.16 - ligase, ec:6.1.1.15 - ligase, ec:6.1.1.10 - ligase…
TRINITY_DN165528_c2_g1_i19	Aminoacyl-tRNA biosynthesis	map00970	24	ec:6.1.1.6 - ligase, ec:6.1.1.7 - ligase, ec:6.1.1.9 - ligase, ec:6.1.1.2 - ligase, ec:6.1.1.3 - ligase, ec:6.1.1.4 - ligase, ec:6.1.1.5 - ligase, ec:6.1.1.1 - ligase, ec:6.3.5.7 - synthase (glutamine-hydrolysing), ec:2.1.2.9 - formyltransferase, ec:6.1.1.18 - ligase, ec:6.1.1.17 - ligase, ec:6.1.1.19 - ligase, ec:6.1.1.14 - ligase, ec:6.1.1.16 - ligase, ec:6.1.1.15 - ligase, ec:6.1.1.10 - ligase…
TRINITY_DN165528_c2_g1_i17	Aminoacyl-tRNA biosynthesis	map00970	24	ec:6.1.1.6 - ligase, ec:6.1.1.7 - ligase, ec:6.1.1.9 - ligase, ec:6.1.1.2 - ligase, ec:6.1.1.3 - ligase, ec:6.1.1.4 - ligase, ec:6.1.1.5 - ligase, ec:6.1.1.1 - ligase, ec:6.3.5.7 - synthase (glutamine-hydrolysing), ec:2.1.2.9 - formyltransferase, ec:6.1.1.18 - ligase, ec:6.1.1.17 - ligase, ec:6.1.1.19 - ligase, ec:6.1.1.14 - ligase, ec:6.1.1.16 - ligase, ec:6.1.1.15 - ligase, ec:6.1.1.10 - ligase…
TRINITY_DN165528_c2_g1_i18	Aminoacyl-tRNA biosynthesis	map00970	24	ec:6.1.1.6 - ligase, ec:6.1.1.7 - ligase, ec:6.1.1.9 - ligase, ec:6.1.1.2 - ligase, ec:6.1.1.3 - ligase, ec:6.1.1.4 - ligase, ec:6.1.1.5 - ligase, ec:6.1.1.1 - ligase, ec:6.3.5.7 - synthase (glutamine-hydrolysing), ec:2.1.2.9 - formyltransferase, ec:6.1.1.18 - ligase, ec:6.1.1.17 - ligase, ec:6.1.1.19 - ligase, ec:6.1.1.14 - ligase, ec:6.1.1.16 - ligase, ec:6.1.1.15 - ligase, ec:6.1.1.10 - ligase…
TRINITY_DN165528_c2_g1_i15	Aminoacyl-tRNA biosynthesis	map00970	24	ec:6.1.1.6 - ligase, ec:6.1.1.7 - ligase, ec:6.1.1.9 - ligase, ec:6.1.1.2 - ligase, ec:6.1.1.3 - ligase, ec:6.1.1.4 - ligase, ec:6.1.1.5 - ligase, ec:6.1.1.1 - ligase, ec:6.3.5.7 - synthase (glutamine-hydrolysing), ec:2.1.2.9 - formyltransferase, ec:6.1.1.18 - ligase, ec:6.1.1.17 - ligase, ec:6.1.1.19 - ligase, ec:6.1.1.14 - ligase, ec:6.1.1.16 - ligase, ec:6.1.1.15 - ligase, ec:6.1.1.10 - ligase…
TRINITY_DN165528_c2_g1_i16	Aminoacyl-tRNA biosynthesis	map00970	24	ec:6.1.1.6 - ligase, ec:6.1.1.7 - ligase, ec:6.1.1.9 - ligase, ec:6.1.1.2 - ligase, ec:6.1.1.3 - ligase, ec:6.1.1.4 - ligase, ec:6.1.1.5 - ligase, ec:6.1.1.1 - ligase, ec:6.3.5.7 - synthase (glutamine-hydrolysing), ec:2.1.2.9 - formyltransferase, ec:6.1.1.18 - ligase, ec:6.1.1.17 - ligase, ec:6.1.1.19 - ligase, ec:6.1.1.14 - ligase, ec:6.1.1.16 - ligase, ec:6.1.1.15 - ligase, ec:6.1.1.10 - ligase…
TRINITY_DN165528_c2_g1_i13	Aminoacyl-tRNA biosynthesis	map00970	24	ec:6.1.1.6 - ligase, ec:6.1.1.7 - ligase, ec:6.1.1.9 - ligase, ec:6.1.1.2 - ligase, ec:6.1.1.3 - ligase, ec:6.1.1.4 - ligase, ec:6.1.1.5 - ligase, ec:6.1.1.1 - ligase, ec:6.3.5.7 - synthase (glutamine-hydrolysing), ec:2.1.2.9 - formyltransferase, ec:6.1.1.18 - ligase, ec:6.1.1.17 - ligase, ec:6.1.1.19 - ligase, ec:6.1.1.14 - ligase, ec:6.1.1.16 - ligase, ec:6.1.1.15 - ligase, ec:6.1.1.10 - ligase…
TRINITY_DN165528_c2_g1_i14	Aminoacyl-tRNA biosynthesis	map00970	24	ec:6.1.1.6 - ligase, ec:6.1.1.7 - ligase, ec:6.1.1.9 - ligase, ec:6.1.1.2 - ligase, ec:6.1.1.3 - ligase, ec:6.1.1.4 - ligase, ec:6.1.1.5 - ligase, ec:6.1.1.1 - ligase, ec:6.3.5.7 - synthase (glutamine-hydrolysing), ec:2.1.2.9 - formyltransferase, ec:6.1.1.18 - ligase, ec:6.1.1.17 - ligase, ec:6.1.1.19 - ligase, ec:6.1.1.14 - ligase, ec:6.1.1.16 - ligase, ec:6.1.1.15 - ligase, ec:6.1.1.10 - ligase…
TRINITY_DN163593_c3_g1_i5	Aminoacyl-tRNA biosynthesis	map00970	24	ec:6.1.1.6 - ligase, ec:6.1.1.7 - ligase, ec:6.1.1.9 - ligase, ec:6.1.1.2 - ligase, ec:6.1.1.3 - ligase, ec:6.1.1.4 - ligase, ec:6.1.1.5 - ligase, ec:6.1.1.1 - ligase, ec:6.3.5.7 - synthase (glutamine-hydrolysing), ec:2.1.2.9 - formyltransferase, ec:6.1.1.18 - ligase, ec:6.1.1.17 - ligase, ec:6.1.1.19 - ligase, ec:6.1.1.14 - ligase, ec:6.1.1.16 - ligase, ec:6.1.1.15 - ligase, ec:6.1.1.10 - ligase…
TRINITY_DN163593_c3_g1_i3	Aminoacyl-tRNA biosynthesis	map00970	24	ec:6.1.1.6 - ligase, ec:6.1.1.7 - ligase, ec:6.1.1.9 - ligase, ec:6.1.1.2 - ligase, ec:6.1.1.3 - ligase, ec:6.1.1.4 - ligase, ec:6.1.1.5 - ligase, ec:6.1.1.1 - ligase, ec:6.3.5.7 - synthase (glutamine-hydrolysing), ec:2.1.2.9 - formyltransferase, ec:6.1.1.18 - ligase, ec:6.1.1.17 - ligase, ec:6.1.1.19 - ligase, ec:6.1.1.14 - ligase, ec:6.1.1.16 - ligase, ec:6.1.1.15 - ligase, ec:6.1.1.10 - ligase…
TRINITY_DN163593_c3_g1_i4	Aminoacyl-tRNA biosynthesis	map00970	24	ec:6.1.1.6 - ligase, ec:6.1.1.7 - ligase, ec:6.1.1.9 - ligase, ec:6.1.1.2 - ligase, ec:6.1.1.3 - ligase, ec:6.1.1.4 - ligase, ec:6.1.1.5 - ligase, ec:6.1.1.1 - ligase, ec:6.3.5.7 - synthase (glutamine-hydrolysing), ec:2.1.2.9 - formyltransferase, ec:6.1.1.18 - ligase, ec:6.1.1.17 - ligase, ec:6.1.1.19 - ligase, ec:6.1.1.14 - ligase, ec:6.1.1.16 - ligase, ec:6.1.1.15 - ligase, ec:6.1.1.10 - ligase…
TRINITY_DN163593_c3_g1_i1	Aminoacyl-tRNA biosynthesis	map00970	24	ec:6.1.1.6 - ligase, ec:6.1.1.7 - ligase, ec:6.1.1.9 - ligase, ec:6.1.1.2 - ligase, ec:6.1.1.3 - ligase, ec:6.1.1.4 - ligase, ec:6.1.1.5 - ligase, ec:6.1.1.1 - ligase, ec:6.3.5.7 - synthase (glutamine-hydrolysing), ec:2.1.2.9 - formyltransferase, ec:6.1.1.18 - ligase, ec:6.1.1.17 - ligase, ec:6.1.1.19 - ligase, ec:6.1.1.14 - ligase, ec:6.1.1.16 - ligase, ec:6.1.1.15 - ligase, ec:6.1.1.10 - ligase…
TRINITY_DN163593_c3_g1_i2	Aminoacyl-tRNA biosynthesis	map00970	24	ec:6.1.1.6 - ligase, ec:6.1.1.7 - ligase, ec:6.1.1.9 - ligase, ec:6.1.1.2 - ligase, ec:6.1.1.3 - ligase, ec:6.1.1.4 - ligase, ec:6.1.1.5 - ligase, ec:6.1.1.1 - ligase, ec:6.3.5.7 - synthase (glutamine-hydrolysing), ec:2.1.2.9 - formyltransferase, ec:6.1.1.18 - ligase, ec:6.1.1.17 - ligase, ec:6.1.1.19 - ligase, ec:6.1.1.14 - ligase, ec:6.1.1.16 - ligase, ec:6.1.1.15 - ligase, ec:6.1.1.10 - ligase…
TRINITY_DN164250_c5_g2_i8	Aminoacyl-tRNA biosynthesis	map00970	24	ec:6.1.1.6 - ligase, ec:6.1.1.7 - ligase, ec:6.1.1.9 - ligase, ec:6.1.1.2 - ligase, ec:6.1.1.3 - ligase, ec:6.1.1.4 - ligase, ec:6.1.1.5 - ligase, ec:6.1.1.1 - ligase, ec:6.3.5.7 - synthase (glutamine-hydrolysing), ec:2.1.2.9 - formyltransferase, ec:6.1.1.18 - ligase, ec:6.1.1.17 - ligase, ec:6.1.1.19 - ligase, ec:6.1.1.14 - ligase, ec:6.1.1.16 - ligase, ec:6.1.1.15 - ligase, ec:6.1.1.10 - ligase…
TRINITY_DN164250_c5_g2_i7	Aminoacyl-tRNA biosynthesis	map00970	24	ec:6.1.1.6 - ligase, ec:6.1.1.7 - ligase, ec:6.1.1.9 - ligase, ec:6.1.1.2 - ligase, ec:6.1.1.3 - ligase, ec:6.1.1.4 - ligase, ec:6.1.1.5 - ligase, ec:6.1.1.1 - ligase, ec:6.3.5.7 - synthase (glutamine-hydrolysing), ec:2.1.2.9 - formyltransferase, ec:6.1.1.18 - ligase, ec:6.1.1.17 - ligase, ec:6.1.1.19 - ligase, ec:6.1.1.14 - ligase, ec:6.1.1.16 - ligase, ec:6.1.1.15 - ligase, ec:6.1.1.10 - ligase…
TRINITY_DN164250_c5_g2_i9	Aminoacyl-tRNA biosynthesis	map00970	24	ec:6.1.1.6 - ligase, ec:6.1.1.7 - ligase, ec:6.1.1.9 - ligase, ec:6.1.1.2 - ligase, ec:6.1.1.3 - ligase, ec:6.1.1.4 - ligase, ec:6.1.1.5 - ligase, ec:6.1.1.1 - ligase, ec:6.3.5.7 - synthase (glutamine-hydrolysing), ec:2.1.2.9 - formyltransferase, ec:6.1.1.18 - ligase, ec:6.1.1.17 - ligase, ec:6.1.1.19 - ligase, ec:6.1.1.14 - ligase, ec:6.1.1.16 - ligase, ec:6.1.1.15 - ligase, ec:6.1.1.10 - ligase…
TRINITY_DN164250_c5_g2_i4	Aminoacyl-tRNA biosynthesis	map00970	24	ec:6.1.1.6 - ligase, ec:6.1.1.7 - ligase, ec:6.1.1.9 - ligase, ec:6.1.1.2 - ligase, ec:6.1.1.3 - ligase, ec:6.1.1.4 - ligase, ec:6.1.1.5 - ligase, ec:6.1.1.1 - ligase, ec:6.3.5.7 - synthase (glutamine-hydrolysing), ec:2.1.2.9 - formyltransferase, ec:6.1.1.18 - ligase, ec:6.1.1.17 - ligase, ec:6.1.1.19 - ligase, ec:6.1.1.14 - ligase, ec:6.1.1.16 - ligase, ec:6.1.1.15 - ligase, ec:6.1.1.10 - ligase…
TRINITY_DN164250_c5_g2_i3	Aminoacyl-tRNA biosynthesis	map00970	24	ec:6.1.1.6 - ligase, ec:6.1.1.7 - ligase, ec:6.1.1.9 - ligase, ec:6.1.1.2 - ligase, ec:6.1.1.3 - ligase, ec:6.1.1.4 - ligase, ec:6.1.1.5 - ligase, ec:6.1.1.1 - ligase, ec:6.3.5.7 - synthase (glutamine-hydrolysing), ec:2.1.2.9 - formyltransferase, ec:6.1.1.18 - ligase, ec:6.1.1.17 - ligase, ec:6.1.1.19 - ligase, ec:6.1.1.14 - ligase, ec:6.1.1.16 - ligase, ec:6.1.1.15 - ligase, ec:6.1.1.10 - ligase…
TRINITY_DN164250_c5_g2_i6	Aminoacyl-tRNA biosynthesis	map00970	24	ec:6.1.1.6 - ligase, ec:6.1.1.7 - ligase, ec:6.1.1.9 - ligase, ec:6.1.1.2 - ligase, ec:6.1.1.3 - ligase, ec:6.1.1.4 - ligase, ec:6.1.1.5 - ligase, ec:6.1.1.1 - ligase, ec:6.3.5.7 - synthase (glutamine-hydrolysing), ec:2.1.2.9 - formyltransferase, ec:6.1.1.18 - ligase, ec:6.1.1.17 - ligase, ec:6.1.1.19 - ligase, ec:6.1.1.14 - ligase, ec:6.1.1.16 - ligase, ec:6.1.1.15 - ligase, ec:6.1.1.10 - ligase…
TRINITY_DN164250_c5_g2_i5	Aminoacyl-tRNA biosynthesis	map00970	24	ec:6.1.1.6 - ligase, ec:6.1.1.7 - ligase, ec:6.1.1.9 - ligase, ec:6.1.1.2 - ligase, ec:6.1.1.3 - ligase, ec:6.1.1.4 - ligase, ec:6.1.1.5 - ligase, ec:6.1.1.1 - ligase, ec:6.3.5.7 - synthase (glutamine-hydrolysing), ec:2.1.2.9 - formyltransferase, ec:6.1.1.18 - ligase, ec:6.1.1.17 - ligase, ec:6.1.1.19 - ligase, ec:6.1.1.14 - ligase, ec:6.1.1.16 - ligase, ec:6.1.1.15 - ligase, ec:6.1.1.10 - ligase…
TRINITY_DN164250_c5_g2_i2	Aminoacyl-tRNA biosynthesis	map00970	24	ec:6.1.1.6 - ligase, ec:6.1.1.7 - ligase, ec:6.1.1.9 - ligase, ec:6.1.1.2 - ligase, ec:6.1.1.3 - ligase, ec:6.1.1.4 - ligase, ec:6.1.1.5 - ligase, ec:6.1.1.1 - ligase, ec:6.3.5.7 - synthase (glutamine-hydrolysing), ec:2.1.2.9 - formyltransferase, ec:6.1.1.18 - ligase, ec:6.1.1.17 - ligase, ec:6.1.1.19 - ligase, ec:6.1.1.14 - ligase, ec:6.1.1.16 - ligase, ec:6.1.1.15 - ligase, ec:6.1.1.10 - ligase…
TRINITY_DN164250_c5_g2_i1	Aminoacyl-tRNA biosynthesis	map00970	24	ec:6.1.1.6 - ligase, ec:6.1.1.7 - ligase, ec:6.1.1.9 - ligase, ec:6.1.1.2 - ligase, ec:6.1.1.3 - ligase, ec:6.1.1.4 - ligase, ec:6.1.1.5 - ligase, ec:6.1.1.1 - ligase, ec:6.3.5.7 - synthase (glutamine-hydrolysing), ec:2.1.2.9 - formyltransferase, ec:6.1.1.18 - ligase, ec:6.1.1.17 - ligase, ec:6.1.1.19 - ligase, ec:6.1.1.14 - ligase, ec:6.1.1.16 - ligase, ec:6.1.1.15 - ligase, ec:6.1.1.10 - ligase…
TRINITY_DN164481_c12_g1_i3	Aminoacyl-tRNA biosynthesis	map00970	24	ec:6.1.1.6 - ligase, ec:6.1.1.7 - ligase, ec:6.1.1.9 - ligase, ec:6.1.1.2 - ligase, ec:6.1.1.3 - ligase, ec:6.1.1.4 - ligase, ec:6.1.1.5 - ligase, ec:6.1.1.1 - ligase, ec:6.3.5.7 - synthase (glutamine-hydrolysing), ec:2.1.2.9 - formyltransferase, ec:6.1.1.18 - ligase, ec:6.1.1.17 - ligase, ec:6.1.1.19 - ligase, ec:6.1.1.14 - ligase, ec:6.1.1.16 - ligase, ec:6.1.1.15 - ligase, ec:6.1.1.10 - ligase…
TRINITY_DN164481_c12_g1_i2	Aminoacyl-tRNA biosynthesis	map00970	24	ec:6.1.1.6 - ligase, ec:6.1.1.7 - ligase, ec:6.1.1.9 - ligase, ec:6.1.1.2 - ligase, ec:6.1.1.3 - ligase, ec:6.1.1.4 - ligase, ec:6.1.1.5 - ligase, ec:6.1.1.1 - ligase, ec:6.3.5.7 - synthase (glutamine-hydrolysing), ec:2.1.2.9 - formyltransferase, ec:6.1.1.18 - ligase, ec:6.1.1.17 - ligase, ec:6.1.1.19 - ligase, ec:6.1.1.14 - ligase, ec:6.1.1.16 - ligase, ec:6.1.1.15 - ligase, ec:6.1.1.10 - ligase…
TRINITY_DN164481_c12_g1_i5	Aminoacyl-tRNA biosynthesis	map00970	24	ec:6.1.1.6 - ligase, ec:6.1.1.7 - ligase, ec:6.1.1.9 - ligase, ec:6.1.1.2 - ligase, ec:6.1.1.3 - ligase, ec:6.1.1.4 - ligase, ec:6.1.1.5 - ligase, ec:6.1.1.1 - ligase, ec:6.3.5.7 - synthase (glutamine-hydrolysing), ec:2.1.2.9 - formyltransferase, ec:6.1.1.18 - ligase, ec:6.1.1.17 - ligase, ec:6.1.1.19 - ligase, ec:6.1.1.14 - ligase, ec:6.1.1.16 - ligase, ec:6.1.1.15 - ligase, ec:6.1.1.10 - ligase…
TRINITY_DN164481_c12_g1_i4	Aminoacyl-tRNA biosynthesis	map00970	24	ec:6.1.1.6 - ligase, ec:6.1.1.7 - ligase, ec:6.1.1.9 - ligase, ec:6.1.1.2 - ligase, ec:6.1.1.3 - ligase, ec:6.1.1.4 - ligase, ec:6.1.1.5 - ligase, ec:6.1.1.1 - ligase, ec:6.3.5.7 - synthase (glutamine-hydrolysing), ec:2.1.2.9 - formyltransferase, ec:6.1.1.18 - ligase, ec:6.1.1.17 - ligase, ec:6.1.1.19 - ligase, ec:6.1.1.14 - ligase, ec:6.1.1.16 - ligase, ec:6.1.1.15 - ligase, ec:6.1.1.10 - ligase…
TRINITY_DN164481_c12_g1_i7	Aminoacyl-tRNA biosynthesis	map00970	24	ec:6.1.1.6 - ligase, ec:6.1.1.7 - ligase, ec:6.1.1.9 - ligase, ec:6.1.1.2 - ligase, ec:6.1.1.3 - ligase, ec:6.1.1.4 - ligase, ec:6.1.1.5 - ligase, ec:6.1.1.1 - ligase, ec:6.3.5.7 - synthase (glutamine-hydrolysing), ec:2.1.2.9 - formyltransferase, ec:6.1.1.18 - ligase, ec:6.1.1.17 - ligase, ec:6.1.1.19 - ligase, ec:6.1.1.14 - ligase, ec:6.1.1.16 - ligase, ec:6.1.1.15 - ligase, ec:6.1.1.10 - ligase…
TRINITY_DN164481_c12_g1_i8	Aminoacyl-tRNA biosynthesis	map00970	24	ec:6.1.1.6 - ligase, ec:6.1.1.7 - ligase, ec:6.1.1.9 - ligase, ec:6.1.1.2 - ligase, ec:6.1.1.3 - ligase, ec:6.1.1.4 - ligase, ec:6.1.1.5 - ligase, ec:6.1.1.1 - ligase, ec:6.3.5.7 - synthase (glutamine-hydrolysing), ec:2.1.2.9 - formyltransferase, ec:6.1.1.18 - ligase, ec:6.1.1.17 - ligase, ec:6.1.1.19 - ligase, ec:6.1.1.14 - ligase, ec:6.1.1.16 - ligase, ec:6.1.1.15 - ligase, ec:6.1.1.10 - ligase…
TRINITY_DN164481_c12_g1_i1	Aminoacyl-tRNA biosynthesis	map00970	24	ec:6.1.1.6 - ligase, ec:6.1.1.7 - ligase, ec:6.1.1.9 - ligase, ec:6.1.1.2 - ligase, ec:6.1.1.3 - ligase, ec:6.1.1.4 - ligase, ec:6.1.1.5 - ligase, ec:6.1.1.1 - ligase, ec:6.3.5.7 - synthase (glutamine-hydrolysing), ec:2.1.2.9 - formyltransferase, ec:6.1.1.18 - ligase, ec:6.1.1.17 - ligase, ec:6.1.1.19 - ligase, ec:6.1.1.14 - ligase, ec:6.1.1.16 - ligase, ec:6.1.1.15 - ligase, ec:6.1.1.10 - ligase…
TRINITY_DN163258_c5_g1_i10	Aminoacyl-tRNA biosynthesis	map00970	24	ec:6.1.1.6 - ligase, ec:6.1.1.7 - ligase, ec:6.1.1.9 - ligase, ec:6.1.1.2 - ligase, ec:6.1.1.3 - ligase, ec:6.1.1.4 - ligase, ec:6.1.1.5 - ligase, ec:6.1.1.1 - ligase, ec:6.3.5.7 - synthase (glutamine-hydrolysing), ec:2.1.2.9 - formyltransferase, ec:6.1.1.18 - ligase, ec:6.1.1.17 - ligase, ec:6.1.1.19 - ligase, ec:6.1.1.14 - ligase, ec:6.1.1.16 - ligase, ec:6.1.1.15 - ligase, ec:6.1.1.10 - ligase…
TRINITY_DN167172_c9_g1_i16	Aminoacyl-tRNA biosynthesis	map00970	24	ec:6.1.1.6 - ligase, ec:6.1.1.7 - ligase, ec:6.1.1.9 - ligase, ec:6.1.1.2 - ligase, ec:6.1.1.3 - ligase, ec:6.1.1.4 - ligase, ec:6.1.1.5 - ligase, ec:6.1.1.1 - ligase, ec:6.3.5.7 - synthase (glutamine-hydrolysing), ec:2.1.2.9 - formyltransferase, ec:6.1.1.18 - ligase, ec:6.1.1.17 - ligase, ec:6.1.1.19 - ligase, ec:6.1.1.14 - ligase, ec:6.1.1.16 - ligase, ec:6.1.1.15 - ligase, ec:6.1.1.10 - ligase…
TRINITY_DN167172_c9_g1_i17	Aminoacyl-tRNA biosynthesis	map00970	24	ec:6.1.1.6 - ligase, ec:6.1.1.7 - ligase, ec:6.1.1.9 - ligase, ec:6.1.1.2 - ligase, ec:6.1.1.3 - ligase, ec:6.1.1.4 - ligase, ec:6.1.1.5 - ligase, ec:6.1.1.1 - ligase, ec:6.3.5.7 - synthase (glutamine-hydrolysing), ec:2.1.2.9 - formyltransferase, ec:6.1.1.18 - ligase, ec:6.1.1.17 - ligase, ec:6.1.1.19 - ligase, ec:6.1.1.14 - ligase, ec:6.1.1.16 - ligase, ec:6.1.1.15 - ligase, ec:6.1.1.10 - ligase…
TRINITY_DN167172_c9_g1_i10	Aminoacyl-tRNA biosynthesis	map00970	24	ec:6.1.1.6 - ligase, ec:6.1.1.7 - ligase, ec:6.1.1.9 - ligase, ec:6.1.1.2 - ligase, ec:6.1.1.3 - ligase, ec:6.1.1.4 - ligase, ec:6.1.1.5 - ligase, ec:6.1.1.1 - ligase, ec:6.3.5.7 - synthase (glutamine-hydrolysing), ec:2.1.2.9 - formyltransferase, ec:6.1.1.18 - ligase, ec:6.1.1.17 - ligase, ec:6.1.1.19 - ligase, ec:6.1.1.14 - ligase, ec:6.1.1.16 - ligase, ec:6.1.1.15 - ligase, ec:6.1.1.10 - ligase…
TRINITY_DN165899_c4_g2_i6	Aminoacyl-tRNA biosynthesis	map00970	24	ec:6.1.1.6 - ligase, ec:6.1.1.7 - ligase, ec:6.1.1.9 - ligase, ec:6.1.1.2 - ligase, ec:6.1.1.3 - ligase, ec:6.1.1.4 - ligase, ec:6.1.1.5 - ligase, ec:6.1.1.1 - ligase, ec:6.3.5.7 - synthase (glutamine-hydrolysing), ec:2.1.2.9 - formyltransferase, ec:6.1.1.18 - ligase, ec:6.1.1.17 - ligase, ec:6.1.1.19 - ligase, ec:6.1.1.14 - ligase, ec:6.1.1.16 - ligase, ec:6.1.1.15 - ligase, ec:6.1.1.10 - ligase…
TRINITY_DN165899_c4_g2_i7	Aminoacyl-tRNA biosynthesis	map00970	24	ec:6.1.1.6 - ligase, ec:6.1.1.7 - ligase, ec:6.1.1.9 - ligase, ec:6.1.1.2 - ligase, ec:6.1.1.3 - ligase, ec:6.1.1.4 - ligase, ec:6.1.1.5 - ligase, ec:6.1.1.1 - ligase, ec:6.3.5.7 - synthase (glutamine-hydrolysing), ec:2.1.2.9 - formyltransferase, ec:6.1.1.18 - ligase, ec:6.1.1.17 - ligase, ec:6.1.1.19 - ligase, ec:6.1.1.14 - ligase, ec:6.1.1.16 - ligase, ec:6.1.1.15 - ligase, ec:6.1.1.10 - ligase…
TRINITY_DN165899_c4_g2_i8	Aminoacyl-tRNA biosynthesis	map00970	24	ec:6.1.1.6 - ligase, ec:6.1.1.7 - ligase, ec:6.1.1.9 - ligase, ec:6.1.1.2 - ligase, ec:6.1.1.3 - ligase, ec:6.1.1.4 - ligase, ec:6.1.1.5 - ligase, ec:6.1.1.1 - ligase, ec:6.3.5.7 - synthase (glutamine-hydrolysing), ec:2.1.2.9 - formyltransferase, ec:6.1.1.18 - ligase, ec:6.1.1.17 - ligase, ec:6.1.1.19 - ligase, ec:6.1.1.14 - ligase, ec:6.1.1.16 - ligase, ec:6.1.1.15 - ligase, ec:6.1.1.10 - ligase…
TRINITY_DN165899_c4_g2_i9	Aminoacyl-tRNA biosynthesis	map00970	24	ec:6.1.1.6 - ligase, ec:6.1.1.7 - ligase, ec:6.1.1.9 - ligase, ec:6.1.1.2 - ligase, ec:6.1.1.3 - ligase, ec:6.1.1.4 - ligase, ec:6.1.1.5 - ligase, ec:6.1.1.1 - ligase, ec:6.3.5.7 - synthase (glutamine-hydrolysing), ec:2.1.2.9 - formyltransferase, ec:6.1.1.18 - ligase, ec:6.1.1.17 - ligase, ec:6.1.1.19 - ligase, ec:6.1.1.14 - ligase, ec:6.1.1.16 - ligase, ec:6.1.1.15 - ligase, ec:6.1.1.10 - ligase…
TRINITY_DN165899_c4_g2_i2	Aminoacyl-tRNA biosynthesis	map00970	24	ec:6.1.1.6 - ligase, ec:6.1.1.7 - ligase, ec:6.1.1.9 - ligase, ec:6.1.1.2 - ligase, ec:6.1.1.3 - ligase, ec:6.1.1.4 - ligase, ec:6.1.1.5 - ligase, ec:6.1.1.1 - ligase, ec:6.3.5.7 - synthase (glutamine-hydrolysing), ec:2.1.2.9 - formyltransferase, ec:6.1.1.18 - ligase, ec:6.1.1.17 - ligase, ec:6.1.1.19 - ligase, ec:6.1.1.14 - ligase, ec:6.1.1.16 - ligase, ec:6.1.1.15 - ligase, ec:6.1.1.10 - ligase…
TRINITY_DN165899_c4_g2_i3	Aminoacyl-tRNA biosynthesis	map00970	24	ec:6.1.1.6 - ligase, ec:6.1.1.7 - ligase, ec:6.1.1.9 - ligase, ec:6.1.1.2 - ligase, ec:6.1.1.3 - ligase, ec:6.1.1.4 - ligase, ec:6.1.1.5 - ligase, ec:6.1.1.1 - ligase, ec:6.3.5.7 - synthase (glutamine-hydrolysing), ec:2.1.2.9 - formyltransferase, ec:6.1.1.18 - ligase, ec:6.1.1.17 - ligase, ec:6.1.1.19 - ligase, ec:6.1.1.14 - ligase, ec:6.1.1.16 - ligase, ec:6.1.1.15 - ligase, ec:6.1.1.10 - ligase…
TRINITY_DN165899_c4_g2_i4	Aminoacyl-tRNA biosynthesis	map00970	24	ec:6.1.1.6 - ligase, ec:6.1.1.7 - ligase, ec:6.1.1.9 - ligase, ec:6.1.1.2 - ligase, ec:6.1.1.3 - ligase, ec:6.1.1.4 - ligase, ec:6.1.1.5 - ligase, ec:6.1.1.1 - ligase, ec:6.3.5.7 - synthase (glutamine-hydrolysing), ec:2.1.2.9 - formyltransferase, ec:6.1.1.18 - ligase, ec:6.1.1.17 - ligase, ec:6.1.1.19 - ligase, ec:6.1.1.14 - ligase, ec:6.1.1.16 - ligase, ec:6.1.1.15 - ligase, ec:6.1.1.10 - ligase…
TRINITY_DN165899_c4_g2_i5	Aminoacyl-tRNA biosynthesis	map00970	24	ec:6.1.1.6 - ligase, ec:6.1.1.7 - ligase, ec:6.1.1.9 - ligase, ec:6.1.1.2 - ligase, ec:6.1.1.3 - ligase, ec:6.1.1.4 - ligase, ec:6.1.1.5 - ligase, ec:6.1.1.1 - ligase, ec:6.3.5.7 - synthase (glutamine-hydrolysing), ec:2.1.2.9 - formyltransferase, ec:6.1.1.18 - ligase, ec:6.1.1.17 - ligase, ec:6.1.1.19 - ligase, ec:6.1.1.14 - ligase, ec:6.1.1.16 - ligase, ec:6.1.1.15 - ligase, ec:6.1.1.10 - ligase…
TRINITY_DN165899_c4_g2_i1	Aminoacyl-tRNA biosynthesis	map00970	24	ec:6.1.1.6 - ligase, ec:6.1.1.7 - ligase, ec:6.1.1.9 - ligase, ec:6.1.1.2 - ligase, ec:6.1.1.3 - ligase, ec:6.1.1.4 - ligase, ec:6.1.1.5 - ligase, ec:6.1.1.1 - ligase, ec:6.3.5.7 - synthase (glutamine-hydrolysing), ec:2.1.2.9 - formyltransferase, ec:6.1.1.18 - ligase, ec:6.1.1.17 - ligase, ec:6.1.1.19 - ligase, ec:6.1.1.14 - ligase, ec:6.1.1.16 - ligase, ec:6.1.1.15 - ligase, ec:6.1.1.10 - ligase…
TRINITY_DN164917_c9_g1_i13	Aminoacyl-tRNA biosynthesis	map00970	24	ec:6.1.1.6 - ligase, ec:6.1.1.7 - ligase, ec:6.1.1.9 - ligase, ec:6.1.1.2 - ligase, ec:6.1.1.3 - ligase, ec:6.1.1.4 - ligase, ec:6.1.1.5 - ligase, ec:6.1.1.1 - ligase, ec:6.3.5.7 - synthase (glutamine-hydrolysing), ec:2.1.2.9 - formyltransferase, ec:6.1.1.18 - ligase, ec:6.1.1.17 - ligase, ec:6.1.1.19 - ligase, ec:6.1.1.14 - ligase, ec:6.1.1.16 - ligase, ec:6.1.1.15 - ligase, ec:6.1.1.10 - ligase…
TRINITY_DN164917_c9_g1_i14	Aminoacyl-tRNA biosynthesis	map00970	24	ec:6.1.1.6 - ligase, ec:6.1.1.7 - ligase, ec:6.1.1.9 - ligase, ec:6.1.1.2 - ligase, ec:6.1.1.3 - ligase, ec:6.1.1.4 - ligase, ec:6.1.1.5 - ligase, ec:6.1.1.1 - ligase, ec:6.3.5.7 - synthase (glutamine-hydrolysing), ec:2.1.2.9 - formyltransferase, ec:6.1.1.18 - ligase, ec:6.1.1.17 - ligase, ec:6.1.1.19 - ligase, ec:6.1.1.14 - ligase, ec:6.1.1.16 - ligase, ec:6.1.1.15 - ligase, ec:6.1.1.10 - ligase…
TRINITY_DN164917_c9_g1_i11	Aminoacyl-tRNA biosynthesis	map00970	24	ec:6.1.1.6 - ligase, ec:6.1.1.7 - ligase, ec:6.1.1.9 - ligase, ec:6.1.1.2 - ligase, ec:6.1.1.3 - ligase, ec:6.1.1.4 - ligase, ec:6.1.1.5 - ligase, ec:6.1.1.1 - ligase, ec:6.3.5.7 - synthase (glutamine-hydrolysing), ec:2.1.2.9 - formyltransferase, ec:6.1.1.18 - ligase, ec:6.1.1.17 - ligase, ec:6.1.1.19 - ligase, ec:6.1.1.14 - ligase, ec:6.1.1.16 - ligase, ec:6.1.1.15 - ligase, ec:6.1.1.10 - ligase…
TRINITY_DN164917_c9_g1_i12	Aminoacyl-tRNA biosynthesis	map00970	24	ec:6.1.1.6 - ligase, ec:6.1.1.7 - ligase, ec:6.1.1.9 - ligase, ec:6.1.1.2 - ligase, ec:6.1.1.3 - ligase, ec:6.1.1.4 - ligase, ec:6.1.1.5 - ligase, ec:6.1.1.1 - ligase, ec:6.3.5.7 - synthase (glutamine-hydrolysing), ec:2.1.2.9 - formyltransferase, ec:6.1.1.18 - ligase, ec:6.1.1.17 - ligase, ec:6.1.1.19 - ligase, ec:6.1.1.14 - ligase, ec:6.1.1.16 - ligase, ec:6.1.1.15 - ligase, ec:6.1.1.10 - ligase…
TRINITY_DN164917_c9_g1_i10	Aminoacyl-tRNA biosynthesis	map00970	24	ec:6.1.1.6 - ligase, ec:6.1.1.7 - ligase, ec:6.1.1.9 - ligase, ec:6.1.1.2 - ligase, ec:6.1.1.3 - ligase, ec:6.1.1.4 - ligase, ec:6.1.1.5 - ligase, ec:6.1.1.1 - ligase, ec:6.3.5.7 - synthase (glutamine-hydrolysing), ec:2.1.2.9 - formyltransferase, ec:6.1.1.18 - ligase, ec:6.1.1.17 - ligase, ec:6.1.1.19 - ligase, ec:6.1.1.14 - ligase, ec:6.1.1.16 - ligase, ec:6.1.1.15 - ligase, ec:6.1.1.10 - ligase…
TRINITY_DN164917_c9_g1_i17	Aminoacyl-tRNA biosynthesis	map00970	24	ec:6.1.1.6 - ligase, ec:6.1.1.7 - ligase, ec:6.1.1.9 - ligase, ec:6.1.1.2 - ligase, ec:6.1.1.3 - ligase, ec:6.1.1.4 - ligase, ec:6.1.1.5 - ligase, ec:6.1.1.1 - ligase, ec:6.3.5.7 - synthase (glutamine-hydrolysing), ec:2.1.2.9 - formyltransferase, ec:6.1.1.18 - ligase, ec:6.1.1.17 - ligase, ec:6.1.1.19 - ligase, ec:6.1.1.14 - ligase, ec:6.1.1.16 - ligase, ec:6.1.1.15 - ligase, ec:6.1.1.10 - ligase…
TRINITY_DN164917_c9_g1_i18	Aminoacyl-tRNA biosynthesis	map00970	24	ec:6.1.1.6 - ligase, ec:6.1.1.7 - ligase, ec:6.1.1.9 - ligase, ec:6.1.1.2 - ligase, ec:6.1.1.3 - ligase, ec:6.1.1.4 - ligase, ec:6.1.1.5 - ligase, ec:6.1.1.1 - ligase, ec:6.3.5.7 - synthase (glutamine-hydrolysing), ec:2.1.2.9 - formyltransferase, ec:6.1.1.18 - ligase, ec:6.1.1.17 - ligase, ec:6.1.1.19 - ligase, ec:6.1.1.14 - ligase, ec:6.1.1.16 - ligase, ec:6.1.1.15 - ligase, ec:6.1.1.10 - ligase…
TRINITY_DN164917_c9_g1_i15	Aminoacyl-tRNA biosynthesis	map00970	24	ec:6.1.1.6 - ligase, ec:6.1.1.7 - ligase, ec:6.1.1.9 - ligase, ec:6.1.1.2 - ligase, ec:6.1.1.3 - ligase, ec:6.1.1.4 - ligase, ec:6.1.1.5 - ligase, ec:6.1.1.1 - ligase, ec:6.3.5.7 - synthase (glutamine-hydrolysing), ec:2.1.2.9 - formyltransferase, ec:6.1.1.18 - ligase, ec:6.1.1.17 - ligase, ec:6.1.1.19 - ligase, ec:6.1.1.14 - ligase, ec:6.1.1.16 - ligase, ec:6.1.1.15 - ligase, ec:6.1.1.10 - ligase…
TRINITY_DN164917_c9_g1_i16	Aminoacyl-tRNA biosynthesis	map00970	24	ec:6.1.1.6 - ligase, ec:6.1.1.7 - ligase, ec:6.1.1.9 - ligase, ec:6.1.1.2 - ligase, ec:6.1.1.3 - ligase, ec:6.1.1.4 - ligase, ec:6.1.1.5 - ligase, ec:6.1.1.1 - ligase, ec:6.3.5.7 - synthase (glutamine-hydrolysing), ec:2.1.2.9 - formyltransferase, ec:6.1.1.18 - ligase, ec:6.1.1.17 - ligase, ec:6.1.1.19 - ligase, ec:6.1.1.14 - ligase, ec:6.1.1.16 - ligase, ec:6.1.1.15 - ligase, ec:6.1.1.10 - ligase…
TRINITY_DN164917_c9_g1_i31	Aminoacyl-tRNA biosynthesis	map00970	24	ec:6.1.1.6 - ligase, ec:6.1.1.7 - ligase, ec:6.1.1.9 - ligase, ec:6.1.1.2 - ligase, ec:6.1.1.3 - ligase, ec:6.1.1.4 - ligase, ec:6.1.1.5 - ligase, ec:6.1.1.1 - ligase, ec:6.3.5.7 - synthase (glutamine-hydrolysing), ec:2.1.2.9 - formyltransferase, ec:6.1.1.18 - ligase, ec:6.1.1.17 - ligase, ec:6.1.1.19 - ligase, ec:6.1.1.14 - ligase, ec:6.1.1.16 - ligase, ec:6.1.1.15 - ligase, ec:6.1.1.10 - ligase…
TRINITY_DN164917_c9_g1_i30	Aminoacyl-tRNA biosynthesis	map00970	24	ec:6.1.1.6 - ligase, ec:6.1.1.7 - ligase, ec:6.1.1.9 - ligase, ec:6.1.1.2 - ligase, ec:6.1.1.3 - ligase, ec:6.1.1.4 - ligase, ec:6.1.1.5 - ligase, ec:6.1.1.1 - ligase, ec:6.3.5.7 - synthase (glutamine-hydrolysing), ec:2.1.2.9 - formyltransferase, ec:6.1.1.18 - ligase, ec:6.1.1.17 - ligase, ec:6.1.1.19 - ligase, ec:6.1.1.14 - ligase, ec:6.1.1.16 - ligase, ec:6.1.1.15 - ligase, ec:6.1.1.10 - ligase…
TRINITY_DN162737_c8_g1_i3	Aminoacyl-tRNA biosynthesis	map00970	24	ec:6.1.1.6 - ligase, ec:6.1.1.7 - ligase, ec:6.1.1.9 - ligase, ec:6.1.1.2 - ligase, ec:6.1.1.3 - ligase, ec:6.1.1.4 - ligase, ec:6.1.1.5 - ligase, ec:6.1.1.1 - ligase, ec:6.3.5.7 - synthase (glutamine-hydrolysing), ec:2.1.2.9 - formyltransferase, ec:6.1.1.18 - ligase, ec:6.1.1.17 - ligase, ec:6.1.1.19 - ligase, ec:6.1.1.14 - ligase, ec:6.1.1.16 - ligase, ec:6.1.1.15 - ligase, ec:6.1.1.10 - ligase…
TRINITY_DN162737_c8_g1_i2	Aminoacyl-tRNA biosynthesis	map00970	24	ec:6.1.1.6 - ligase, ec:6.1.1.7 - ligase, ec:6.1.1.9 - ligase, ec:6.1.1.2 - ligase, ec:6.1.1.3 - ligase, ec:6.1.1.4 - ligase, ec:6.1.1.5 - ligase, ec:6.1.1.1 - ligase, ec:6.3.5.7 - synthase (glutamine-hydrolysing), ec:2.1.2.9 - formyltransferase, ec:6.1.1.18 - ligase, ec:6.1.1.17 - ligase, ec:6.1.1.19 - ligase, ec:6.1.1.14 - ligase, ec:6.1.1.16 - ligase, ec:6.1.1.15 - ligase, ec:6.1.1.10 - ligase…
TRINITY_DN162737_c8_g1_i1	Aminoacyl-tRNA biosynthesis	map00970	24	ec:6.1.1.6 - ligase, ec:6.1.1.7 - ligase, ec:6.1.1.9 - ligase, ec:6.1.1.2 - ligase, ec:6.1.1.3 - ligase, ec:6.1.1.4 - ligase, ec:6.1.1.5 - ligase, ec:6.1.1.1 - ligase, ec:6.3.5.7 - synthase (glutamine-hydrolysing), ec:2.1.2.9 - formyltransferase, ec:6.1.1.18 - ligase, ec:6.1.1.17 - ligase, ec:6.1.1.19 - ligase, ec:6.1.1.14 - ligase, ec:6.1.1.16 - ligase, ec:6.1.1.15 - ligase, ec:6.1.1.10 - ligase…
TRINITY_DN164917_c9_g1_i24	Aminoacyl-tRNA biosynthesis	map00970	24	ec:6.1.1.6 - ligase, ec:6.1.1.7 - ligase, ec:6.1.1.9 - ligase, ec:6.1.1.2 - ligase, ec:6.1.1.3 - ligase, ec:6.1.1.4 - ligase, ec:6.1.1.5 - ligase, ec:6.1.1.1 - ligase, ec:6.3.5.7 - synthase (glutamine-hydrolysing), ec:2.1.2.9 - formyltransferase, ec:6.1.1.18 - ligase, ec:6.1.1.17 - ligase, ec:6.1.1.19 - ligase, ec:6.1.1.14 - ligase, ec:6.1.1.16 - ligase, ec:6.1.1.15 - ligase, ec:6.1.1.10 - ligase…
TRINITY_DN164917_c9_g1_i25	Aminoacyl-tRNA biosynthesis	map00970	24	ec:6.1.1.6 - ligase, ec:6.1.1.7 - ligase, ec:6.1.1.9 - ligase, ec:6.1.1.2 - ligase, ec:6.1.1.3 - ligase, ec:6.1.1.4 - ligase, ec:6.1.1.5 - ligase, ec:6.1.1.1 - ligase, ec:6.3.5.7 - synthase (glutamine-hydrolysing), ec:2.1.2.9 - formyltransferase, ec:6.1.1.18 - ligase, ec:6.1.1.17 - ligase, ec:6.1.1.19 - ligase, ec:6.1.1.14 - ligase, ec:6.1.1.16 - ligase, ec:6.1.1.15 - ligase, ec:6.1.1.10 - ligase…
TRINITY_DN164917_c9_g1_i22	Aminoacyl-tRNA biosynthesis	map00970	24	ec:6.1.1.6 - ligase, ec:6.1.1.7 - ligase, ec:6.1.1.9 - ligase, ec:6.1.1.2 - ligase, ec:6.1.1.3 - ligase, ec:6.1.1.4 - ligase, ec:6.1.1.5 - ligase, ec:6.1.1.1 - ligase, ec:6.3.5.7 - synthase (glutamine-hydrolysing), ec:2.1.2.9 - formyltransferase, ec:6.1.1.18 - ligase, ec:6.1.1.17 - ligase, ec:6.1.1.19 - ligase, ec:6.1.1.14 - ligase, ec:6.1.1.16 - ligase, ec:6.1.1.15 - ligase, ec:6.1.1.10 - ligase…
TRINITY_DN164917_c9_g1_i23	Aminoacyl-tRNA biosynthesis	map00970	24	ec:6.1.1.6 - ligase, ec:6.1.1.7 - ligase, ec:6.1.1.9 - ligase, ec:6.1.1.2 - ligase, ec:6.1.1.3 - ligase, ec:6.1.1.4 - ligase, ec:6.1.1.5 - ligase, ec:6.1.1.1 - ligase, ec:6.3.5.7 - synthase (glutamine-hydrolysing), ec:2.1.2.9 - formyltransferase, ec:6.1.1.18 - ligase, ec:6.1.1.17 - ligase, ec:6.1.1.19 - ligase, ec:6.1.1.14 - ligase, ec:6.1.1.16 - ligase, ec:6.1.1.15 - ligase, ec:6.1.1.10 - ligase…
TRINITY_DN164917_c9_g1_i20	Aminoacyl-tRNA biosynthesis	map00970	24	ec:6.1.1.6 - ligase, ec:6.1.1.7 - ligase, ec:6.1.1.9 - ligase, ec:6.1.1.2 - ligase, ec:6.1.1.3 - ligase, ec:6.1.1.4 - ligase, ec:6.1.1.5 - ligase, ec:6.1.1.1 - ligase, ec:6.3.5.7 - synthase (glutamine-hydrolysing), ec:2.1.2.9 - formyltransferase, ec:6.1.1.18 - ligase, ec:6.1.1.17 - ligase, ec:6.1.1.19 - ligase, ec:6.1.1.14 - ligase, ec:6.1.1.16 - ligase, ec:6.1.1.15 - ligase, ec:6.1.1.10 - ligase…
TRINITY_DN164917_c9_g1_i21	Aminoacyl-tRNA biosynthesis	map00970	24	ec:6.1.1.6 - ligase, ec:6.1.1.7 - ligase, ec:6.1.1.9 - ligase, ec:6.1.1.2 - ligase, ec:6.1.1.3 - ligase, ec:6.1.1.4 - ligase, ec:6.1.1.5 - ligase, ec:6.1.1.1 - ligase, ec:6.3.5.7 - synthase (glutamine-hydrolysing), ec:2.1.2.9 - formyltransferase, ec:6.1.1.18 - ligase, ec:6.1.1.17 - ligase, ec:6.1.1.19 - ligase, ec:6.1.1.14 - ligase, ec:6.1.1.16 - ligase, ec:6.1.1.15 - ligase, ec:6.1.1.10 - ligase…
TRINITY_DN164917_c9_g1_i28	Aminoacyl-tRNA biosynthesis	map00970	24	ec:6.1.1.6 - ligase, ec:6.1.1.7 - ligase, ec:6.1.1.9 - ligase, ec:6.1.1.2 - ligase, ec:6.1.1.3 - ligase, ec:6.1.1.4 - ligase, ec:6.1.1.5 - ligase, ec:6.1.1.1 - ligase, ec:6.3.5.7 - synthase (glutamine-hydrolysing), ec:2.1.2.9 - formyltransferase, ec:6.1.1.18 - ligase, ec:6.1.1.17 - ligase, ec:6.1.1.19 - ligase, ec:6.1.1.14 - ligase, ec:6.1.1.16 - ligase, ec:6.1.1.15 - ligase, ec:6.1.1.10 - ligase…
TRINITY_DN164917_c9_g1_i29	Aminoacyl-tRNA biosynthesis	map00970	24	ec:6.1.1.6 - ligase, ec:6.1.1.7 - ligase, ec:6.1.1.9 - ligase, ec:6.1.1.2 - ligase, ec:6.1.1.3 - ligase, ec:6.1.1.4 - ligase, ec:6.1.1.5 - ligase, ec:6.1.1.1 - ligase, ec:6.3.5.7 - synthase (glutamine-hydrolysing), ec:2.1.2.9 - formyltransferase, ec:6.1.1.18 - ligase, ec:6.1.1.17 - ligase, ec:6.1.1.19 - ligase, ec:6.1.1.14 - ligase, ec:6.1.1.16 - ligase, ec:6.1.1.15 - ligase, ec:6.1.1.10 - ligase…
TRINITY_DN164917_c9_g1_i26	Aminoacyl-tRNA biosynthesis	map00970	24	ec:6.1.1.6 - ligase, ec:6.1.1.7 - ligase, ec:6.1.1.9 - ligase, ec:6.1.1.2 - ligase, ec:6.1.1.3 - ligase, ec:6.1.1.4 - ligase, ec:6.1.1.5 - ligase, ec:6.1.1.1 - ligase, ec:6.3.5.7 - synthase (glutamine-hydrolysing), ec:2.1.2.9 - formyltransferase, ec:6.1.1.18 - ligase, ec:6.1.1.17 - ligase, ec:6.1.1.19 - ligase, ec:6.1.1.14 - ligase, ec:6.1.1.16 - ligase, ec:6.1.1.15 - ligase, ec:6.1.1.10 - ligase…
TRINITY_DN164917_c9_g1_i27	Aminoacyl-tRNA biosynthesis	map00970	24	ec:6.1.1.6 - ligase, ec:6.1.1.7 - ligase, ec:6.1.1.9 - ligase, ec:6.1.1.2 - ligase, ec:6.1.1.3 - ligase, ec:6.1.1.4 - ligase, ec:6.1.1.5 - ligase, ec:6.1.1.1 - ligase, ec:6.3.5.7 - synthase (glutamine-hydrolysing), ec:2.1.2.9 - formyltransferase, ec:6.1.1.18 - ligase, ec:6.1.1.17 - ligase, ec:6.1.1.19 - ligase, ec:6.1.1.14 - ligase, ec:6.1.1.16 - ligase, ec:6.1.1.15 - ligase, ec:6.1.1.10 - ligase…
CUFF.249251.1	Aminoacyl-tRNA biosynthesis	map00970	24	ec:6.1.1.6 - ligase, ec:6.1.1.7 - ligase, ec:6.1.1.9 - ligase, ec:6.1.1.2 - ligase, ec:6.1.1.3 - ligase, ec:6.1.1.4 - ligase, ec:6.1.1.5 - ligase, ec:6.1.1.1 - ligase, ec:6.3.5.7 - synthase (glutamine-hydrolysing), ec:2.1.2.9 - formyltransferase, ec:6.1.1.18 - ligase, ec:6.1.1.17 - ligase, ec:6.1.1.19 - ligase, ec:6.1.1.14 - ligase, ec:6.1.1.16 - ligase, ec:6.1.1.15 - ligase, ec:6.1.1.10 - ligase…
TRINITY_DN164350_c16_g4_i22	Aminoacyl-tRNA biosynthesis	map00970	24	ec:6.1.1.6 - ligase, ec:6.1.1.7 - ligase, ec:6.1.1.9 - ligase, ec:6.1.1.2 - ligase, ec:6.1.1.3 - ligase, ec:6.1.1.4 - ligase, ec:6.1.1.5 - ligase, ec:6.1.1.1 - ligase, ec:6.3.5.7 - synthase (glutamine-hydrolysing), ec:2.1.2.9 - formyltransferase, ec:6.1.1.18 - ligase, ec:6.1.1.17 - ligase, ec:6.1.1.19 - ligase, ec:6.1.1.14 - ligase, ec:6.1.1.16 - ligase, ec:6.1.1.15 - ligase, ec:6.1.1.10 - ligase…
TRINITY_DN164350_c16_g4_i21	Aminoacyl-tRNA biosynthesis	map00970	24	ec:6.1.1.6 - ligase, ec:6.1.1.7 - ligase, ec:6.1.1.9 - ligase, ec:6.1.1.2 - ligase, ec:6.1.1.3 - ligase, ec:6.1.1.4 - ligase, ec:6.1.1.5 - ligase, ec:6.1.1.1 - ligase, ec:6.3.5.7 - synthase (glutamine-hydrolysing), ec:2.1.2.9 - formyltransferase, ec:6.1.1.18 - ligase, ec:6.1.1.17 - ligase, ec:6.1.1.19 - ligase, ec:6.1.1.14 - ligase, ec:6.1.1.16 - ligase, ec:6.1.1.15 - ligase, ec:6.1.1.10 - ligase…
TRINITY_DN164350_c16_g4_i20	Aminoacyl-tRNA biosynthesis	map00970	24	ec:6.1.1.6 - ligase, ec:6.1.1.7 - ligase, ec:6.1.1.9 - ligase, ec:6.1.1.2 - ligase, ec:6.1.1.3 - ligase, ec:6.1.1.4 - ligase, ec:6.1.1.5 - ligase, ec:6.1.1.1 - ligase, ec:6.3.5.7 - synthase (glutamine-hydrolysing), ec:2.1.2.9 - formyltransferase, ec:6.1.1.18 - ligase, ec:6.1.1.17 - ligase, ec:6.1.1.19 - ligase, ec:6.1.1.14 - ligase, ec:6.1.1.16 - ligase, ec:6.1.1.15 - ligase, ec:6.1.1.10 - ligase…
TRINITY_DN164350_c16_g4_i19	Aminoacyl-tRNA biosynthesis	map00970	24	ec:6.1.1.6 - ligase, ec:6.1.1.7 - ligase, ec:6.1.1.9 - ligase, ec:6.1.1.2 - ligase, ec:6.1.1.3 - ligase, ec:6.1.1.4 - ligase, ec:6.1.1.5 - ligase, ec:6.1.1.1 - ligase, ec:6.3.5.7 - synthase (glutamine-hydrolysing), ec:2.1.2.9 - formyltransferase, ec:6.1.1.18 - ligase, ec:6.1.1.17 - ligase, ec:6.1.1.19 - ligase, ec:6.1.1.14 - ligase, ec:6.1.1.16 - ligase, ec:6.1.1.15 - ligase, ec:6.1.1.10 - ligase…
TRINITY_DN164350_c16_g4_i18	Aminoacyl-tRNA biosynthesis	map00970	24	ec:6.1.1.6 - ligase, ec:6.1.1.7 - ligase, ec:6.1.1.9 - ligase, ec:6.1.1.2 - ligase, ec:6.1.1.3 - ligase, ec:6.1.1.4 - ligase, ec:6.1.1.5 - ligase, ec:6.1.1.1 - ligase, ec:6.3.5.7 - synthase (glutamine-hydrolysing), ec:2.1.2.9 - formyltransferase, ec:6.1.1.18 - ligase, ec:6.1.1.17 - ligase, ec:6.1.1.19 - ligase, ec:6.1.1.14 - ligase, ec:6.1.1.16 - ligase, ec:6.1.1.15 - ligase, ec:6.1.1.10 - ligase…
TRINITY_DN164350_c16_g4_i17	Aminoacyl-tRNA biosynthesis	map00970	24	ec:6.1.1.6 - ligase, ec:6.1.1.7 - ligase, ec:6.1.1.9 - ligase, ec:6.1.1.2 - ligase, ec:6.1.1.3 - ligase, ec:6.1.1.4 - ligase, ec:6.1.1.5 - ligase, ec:6.1.1.1 - ligase, ec:6.3.5.7 - synthase (glutamine-hydrolysing), ec:2.1.2.9 - formyltransferase, ec:6.1.1.18 - ligase, ec:6.1.1.17 - ligase, ec:6.1.1.19 - ligase, ec:6.1.1.14 - ligase, ec:6.1.1.16 - ligase, ec:6.1.1.15 - ligase, ec:6.1.1.10 - ligase…
TRINITY_DN164350_c16_g4_i16	Aminoacyl-tRNA biosynthesis	map00970	24	ec:6.1.1.6 - ligase, ec:6.1.1.7 - ligase, ec:6.1.1.9 - ligase, ec:6.1.1.2 - ligase, ec:6.1.1.3 - ligase, ec:6.1.1.4 - ligase, ec:6.1.1.5 - ligase, ec:6.1.1.1 - ligase, ec:6.3.5.7 - synthase (glutamine-hydrolysing), ec:2.1.2.9 - formyltransferase, ec:6.1.1.18 - ligase, ec:6.1.1.17 - ligase, ec:6.1.1.19 - ligase, ec:6.1.1.14 - ligase, ec:6.1.1.16 - ligase, ec:6.1.1.15 - ligase, ec:6.1.1.10 - ligase…
TRINITY_DN164350_c16_g4_i15	Aminoacyl-tRNA biosynthesis	map00970	24	ec:6.1.1.6 - ligase, ec:6.1.1.7 - ligase, ec:6.1.1.9 - ligase, ec:6.1.1.2 - ligase, ec:6.1.1.3 - ligase, ec:6.1.1.4 - ligase, ec:6.1.1.5 - ligase, ec:6.1.1.1 - ligase, ec:6.3.5.7 - synthase (glutamine-hydrolysing), ec:2.1.2.9 - formyltransferase, ec:6.1.1.18 - ligase, ec:6.1.1.17 - ligase, ec:6.1.1.19 - ligase, ec:6.1.1.14 - ligase, ec:6.1.1.16 - ligase, ec:6.1.1.15 - ligase, ec:6.1.1.10 - ligase…
TRINITY_DN164350_c16_g4_i14	Aminoacyl-tRNA biosynthesis	map00970	24	ec:6.1.1.6 - ligase, ec:6.1.1.7 - ligase, ec:6.1.1.9 - ligase, ec:6.1.1.2 - ligase, ec:6.1.1.3 - ligase, ec:6.1.1.4 - ligase, ec:6.1.1.5 - ligase, ec:6.1.1.1 - ligase, ec:6.3.5.7 - synthase (glutamine-hydrolysing), ec:2.1.2.9 - formyltransferase, ec:6.1.1.18 - ligase, ec:6.1.1.17 - ligase, ec:6.1.1.19 - ligase, ec:6.1.1.14 - ligase, ec:6.1.1.16 - ligase, ec:6.1.1.15 - ligase, ec:6.1.1.10 - ligase…
TRINITY_DN164350_c16_g4_i13	Aminoacyl-tRNA biosynthesis	map00970	24	ec:6.1.1.6 - ligase, ec:6.1.1.7 - ligase, ec:6.1.1.9 - ligase, ec:6.1.1.2 - ligase, ec:6.1.1.3 - ligase, ec:6.1.1.4 - ligase, ec:6.1.1.5 - ligase, ec:6.1.1.1 - ligase, ec:6.3.5.7 - synthase (glutamine-hydrolysing), ec:2.1.2.9 - formyltransferase, ec:6.1.1.18 - ligase, ec:6.1.1.17 - ligase, ec:6.1.1.19 - ligase, ec:6.1.1.14 - ligase, ec:6.1.1.16 - ligase, ec:6.1.1.15 - ligase, ec:6.1.1.10 - ligase…
TRINITY_DN164350_c16_g4_i12	Aminoacyl-tRNA biosynthesis	map00970	24	ec:6.1.1.6 - ligase, ec:6.1.1.7 - ligase, ec:6.1.1.9 - ligase, ec:6.1.1.2 - ligase, ec:6.1.1.3 - ligase, ec:6.1.1.4 - ligase, ec:6.1.1.5 - ligase, ec:6.1.1.1 - ligase, ec:6.3.5.7 - synthase (glutamine-hydrolysing), ec:2.1.2.9 - formyltransferase, ec:6.1.1.18 - ligase, ec:6.1.1.17 - ligase, ec:6.1.1.19 - ligase, ec:6.1.1.14 - ligase, ec:6.1.1.16 - ligase, ec:6.1.1.15 - ligase, ec:6.1.1.10 - ligase…
TRINITY_DN164350_c16_g4_i11	Aminoacyl-tRNA biosynthesis	map00970	24	ec:6.1.1.6 - ligase, ec:6.1.1.7 - ligase, ec:6.1.1.9 - ligase, ec:6.1.1.2 - ligase, ec:6.1.1.3 - ligase, ec:6.1.1.4 - ligase, ec:6.1.1.5 - ligase, ec:6.1.1.1 - ligase, ec:6.3.5.7 - synthase (glutamine-hydrolysing), ec:2.1.2.9 - formyltransferase, ec:6.1.1.18 - ligase, ec:6.1.1.17 - ligase, ec:6.1.1.19 - ligase, ec:6.1.1.14 - ligase, ec:6.1.1.16 - ligase, ec:6.1.1.15 - ligase, ec:6.1.1.10 - ligase…
TRINITY_DN164350_c16_g4_i10	Aminoacyl-tRNA biosynthesis	map00970	24	ec:6.1.1.6 - ligase, ec:6.1.1.7 - ligase, ec:6.1.1.9 - ligase, ec:6.1.1.2 - ligase, ec:6.1.1.3 - ligase, ec:6.1.1.4 - ligase, ec:6.1.1.5 - ligase, ec:6.1.1.1 - ligase, ec:6.3.5.7 - synthase (glutamine-hydrolysing), ec:2.1.2.9 - formyltransferase, ec:6.1.1.18 - ligase, ec:6.1.1.17 - ligase, ec:6.1.1.19 - ligase, ec:6.1.1.14 - ligase, ec:6.1.1.16 - ligase, ec:6.1.1.15 - ligase, ec:6.1.1.10 - ligase…
TRINITY_DN165531_c16_g1_i4	Aminoacyl-tRNA biosynthesis	map00970	24	ec:6.1.1.6 - ligase, ec:6.1.1.7 - ligase, ec:6.1.1.9 - ligase, ec:6.1.1.2 - ligase, ec:6.1.1.3 - ligase, ec:6.1.1.4 - ligase, ec:6.1.1.5 - ligase, ec:6.1.1.1 - ligase, ec:6.3.5.7 - synthase (glutamine-hydrolysing), ec:2.1.2.9 - formyltransferase, ec:6.1.1.18 - ligase, ec:6.1.1.17 - ligase, ec:6.1.1.19 - ligase, ec:6.1.1.14 - ligase, ec:6.1.1.16 - ligase, ec:6.1.1.15 - ligase, ec:6.1.1.10 - ligase…
TRINITY_DN165531_c16_g1_i3	Aminoacyl-tRNA biosynthesis	map00970	24	ec:6.1.1.6 - ligase, ec:6.1.1.7 - ligase, ec:6.1.1.9 - ligase, ec:6.1.1.2 - ligase, ec:6.1.1.3 - ligase, ec:6.1.1.4 - ligase, ec:6.1.1.5 - ligase, ec:6.1.1.1 - ligase, ec:6.3.5.7 - synthase (glutamine-hydrolysing), ec:2.1.2.9 - formyltransferase, ec:6.1.1.18 - ligase, ec:6.1.1.17 - ligase, ec:6.1.1.19 - ligase, ec:6.1.1.14 - ligase, ec:6.1.1.16 - ligase, ec:6.1.1.15 - ligase, ec:6.1.1.10 - ligase…
TRINITY_DN165531_c16_g1_i2	Aminoacyl-tRNA biosynthesis	map00970	24	ec:6.1.1.6 - ligase, ec:6.1.1.7 - ligase, ec:6.1.1.9 - ligase, ec:6.1.1.2 - ligase, ec:6.1.1.3 - ligase, ec:6.1.1.4 - ligase, ec:6.1.1.5 - ligase, ec:6.1.1.1 - ligase, ec:6.3.5.7 - synthase (glutamine-hydrolysing), ec:2.1.2.9 - formyltransferase, ec:6.1.1.18 - ligase, ec:6.1.1.17 - ligase, ec:6.1.1.19 - ligase, ec:6.1.1.14 - ligase, ec:6.1.1.16 - ligase, ec:6.1.1.15 - ligase, ec:6.1.1.10 - ligase…
TRINITY_DN165531_c16_g1_i1	Aminoacyl-tRNA biosynthesis	map00970	24	ec:6.1.1.6 - ligase, ec:6.1.1.7 - ligase, ec:6.1.1.9 - ligase, ec:6.1.1.2 - ligase, ec:6.1.1.3 - ligase, ec:6.1.1.4 - ligase, ec:6.1.1.5 - ligase, ec:6.1.1.1 - ligase, ec:6.3.5.7 - synthase (glutamine-hydrolysing), ec:2.1.2.9 - formyltransferase, ec:6.1.1.18 - ligase, ec:6.1.1.17 - ligase, ec:6.1.1.19 - ligase, ec:6.1.1.14 - ligase, ec:6.1.1.16 - ligase, ec:6.1.1.15 - ligase, ec:6.1.1.10 - ligase…
TRINITY_DN165531_c16_g1_i7	Aminoacyl-tRNA biosynthesis	map00970	24	ec:6.1.1.6 - ligase, ec:6.1.1.7 - ligase, ec:6.1.1.9 - ligase, ec:6.1.1.2 - ligase, ec:6.1.1.3 - ligase, ec:6.1.1.4 - ligase, ec:6.1.1.5 - ligase, ec:6.1.1.1 - ligase, ec:6.3.5.7 - synthase (glutamine-hydrolysing), ec:2.1.2.9 - formyltransferase, ec:6.1.1.18 - ligase, ec:6.1.1.17 - ligase, ec:6.1.1.19 - ligase, ec:6.1.1.14 - ligase, ec:6.1.1.16 - ligase, ec:6.1.1.15 - ligase, ec:6.1.1.10 - ligase…
TRINITY_DN165531_c16_g1_i6	Aminoacyl-tRNA biosynthesis	map00970	24	ec:6.1.1.6 - ligase, ec:6.1.1.7 - ligase, ec:6.1.1.9 - ligase, ec:6.1.1.2 - ligase, ec:6.1.1.3 - ligase, ec:6.1.1.4 - ligase, ec:6.1.1.5 - ligase, ec:6.1.1.1 - ligase, ec:6.3.5.7 - synthase (glutamine-hydrolysing), ec:2.1.2.9 - formyltransferase, ec:6.1.1.18 - ligase, ec:6.1.1.17 - ligase, ec:6.1.1.19 - ligase, ec:6.1.1.14 - ligase, ec:6.1.1.16 - ligase, ec:6.1.1.15 - ligase, ec:6.1.1.10 - ligase…
TRINITY_DN165531_c16_g1_i5	Aminoacyl-tRNA biosynthesis	map00970	24	ec:6.1.1.6 - ligase, ec:6.1.1.7 - ligase, ec:6.1.1.9 - ligase, ec:6.1.1.2 - ligase, ec:6.1.1.3 - ligase, ec:6.1.1.4 - ligase, ec:6.1.1.5 - ligase, ec:6.1.1.1 - ligase, ec:6.3.5.7 - synthase (glutamine-hydrolysing), ec:2.1.2.9 - formyltransferase, ec:6.1.1.18 - ligase, ec:6.1.1.17 - ligase, ec:6.1.1.19 - ligase, ec:6.1.1.14 - ligase, ec:6.1.1.16 - ligase, ec:6.1.1.15 - ligase, ec:6.1.1.10 - ligase…
TRINITY_DN163985_c11_g2_i1	Aminoacyl-tRNA biosynthesis	map00970	24	ec:6.1.1.6 - ligase, ec:6.1.1.7 - ligase, ec:6.1.1.9 - ligase, ec:6.1.1.2 - ligase, ec:6.1.1.3 - ligase, ec:6.1.1.4 - ligase, ec:6.1.1.5 - ligase, ec:6.1.1.1 - ligase, ec:6.3.5.7 - synthase (glutamine-hydrolysing), ec:2.1.2.9 - formyltransferase, ec:6.1.1.18 - ligase, ec:6.1.1.17 - ligase, ec:6.1.1.19 - ligase, ec:6.1.1.14 - ligase, ec:6.1.1.16 - ligase, ec:6.1.1.15 - ligase, ec:6.1.1.10 - ligase…
TRINITY_DN163985_c11_g2_i2	Aminoacyl-tRNA biosynthesis	map00970	24	ec:6.1.1.6 - ligase, ec:6.1.1.7 - ligase, ec:6.1.1.9 - ligase, ec:6.1.1.2 - ligase, ec:6.1.1.3 - ligase, ec:6.1.1.4 - ligase, ec:6.1.1.5 - ligase, ec:6.1.1.1 - ligase, ec:6.3.5.7 - synthase (glutamine-hydrolysing), ec:2.1.2.9 - formyltransferase, ec:6.1.1.18 - ligase, ec:6.1.1.17 - ligase, ec:6.1.1.19 - ligase, ec:6.1.1.14 - ligase, ec:6.1.1.16 - ligase, ec:6.1.1.15 - ligase, ec:6.1.1.10 - ligase…
TRINITY_DN166753_c1_g1_i7	Aminoacyl-tRNA biosynthesis	map00970	24	ec:6.1.1.6 - ligase, ec:6.1.1.7 - ligase, ec:6.1.1.9 - ligase, ec:6.1.1.2 - ligase, ec:6.1.1.3 - ligase, ec:6.1.1.4 - ligase, ec:6.1.1.5 - ligase, ec:6.1.1.1 - ligase, ec:6.3.5.7 - synthase (glutamine-hydrolysing), ec:2.1.2.9 - formyltransferase, ec:6.1.1.18 - ligase, ec:6.1.1.17 - ligase, ec:6.1.1.19 - ligase, ec:6.1.1.14 - ligase, ec:6.1.1.16 - ligase, ec:6.1.1.15 - ligase, ec:6.1.1.10 - ligase…
TRINITY_DN166753_c1_g1_i6	Aminoacyl-tRNA biosynthesis	map00970	24	ec:6.1.1.6 - ligase, ec:6.1.1.7 - ligase, ec:6.1.1.9 - ligase, ec:6.1.1.2 - ligase, ec:6.1.1.3 - ligase, ec:6.1.1.4 - ligase, ec:6.1.1.5 - ligase, ec:6.1.1.1 - ligase, ec:6.3.5.7 - synthase (glutamine-hydrolysing), ec:2.1.2.9 - formyltransferase, ec:6.1.1.18 - ligase, ec:6.1.1.17 - ligase, ec:6.1.1.19 - ligase, ec:6.1.1.14 - ligase, ec:6.1.1.16 - ligase, ec:6.1.1.15 - ligase, ec:6.1.1.10 - ligase…
TRINITY_DN166753_c1_g1_i5	Aminoacyl-tRNA biosynthesis	map00970	24	ec:6.1.1.6 - ligase, ec:6.1.1.7 - ligase, ec:6.1.1.9 - ligase, ec:6.1.1.2 - ligase, ec:6.1.1.3 - ligase, ec:6.1.1.4 - ligase, ec:6.1.1.5 - ligase, ec:6.1.1.1 - ligase, ec:6.3.5.7 - synthase (glutamine-hydrolysing), ec:2.1.2.9 - formyltransferase, ec:6.1.1.18 - ligase, ec:6.1.1.17 - ligase, ec:6.1.1.19 - ligase, ec:6.1.1.14 - ligase, ec:6.1.1.16 - ligase, ec:6.1.1.15 - ligase, ec:6.1.1.10 - ligase…
TRINITY_DN166753_c1_g1_i4	Aminoacyl-tRNA biosynthesis	map00970	24	ec:6.1.1.6 - ligase, ec:6.1.1.7 - ligase, ec:6.1.1.9 - ligase, ec:6.1.1.2 - ligase, ec:6.1.1.3 - ligase, ec:6.1.1.4 - ligase, ec:6.1.1.5 - ligase, ec:6.1.1.1 - ligase, ec:6.3.5.7 - synthase (glutamine-hydrolysing), ec:2.1.2.9 - formyltransferase, ec:6.1.1.18 - ligase, ec:6.1.1.17 - ligase, ec:6.1.1.19 - ligase, ec:6.1.1.14 - ligase, ec:6.1.1.16 - ligase, ec:6.1.1.15 - ligase, ec:6.1.1.10 - ligase…
TRINITY_DN166753_c1_g1_i3	Aminoacyl-tRNA biosynthesis	map00970	24	ec:6.1.1.6 - ligase, ec:6.1.1.7 - ligase, ec:6.1.1.9 - ligase, ec:6.1.1.2 - ligase, ec:6.1.1.3 - ligase, ec:6.1.1.4 - ligase, ec:6.1.1.5 - ligase, ec:6.1.1.1 - ligase, ec:6.3.5.7 - synthase (glutamine-hydrolysing), ec:2.1.2.9 - formyltransferase, ec:6.1.1.18 - ligase, ec:6.1.1.17 - ligase, ec:6.1.1.19 - ligase, ec:6.1.1.14 - ligase, ec:6.1.1.16 - ligase, ec:6.1.1.15 - ligase, ec:6.1.1.10 - ligase…
TRINITY_DN166753_c1_g1_i2	Aminoacyl-tRNA biosynthesis	map00970	24	ec:6.1.1.6 - ligase, ec:6.1.1.7 - ligase, ec:6.1.1.9 - ligase, ec:6.1.1.2 - ligase, ec:6.1.1.3 - ligase, ec:6.1.1.4 - ligase, ec:6.1.1.5 - ligase, ec:6.1.1.1 - ligase, ec:6.3.5.7 - synthase (glutamine-hydrolysing), ec:2.1.2.9 - formyltransferase, ec:6.1.1.18 - ligase, ec:6.1.1.17 - ligase, ec:6.1.1.19 - ligase, ec:6.1.1.14 - ligase, ec:6.1.1.16 - ligase, ec:6.1.1.15 - ligase, ec:6.1.1.10 - ligase…
TRINITY_DN166753_c1_g1_i1	Aminoacyl-tRNA biosynthesis	map00970	24	ec:6.1.1.6 - ligase, ec:6.1.1.7 - ligase, ec:6.1.1.9 - ligase, ec:6.1.1.2 - ligase, ec:6.1.1.3 - ligase, ec:6.1.1.4 - ligase, ec:6.1.1.5 - ligase, ec:6.1.1.1 - ligase, ec:6.3.5.7 - synthase (glutamine-hydrolysing), ec:2.1.2.9 - formyltransferase, ec:6.1.1.18 - ligase, ec:6.1.1.17 - ligase, ec:6.1.1.19 - ligase, ec:6.1.1.14 - ligase, ec:6.1.1.16 - ligase, ec:6.1.1.15 - ligase, ec:6.1.1.10 - ligase…
TRINITY_DN166581_c2_g1_i2	Aminoacyl-tRNA biosynthesis	map00970	24	ec:6.1.1.6 - ligase, ec:6.1.1.7 - ligase, ec:6.1.1.9 - ligase, ec:6.1.1.2 - ligase, ec:6.1.1.3 - ligase, ec:6.1.1.4 - ligase, ec:6.1.1.5 - ligase, ec:6.1.1.1 - ligase, ec:6.3.5.7 - synthase (glutamine-hydrolysing), ec:2.1.2.9 - formyltransferase, ec:6.1.1.18 - ligase, ec:6.1.1.17 - ligase, ec:6.1.1.19 - ligase, ec:6.1.1.14 - ligase, ec:6.1.1.16 - ligase, ec:6.1.1.15 - ligase, ec:6.1.1.10 - ligase…
TRINITY_DN162578_c5_g1_i2	Aminoacyl-tRNA biosynthesis	map00970	24	ec:6.1.1.6 - ligase, ec:6.1.1.7 - ligase, ec:6.1.1.9 - ligase, ec:6.1.1.2 - ligase, ec:6.1.1.3 - ligase, ec:6.1.1.4 - ligase, ec:6.1.1.5 - ligase, ec:6.1.1.1 - ligase, ec:6.3.5.7 - synthase (glutamine-hydrolysing), ec:2.1.2.9 - formyltransferase, ec:6.1.1.18 - ligase, ec:6.1.1.17 - ligase, ec:6.1.1.19 - ligase, ec:6.1.1.14 - ligase, ec:6.1.1.16 - ligase, ec:6.1.1.15 - ligase, ec:6.1.1.10 - ligase…
TRINITY_DN162578_c5_g1_i4	Aminoacyl-tRNA biosynthesis	map00970	24	ec:6.1.1.6 - ligase, ec:6.1.1.7 - ligase, ec:6.1.1.9 - ligase, ec:6.1.1.2 - ligase, ec:6.1.1.3 - ligase, ec:6.1.1.4 - ligase, ec:6.1.1.5 - ligase, ec:6.1.1.1 - ligase, ec:6.3.5.7 - synthase (glutamine-hydrolysing), ec:2.1.2.9 - formyltransferase, ec:6.1.1.18 - ligase, ec:6.1.1.17 - ligase, ec:6.1.1.19 - ligase, ec:6.1.1.14 - ligase, ec:6.1.1.16 - ligase, ec:6.1.1.15 - ligase, ec:6.1.1.10 - ligase…
TRINITY_DN162578_c5_g1_i3	Aminoacyl-tRNA biosynthesis	map00970	24	ec:6.1.1.6 - ligase, ec:6.1.1.7 - ligase, ec:6.1.1.9 - ligase, ec:6.1.1.2 - ligase, ec:6.1.1.3 - ligase, ec:6.1.1.4 - ligase, ec:6.1.1.5 - ligase, ec:6.1.1.1 - ligase, ec:6.3.5.7 - synthase (glutamine-hydrolysing), ec:2.1.2.9 - formyltransferase, ec:6.1.1.18 - ligase, ec:6.1.1.17 - ligase, ec:6.1.1.19 - ligase, ec:6.1.1.14 - ligase, ec:6.1.1.16 - ligase, ec:6.1.1.15 - ligase, ec:6.1.1.10 - ligase…
TRINITY_DN162578_c5_g1_i6	Aminoacyl-tRNA biosynthesis	map00970	24	ec:6.1.1.6 - ligase, ec:6.1.1.7 - ligase, ec:6.1.1.9 - ligase, ec:6.1.1.2 - ligase, ec:6.1.1.3 - ligase, ec:6.1.1.4 - ligase, ec:6.1.1.5 - ligase, ec:6.1.1.1 - ligase, ec:6.3.5.7 - synthase (glutamine-hydrolysing), ec:2.1.2.9 - formyltransferase, ec:6.1.1.18 - ligase, ec:6.1.1.17 - ligase, ec:6.1.1.19 - ligase, ec:6.1.1.14 - ligase, ec:6.1.1.16 - ligase, ec:6.1.1.15 - ligase, ec:6.1.1.10 - ligase…
TRINITY_DN162578_c5_g1_i5	Aminoacyl-tRNA biosynthesis	map00970	24	ec:6.1.1.6 - ligase, ec:6.1.1.7 - ligase, ec:6.1.1.9 - ligase, ec:6.1.1.2 - ligase, ec:6.1.1.3 - ligase, ec:6.1.1.4 - ligase, ec:6.1.1.5 - ligase, ec:6.1.1.1 - ligase, ec:6.3.5.7 - synthase (glutamine-hydrolysing), ec:2.1.2.9 - formyltransferase, ec:6.1.1.18 - ligase, ec:6.1.1.17 - ligase, ec:6.1.1.19 - ligase, ec:6.1.1.14 - ligase, ec:6.1.1.16 - ligase, ec:6.1.1.15 - ligase, ec:6.1.1.10 - ligase…
TRINITY_DN162578_c5_g1_i7	Aminoacyl-tRNA biosynthesis	map00970	24	ec:6.1.1.6 - ligase, ec:6.1.1.7 - ligase, ec:6.1.1.9 - ligase, ec:6.1.1.2 - ligase, ec:6.1.1.3 - ligase, ec:6.1.1.4 - ligase, ec:6.1.1.5 - ligase, ec:6.1.1.1 - ligase, ec:6.3.5.7 - synthase (glutamine-hydrolysing), ec:2.1.2.9 - formyltransferase, ec:6.1.1.18 - ligase, ec:6.1.1.17 - ligase, ec:6.1.1.19 - ligase, ec:6.1.1.14 - ligase, ec:6.1.1.16 - ligase, ec:6.1.1.15 - ligase, ec:6.1.1.10 - ligase…
TRINITY_DN163258_c5_g1_i4	Aminoacyl-tRNA biosynthesis	map00970	24	ec:6.1.1.6 - ligase, ec:6.1.1.7 - ligase, ec:6.1.1.9 - ligase, ec:6.1.1.2 - ligase, ec:6.1.1.3 - ligase, ec:6.1.1.4 - ligase, ec:6.1.1.5 - ligase, ec:6.1.1.1 - ligase, ec:6.3.5.7 - synthase (glutamine-hydrolysing), ec:2.1.2.9 - formyltransferase, ec:6.1.1.18 - ligase, ec:6.1.1.17 - ligase, ec:6.1.1.19 - ligase, ec:6.1.1.14 - ligase, ec:6.1.1.16 - ligase, ec:6.1.1.15 - ligase, ec:6.1.1.10 - ligase…
TRINITY_DN163258_c5_g1_i3	Aminoacyl-tRNA biosynthesis	map00970	24	ec:6.1.1.6 - ligase, ec:6.1.1.7 - ligase, ec:6.1.1.9 - ligase, ec:6.1.1.2 - ligase, ec:6.1.1.3 - ligase, ec:6.1.1.4 - ligase, ec:6.1.1.5 - ligase, ec:6.1.1.1 - ligase, ec:6.3.5.7 - synthase (glutamine-hydrolysing), ec:2.1.2.9 - formyltransferase, ec:6.1.1.18 - ligase, ec:6.1.1.17 - ligase, ec:6.1.1.19 - ligase, ec:6.1.1.14 - ligase, ec:6.1.1.16 - ligase, ec:6.1.1.15 - ligase, ec:6.1.1.10 - ligase…
TRINITY_DN163258_c5_g1_i6	Aminoacyl-tRNA biosynthesis	map00970	24	ec:6.1.1.6 - ligase, ec:6.1.1.7 - ligase, ec:6.1.1.9 - ligase, ec:6.1.1.2 - ligase, ec:6.1.1.3 - ligase, ec:6.1.1.4 - ligase, ec:6.1.1.5 - ligase, ec:6.1.1.1 - ligase, ec:6.3.5.7 - synthase (glutamine-hydrolysing), ec:2.1.2.9 - formyltransferase, ec:6.1.1.18 - ligase, ec:6.1.1.17 - ligase, ec:6.1.1.19 - ligase, ec:6.1.1.14 - ligase, ec:6.1.1.16 - ligase, ec:6.1.1.15 - ligase, ec:6.1.1.10 - ligase…
TRINITY_DN163258_c5_g1_i5	Aminoacyl-tRNA biosynthesis	map00970	24	ec:6.1.1.6 - ligase, ec:6.1.1.7 - ligase, ec:6.1.1.9 - ligase, ec:6.1.1.2 - ligase, ec:6.1.1.3 - ligase, ec:6.1.1.4 - ligase, ec:6.1.1.5 - ligase, ec:6.1.1.1 - ligase, ec:6.3.5.7 - synthase (glutamine-hydrolysing), ec:2.1.2.9 - formyltransferase, ec:6.1.1.18 - ligase, ec:6.1.1.17 - ligase, ec:6.1.1.19 - ligase, ec:6.1.1.14 - ligase, ec:6.1.1.16 - ligase, ec:6.1.1.15 - ligase, ec:6.1.1.10 - ligase…
TRINITY_DN164695_c24_g1_i1	Aminoacyl-tRNA biosynthesis	map00970	24	ec:6.1.1.6 - ligase, ec:6.1.1.7 - ligase, ec:6.1.1.9 - ligase, ec:6.1.1.2 - ligase, ec:6.1.1.3 - ligase, ec:6.1.1.4 - ligase, ec:6.1.1.5 - ligase, ec:6.1.1.1 - ligase, ec:6.3.5.7 - synthase (glutamine-hydrolysing), ec:2.1.2.9 - formyltransferase, ec:6.1.1.18 - ligase, ec:6.1.1.17 - ligase, ec:6.1.1.19 - ligase, ec:6.1.1.14 - ligase, ec:6.1.1.16 - ligase, ec:6.1.1.15 - ligase, ec:6.1.1.10 - ligase…
TRINITY_DN163258_c5_g1_i2	Aminoacyl-tRNA biosynthesis	map00970	24	ec:6.1.1.6 - ligase, ec:6.1.1.7 - ligase, ec:6.1.1.9 - ligase, ec:6.1.1.2 - ligase, ec:6.1.1.3 - ligase, ec:6.1.1.4 - ligase, ec:6.1.1.5 - ligase, ec:6.1.1.1 - ligase, ec:6.3.5.7 - synthase (glutamine-hydrolysing), ec:2.1.2.9 - formyltransferase, ec:6.1.1.18 - ligase, ec:6.1.1.17 - ligase, ec:6.1.1.19 - ligase, ec:6.1.1.14 - ligase, ec:6.1.1.16 - ligase, ec:6.1.1.15 - ligase, ec:6.1.1.10 - ligase…
TRINITY_DN164695_c24_g1_i2	Aminoacyl-tRNA biosynthesis	map00970	24	ec:6.1.1.6 - ligase, ec:6.1.1.7 - ligase, ec:6.1.1.9 - ligase, ec:6.1.1.2 - ligase, ec:6.1.1.3 - ligase, ec:6.1.1.4 - ligase, ec:6.1.1.5 - ligase, ec:6.1.1.1 - ligase, ec:6.3.5.7 - synthase (glutamine-hydrolysing), ec:2.1.2.9 - formyltransferase, ec:6.1.1.18 - ligase, ec:6.1.1.17 - ligase, ec:6.1.1.19 - ligase, ec:6.1.1.14 - ligase, ec:6.1.1.16 - ligase, ec:6.1.1.15 - ligase, ec:6.1.1.10 - ligase…
TRINITY_DN163258_c5_g1_i1	Aminoacyl-tRNA biosynthesis	map00970	24	ec:6.1.1.6 - ligase, ec:6.1.1.7 - ligase, ec:6.1.1.9 - ligase, ec:6.1.1.2 - ligase, ec:6.1.1.3 - ligase, ec:6.1.1.4 - ligase, ec:6.1.1.5 - ligase, ec:6.1.1.1 - ligase, ec:6.3.5.7 - synthase (glutamine-hydrolysing), ec:2.1.2.9 - formyltransferase, ec:6.1.1.18 - ligase, ec:6.1.1.17 - ligase, ec:6.1.1.19 - ligase, ec:6.1.1.14 - ligase, ec:6.1.1.16 - ligase, ec:6.1.1.15 - ligase, ec:6.1.1.10 - ligase…
TRINITY_DN163258_c5_g1_i8	Aminoacyl-tRNA biosynthesis	map00970	24	ec:6.1.1.6 - ligase, ec:6.1.1.7 - ligase, ec:6.1.1.9 - ligase, ec:6.1.1.2 - ligase, ec:6.1.1.3 - ligase, ec:6.1.1.4 - ligase, ec:6.1.1.5 - ligase, ec:6.1.1.1 - ligase, ec:6.3.5.7 - synthase (glutamine-hydrolysing), ec:2.1.2.9 - formyltransferase, ec:6.1.1.18 - ligase, ec:6.1.1.17 - ligase, ec:6.1.1.19 - ligase, ec:6.1.1.14 - ligase, ec:6.1.1.16 - ligase, ec:6.1.1.15 - ligase, ec:6.1.1.10 - ligase…
TRINITY_DN163258_c5_g1_i7	Aminoacyl-tRNA biosynthesis	map00970	24	ec:6.1.1.6 - ligase, ec:6.1.1.7 - ligase, ec:6.1.1.9 - ligase, ec:6.1.1.2 - ligase, ec:6.1.1.3 - ligase, ec:6.1.1.4 - ligase, ec:6.1.1.5 - ligase, ec:6.1.1.1 - ligase, ec:6.3.5.7 - synthase (glutamine-hydrolysing), ec:2.1.2.9 - formyltransferase, ec:6.1.1.18 - ligase, ec:6.1.1.17 - ligase, ec:6.1.1.19 - ligase, ec:6.1.1.14 - ligase, ec:6.1.1.16 - ligase, ec:6.1.1.15 - ligase, ec:6.1.1.10 - ligase…
TRINITY_DN163258_c5_g1_i9	Aminoacyl-tRNA biosynthesis	map00970	24	ec:6.1.1.6 - ligase, ec:6.1.1.7 - ligase, ec:6.1.1.9 - ligase, ec:6.1.1.2 - ligase, ec:6.1.1.3 - ligase, ec:6.1.1.4 - ligase, ec:6.1.1.5 - ligase, ec:6.1.1.1 - ligase, ec:6.3.5.7 - synthase (glutamine-hydrolysing), ec:2.1.2.9 - formyltransferase, ec:6.1.1.18 - ligase, ec:6.1.1.17 - ligase, ec:6.1.1.19 - ligase, ec:6.1.1.14 - ligase, ec:6.1.1.16 - ligase, ec:6.1.1.15 - ligase, ec:6.1.1.10 - ligase…
TRINITY_DN153034_c0_g2_i3	Aminoacyl-tRNA biosynthesis	map00970	24	ec:6.1.1.6 - ligase, ec:6.1.1.7 - ligase, ec:6.1.1.9 - ligase, ec:6.1.1.2 - ligase, ec:6.1.1.3 - ligase, ec:6.1.1.4 - ligase, ec:6.1.1.5 - ligase, ec:6.1.1.1 - ligase, ec:6.3.5.7 - synthase (glutamine-hydrolysing), ec:2.1.2.9 - formyltransferase, ec:6.1.1.18 - ligase, ec:6.1.1.17 - ligase, ec:6.1.1.19 - ligase, ec:6.1.1.14 - ligase, ec:6.1.1.16 - ligase, ec:6.1.1.15 - ligase, ec:6.1.1.10 - ligase…
TRINITY_DN153034_c0_g2_i1	Aminoacyl-tRNA biosynthesis	map00970	24	ec:6.1.1.6 - ligase, ec:6.1.1.7 - ligase, ec:6.1.1.9 - ligase, ec:6.1.1.2 - ligase, ec:6.1.1.3 - ligase, ec:6.1.1.4 - ligase, ec:6.1.1.5 - ligase, ec:6.1.1.1 - ligase, ec:6.3.5.7 - synthase (glutamine-hydrolysing), ec:2.1.2.9 - formyltransferase, ec:6.1.1.18 - ligase, ec:6.1.1.17 - ligase, ec:6.1.1.19 - ligase, ec:6.1.1.14 - ligase, ec:6.1.1.16 - ligase, ec:6.1.1.15 - ligase, ec:6.1.1.10 - ligase…
TRINITY_DN159006_c1_g2_i6	Aminoacyl-tRNA biosynthesis	map00970	24	ec:6.1.1.6 - ligase, ec:6.1.1.7 - ligase, ec:6.1.1.9 - ligase, ec:6.1.1.2 - ligase, ec:6.1.1.3 - ligase, ec:6.1.1.4 - ligase, ec:6.1.1.5 - ligase, ec:6.1.1.1 - ligase, ec:6.3.5.7 - synthase (glutamine-hydrolysing), ec:2.1.2.9 - formyltransferase, ec:6.1.1.18 - ligase, ec:6.1.1.17 - ligase, ec:6.1.1.19 - ligase, ec:6.1.1.14 - ligase, ec:6.1.1.16 - ligase, ec:6.1.1.15 - ligase, ec:6.1.1.10 - ligase…
TRINITY_DN159006_c1_g2_i7	Aminoacyl-tRNA biosynthesis	map00970	24	ec:6.1.1.6 - ligase, ec:6.1.1.7 - ligase, ec:6.1.1.9 - ligase, ec:6.1.1.2 - ligase, ec:6.1.1.3 - ligase, ec:6.1.1.4 - ligase, ec:6.1.1.5 - ligase, ec:6.1.1.1 - ligase, ec:6.3.5.7 - synthase (glutamine-hydrolysing), ec:2.1.2.9 - formyltransferase, ec:6.1.1.18 - ligase, ec:6.1.1.17 - ligase, ec:6.1.1.19 - ligase, ec:6.1.1.14 - ligase, ec:6.1.1.16 - ligase, ec:6.1.1.15 - ligase, ec:6.1.1.10 - ligase…
TRINITY_DN159006_c1_g2_i8	Aminoacyl-tRNA biosynthesis	map00970	24	ec:6.1.1.6 - ligase, ec:6.1.1.7 - ligase, ec:6.1.1.9 - ligase, ec:6.1.1.2 - ligase, ec:6.1.1.3 - ligase, ec:6.1.1.4 - ligase, ec:6.1.1.5 - ligase, ec:6.1.1.1 - ligase, ec:6.3.5.7 - synthase (glutamine-hydrolysing), ec:2.1.2.9 - formyltransferase, ec:6.1.1.18 - ligase, ec:6.1.1.17 - ligase, ec:6.1.1.19 - ligase, ec:6.1.1.14 - ligase, ec:6.1.1.16 - ligase, ec:6.1.1.15 - ligase, ec:6.1.1.10 - ligase…
TRINITY_DN159006_c1_g2_i9	Aminoacyl-tRNA biosynthesis	map00970	24	ec:6.1.1.6 - ligase, ec:6.1.1.7 - ligase, ec:6.1.1.9 - ligase, ec:6.1.1.2 - ligase, ec:6.1.1.3 - ligase, ec:6.1.1.4 - ligase, ec:6.1.1.5 - ligase, ec:6.1.1.1 - ligase, ec:6.3.5.7 - synthase (glutamine-hydrolysing), ec:2.1.2.9 - formyltransferase, ec:6.1.1.18 - ligase, ec:6.1.1.17 - ligase, ec:6.1.1.19 - ligase, ec:6.1.1.14 - ligase, ec:6.1.1.16 - ligase, ec:6.1.1.15 - ligase, ec:6.1.1.10 - ligase…
TRINITY_DN159006_c1_g2_i2	Aminoacyl-tRNA biosynthesis	map00970	24	ec:6.1.1.6 - ligase, ec:6.1.1.7 - ligase, ec:6.1.1.9 - ligase, ec:6.1.1.2 - ligase, ec:6.1.1.3 - ligase, ec:6.1.1.4 - ligase, ec:6.1.1.5 - ligase, ec:6.1.1.1 - ligase, ec:6.3.5.7 - synthase (glutamine-hydrolysing), ec:2.1.2.9 - formyltransferase, ec:6.1.1.18 - ligase, ec:6.1.1.17 - ligase, ec:6.1.1.19 - ligase, ec:6.1.1.14 - ligase, ec:6.1.1.16 - ligase, ec:6.1.1.15 - ligase, ec:6.1.1.10 - ligase…
TRINITY_DN159006_c1_g2_i3	Aminoacyl-tRNA biosynthesis	map00970	24	ec:6.1.1.6 - ligase, ec:6.1.1.7 - ligase, ec:6.1.1.9 - ligase, ec:6.1.1.2 - ligase, ec:6.1.1.3 - ligase, ec:6.1.1.4 - ligase, ec:6.1.1.5 - ligase, ec:6.1.1.1 - ligase, ec:6.3.5.7 - synthase (glutamine-hydrolysing), ec:2.1.2.9 - formyltransferase, ec:6.1.1.18 - ligase, ec:6.1.1.17 - ligase, ec:6.1.1.19 - ligase, ec:6.1.1.14 - ligase, ec:6.1.1.16 - ligase, ec:6.1.1.15 - ligase, ec:6.1.1.10 - ligase…
TRINITY_DN159006_c1_g2_i4	Aminoacyl-tRNA biosynthesis	map00970	24	ec:6.1.1.6 - ligase, ec:6.1.1.7 - ligase, ec:6.1.1.9 - ligase, ec:6.1.1.2 - ligase, ec:6.1.1.3 - ligase, ec:6.1.1.4 - ligase, ec:6.1.1.5 - ligase, ec:6.1.1.1 - ligase, ec:6.3.5.7 - synthase (glutamine-hydrolysing), ec:2.1.2.9 - formyltransferase, ec:6.1.1.18 - ligase, ec:6.1.1.17 - ligase, ec:6.1.1.19 - ligase, ec:6.1.1.14 - ligase, ec:6.1.1.16 - ligase, ec:6.1.1.15 - ligase, ec:6.1.1.10 - ligase…
TRINITY_DN159006_c1_g2_i5	Aminoacyl-tRNA biosynthesis	map00970	24	ec:6.1.1.6 - ligase, ec:6.1.1.7 - ligase, ec:6.1.1.9 - ligase, ec:6.1.1.2 - ligase, ec:6.1.1.3 - ligase, ec:6.1.1.4 - ligase, ec:6.1.1.5 - ligase, ec:6.1.1.1 - ligase, ec:6.3.5.7 - synthase (glutamine-hydrolysing), ec:2.1.2.9 - formyltransferase, ec:6.1.1.18 - ligase, ec:6.1.1.17 - ligase, ec:6.1.1.19 - ligase, ec:6.1.1.14 - ligase, ec:6.1.1.16 - ligase, ec:6.1.1.15 - ligase, ec:6.1.1.10 - ligase…
TRINITY_DN159006_c1_g2_i1	Aminoacyl-tRNA biosynthesis	map00970	24	ec:6.1.1.6 - ligase, ec:6.1.1.7 - ligase, ec:6.1.1.9 - ligase, ec:6.1.1.2 - ligase, ec:6.1.1.3 - ligase, ec:6.1.1.4 - ligase, ec:6.1.1.5 - ligase, ec:6.1.1.1 - ligase, ec:6.3.5.7 - synthase (glutamine-hydrolysing), ec:2.1.2.9 - formyltransferase, ec:6.1.1.18 - ligase, ec:6.1.1.17 - ligase, ec:6.1.1.19 - ligase, ec:6.1.1.14 - ligase, ec:6.1.1.16 - ligase, ec:6.1.1.15 - ligase, ec:6.1.1.10 - ligase…
TRINITY_DN165901_c11_g2_i3	Aminoacyl-tRNA biosynthesis	map00970	24	ec:6.1.1.6 - ligase, ec:6.1.1.7 - ligase, ec:6.1.1.9 - ligase, ec:6.1.1.2 - ligase, ec:6.1.1.3 - ligase, ec:6.1.1.4 - ligase, ec:6.1.1.5 - ligase, ec:6.1.1.1 - ligase, ec:6.3.5.7 - synthase (glutamine-hydrolysing), ec:2.1.2.9 - formyltransferase, ec:6.1.1.18 - ligase, ec:6.1.1.17 - ligase, ec:6.1.1.19 - ligase, ec:6.1.1.14 - ligase, ec:6.1.1.16 - ligase, ec:6.1.1.15 - ligase, ec:6.1.1.10 - ligase…
TRINITY_DN165901_c11_g2_i2	Aminoacyl-tRNA biosynthesis	map00970	24	ec:6.1.1.6 - ligase, ec:6.1.1.7 - ligase, ec:6.1.1.9 - ligase, ec:6.1.1.2 - ligase, ec:6.1.1.3 - ligase, ec:6.1.1.4 - ligase, ec:6.1.1.5 - ligase, ec:6.1.1.1 - ligase, ec:6.3.5.7 - synthase (glutamine-hydrolysing), ec:2.1.2.9 - formyltransferase, ec:6.1.1.18 - ligase, ec:6.1.1.17 - ligase, ec:6.1.1.19 - ligase, ec:6.1.1.14 - ligase, ec:6.1.1.16 - ligase, ec:6.1.1.15 - ligase, ec:6.1.1.10 - ligase…
TRINITY_DN165901_c11_g2_i1	Aminoacyl-tRNA biosynthesis	map00970	24	ec:6.1.1.6 - ligase, ec:6.1.1.7 - ligase, ec:6.1.1.9 - ligase, ec:6.1.1.2 - ligase, ec:6.1.1.3 - ligase, ec:6.1.1.4 - ligase, ec:6.1.1.5 - ligase, ec:6.1.1.1 - ligase, ec:6.3.5.7 - synthase (glutamine-hydrolysing), ec:2.1.2.9 - formyltransferase, ec:6.1.1.18 - ligase, ec:6.1.1.17 - ligase, ec:6.1.1.19 - ligase, ec:6.1.1.14 - ligase, ec:6.1.1.16 - ligase, ec:6.1.1.15 - ligase, ec:6.1.1.10 - ligase…
TRINITY_DN165901_c11_g2_i7	Aminoacyl-tRNA biosynthesis	map00970	24	ec:6.1.1.6 - ligase, ec:6.1.1.7 - ligase, ec:6.1.1.9 - ligase, ec:6.1.1.2 - ligase, ec:6.1.1.3 - ligase, ec:6.1.1.4 - ligase, ec:6.1.1.5 - ligase, ec:6.1.1.1 - ligase, ec:6.3.5.7 - synthase (glutamine-hydrolysing), ec:2.1.2.9 - formyltransferase, ec:6.1.1.18 - ligase, ec:6.1.1.17 - ligase, ec:6.1.1.19 - ligase, ec:6.1.1.14 - ligase, ec:6.1.1.16 - ligase, ec:6.1.1.15 - ligase, ec:6.1.1.10 - ligase…
TRINITY_DN165901_c11_g2_i6	Aminoacyl-tRNA biosynthesis	map00970	24	ec:6.1.1.6 - ligase, ec:6.1.1.7 - ligase, ec:6.1.1.9 - ligase, ec:6.1.1.2 - ligase, ec:6.1.1.3 - ligase, ec:6.1.1.4 - ligase, ec:6.1.1.5 - ligase, ec:6.1.1.1 - ligase, ec:6.3.5.7 - synthase (glutamine-hydrolysing), ec:2.1.2.9 - formyltransferase, ec:6.1.1.18 - ligase, ec:6.1.1.17 - ligase, ec:6.1.1.19 - ligase, ec:6.1.1.14 - ligase, ec:6.1.1.16 - ligase, ec:6.1.1.15 - ligase, ec:6.1.1.10 - ligase…
TRINITY_DN165901_c11_g2_i5	Aminoacyl-tRNA biosynthesis	map00970	24	ec:6.1.1.6 - ligase, ec:6.1.1.7 - ligase, ec:6.1.1.9 - ligase, ec:6.1.1.2 - ligase, ec:6.1.1.3 - ligase, ec:6.1.1.4 - ligase, ec:6.1.1.5 - ligase, ec:6.1.1.1 - ligase, ec:6.3.5.7 - synthase (glutamine-hydrolysing), ec:2.1.2.9 - formyltransferase, ec:6.1.1.18 - ligase, ec:6.1.1.17 - ligase, ec:6.1.1.19 - ligase, ec:6.1.1.14 - ligase, ec:6.1.1.16 - ligase, ec:6.1.1.15 - ligase, ec:6.1.1.10 - ligase…
TRINITY_DN165901_c11_g2_i4	Aminoacyl-tRNA biosynthesis	map00970	24	ec:6.1.1.6 - ligase, ec:6.1.1.7 - ligase, ec:6.1.1.9 - ligase, ec:6.1.1.2 - ligase, ec:6.1.1.3 - ligase, ec:6.1.1.4 - ligase, ec:6.1.1.5 - ligase, ec:6.1.1.1 - ligase, ec:6.3.5.7 - synthase (glutamine-hydrolysing), ec:2.1.2.9 - formyltransferase, ec:6.1.1.18 - ligase, ec:6.1.1.17 - ligase, ec:6.1.1.19 - ligase, ec:6.1.1.14 - ligase, ec:6.1.1.16 - ligase, ec:6.1.1.15 - ligase, ec:6.1.1.10 - ligase…
TRINITY_DN161712_c12_g1_i2	Aminoacyl-tRNA biosynthesis	map00970	24	ec:6.1.1.6 - ligase, ec:6.1.1.7 - ligase, ec:6.1.1.9 - ligase, ec:6.1.1.2 - ligase, ec:6.1.1.3 - ligase, ec:6.1.1.4 - ligase, ec:6.1.1.5 - ligase, ec:6.1.1.1 - ligase, ec:6.3.5.7 - synthase (glutamine-hydrolysing), ec:2.1.2.9 - formyltransferase, ec:6.1.1.18 - ligase, ec:6.1.1.17 - ligase, ec:6.1.1.19 - ligase, ec:6.1.1.14 - ligase, ec:6.1.1.16 - ligase, ec:6.1.1.15 - ligase, ec:6.1.1.10 - ligase…
TRINITY_DN161712_c12_g1_i3	Aminoacyl-tRNA biosynthesis	map00970	24	ec:6.1.1.6 - ligase, ec:6.1.1.7 - ligase, ec:6.1.1.9 - ligase, ec:6.1.1.2 - ligase, ec:6.1.1.3 - ligase, ec:6.1.1.4 - ligase, ec:6.1.1.5 - ligase, ec:6.1.1.1 - ligase, ec:6.3.5.7 - synthase (glutamine-hydrolysing), ec:2.1.2.9 - formyltransferase, ec:6.1.1.18 - ligase, ec:6.1.1.17 - ligase, ec:6.1.1.19 - ligase, ec:6.1.1.14 - ligase, ec:6.1.1.16 - ligase, ec:6.1.1.15 - ligase, ec:6.1.1.10 - ligase…
TRINITY_DN161712_c12_g1_i1	Aminoacyl-tRNA biosynthesis	map00970	24	ec:6.1.1.6 - ligase, ec:6.1.1.7 - ligase, ec:6.1.1.9 - ligase, ec:6.1.1.2 - ligase, ec:6.1.1.3 - ligase, ec:6.1.1.4 - ligase, ec:6.1.1.5 - ligase, ec:6.1.1.1 - ligase, ec:6.3.5.7 - synthase (glutamine-hydrolysing), ec:2.1.2.9 - formyltransferase, ec:6.1.1.18 - ligase, ec:6.1.1.17 - ligase, ec:6.1.1.19 - ligase, ec:6.1.1.14 - ligase, ec:6.1.1.16 - ligase, ec:6.1.1.15 - ligase, ec:6.1.1.10 - ligase…
TRINITY_DN161712_c12_g1_i4	Aminoacyl-tRNA biosynthesis	map00970	24	ec:6.1.1.6 - ligase, ec:6.1.1.7 - ligase, ec:6.1.1.9 - ligase, ec:6.1.1.2 - ligase, ec:6.1.1.3 - ligase, ec:6.1.1.4 - ligase, ec:6.1.1.5 - ligase, ec:6.1.1.1 - ligase, ec:6.3.5.7 - synthase (glutamine-hydrolysing), ec:2.1.2.9 - formyltransferase, ec:6.1.1.18 - ligase, ec:6.1.1.17 - ligase, ec:6.1.1.19 - ligase, ec:6.1.1.14 - ligase, ec:6.1.1.16 - ligase, ec:6.1.1.15 - ligase, ec:6.1.1.10 - ligase…
TRINITY_DN161712_c12_g1_i5	Aminoacyl-tRNA biosynthesis	map00970	24	ec:6.1.1.6 - ligase, ec:6.1.1.7 - ligase, ec:6.1.1.9 - ligase, ec:6.1.1.2 - ligase, ec:6.1.1.3 - ligase, ec:6.1.1.4 - ligase, ec:6.1.1.5 - ligase, ec:6.1.1.1 - ligase, ec:6.3.5.7 - synthase (glutamine-hydrolysing), ec:2.1.2.9 - formyltransferase, ec:6.1.1.18 - ligase, ec:6.1.1.17 - ligase, ec:6.1.1.19 - ligase, ec:6.1.1.14 - ligase, ec:6.1.1.16 - ligase, ec:6.1.1.15 - ligase, ec:6.1.1.10 - ligase…
TRINITY_DN164852_c4_g1_i12	Aminoacyl-tRNA biosynthesis	map00970	24	ec:6.1.1.6 - ligase, ec:6.1.1.7 - ligase, ec:6.1.1.9 - ligase, ec:6.1.1.2 - ligase, ec:6.1.1.3 - ligase, ec:6.1.1.4 - ligase, ec:6.1.1.5 - ligase, ec:6.1.1.1 - ligase, ec:6.3.5.7 - synthase (glutamine-hydrolysing), ec:2.1.2.9 - formyltransferase, ec:6.1.1.18 - ligase, ec:6.1.1.17 - ligase, ec:6.1.1.19 - ligase, ec:6.1.1.14 - ligase, ec:6.1.1.16 - ligase, ec:6.1.1.15 - ligase, ec:6.1.1.10 - ligase…
TRINITY_DN164852_c4_g1_i13	Aminoacyl-tRNA biosynthesis	map00970	24	ec:6.1.1.6 - ligase, ec:6.1.1.7 - ligase, ec:6.1.1.9 - ligase, ec:6.1.1.2 - ligase, ec:6.1.1.3 - ligase, ec:6.1.1.4 - ligase, ec:6.1.1.5 - ligase, ec:6.1.1.1 - ligase, ec:6.3.5.7 - synthase (glutamine-hydrolysing), ec:2.1.2.9 - formyltransferase, ec:6.1.1.18 - ligase, ec:6.1.1.17 - ligase, ec:6.1.1.19 - ligase, ec:6.1.1.14 - ligase, ec:6.1.1.16 - ligase, ec:6.1.1.15 - ligase, ec:6.1.1.10 - ligase…
TRINITY_DN164852_c4_g1_i14	Aminoacyl-tRNA biosynthesis	map00970	24	ec:6.1.1.6 - ligase, ec:6.1.1.7 - ligase, ec:6.1.1.9 - ligase, ec:6.1.1.2 - ligase, ec:6.1.1.3 - ligase, ec:6.1.1.4 - ligase, ec:6.1.1.5 - ligase, ec:6.1.1.1 - ligase, ec:6.3.5.7 - synthase (glutamine-hydrolysing), ec:2.1.2.9 - formyltransferase, ec:6.1.1.18 - ligase, ec:6.1.1.17 - ligase, ec:6.1.1.19 - ligase, ec:6.1.1.14 - ligase, ec:6.1.1.16 - ligase, ec:6.1.1.15 - ligase, ec:6.1.1.10 - ligase…
TRINITY_DN164852_c4_g1_i15	Aminoacyl-tRNA biosynthesis	map00970	24	ec:6.1.1.6 - ligase, ec:6.1.1.7 - ligase, ec:6.1.1.9 - ligase, ec:6.1.1.2 - ligase, ec:6.1.1.3 - ligase, ec:6.1.1.4 - ligase, ec:6.1.1.5 - ligase, ec:6.1.1.1 - ligase, ec:6.3.5.7 - synthase (glutamine-hydrolysing), ec:2.1.2.9 - formyltransferase, ec:6.1.1.18 - ligase, ec:6.1.1.17 - ligase, ec:6.1.1.19 - ligase, ec:6.1.1.14 - ligase, ec:6.1.1.16 - ligase, ec:6.1.1.15 - ligase, ec:6.1.1.10 - ligase…
TRINITY_DN164852_c4_g1_i10	Aminoacyl-tRNA biosynthesis	map00970	24	ec:6.1.1.6 - ligase, ec:6.1.1.7 - ligase, ec:6.1.1.9 - ligase, ec:6.1.1.2 - ligase, ec:6.1.1.3 - ligase, ec:6.1.1.4 - ligase, ec:6.1.1.5 - ligase, ec:6.1.1.1 - ligase, ec:6.3.5.7 - synthase (glutamine-hydrolysing), ec:2.1.2.9 - formyltransferase, ec:6.1.1.18 - ligase, ec:6.1.1.17 - ligase, ec:6.1.1.19 - ligase, ec:6.1.1.14 - ligase, ec:6.1.1.16 - ligase, ec:6.1.1.15 - ligase, ec:6.1.1.10 - ligase…
TRINITY_DN164852_c4_g1_i11	Aminoacyl-tRNA biosynthesis	map00970	24	ec:6.1.1.6 - ligase, ec:6.1.1.7 - ligase, ec:6.1.1.9 - ligase, ec:6.1.1.2 - ligase, ec:6.1.1.3 - ligase, ec:6.1.1.4 - ligase, ec:6.1.1.5 - ligase, ec:6.1.1.1 - ligase, ec:6.3.5.7 - synthase (glutamine-hydrolysing), ec:2.1.2.9 - formyltransferase, ec:6.1.1.18 - ligase, ec:6.1.1.17 - ligase, ec:6.1.1.19 - ligase, ec:6.1.1.14 - ligase, ec:6.1.1.16 - ligase, ec:6.1.1.15 - ligase, ec:6.1.1.10 - ligase…
TRINITY_DN166753_c1_g2_i2	Aminoacyl-tRNA biosynthesis	map00970	24	ec:6.1.1.6 - ligase, ec:6.1.1.7 - ligase, ec:6.1.1.9 - ligase, ec:6.1.1.2 - ligase, ec:6.1.1.3 - ligase, ec:6.1.1.4 - ligase, ec:6.1.1.5 - ligase, ec:6.1.1.1 - ligase, ec:6.3.5.7 - synthase (glutamine-hydrolysing), ec:2.1.2.9 - formyltransferase, ec:6.1.1.18 - ligase, ec:6.1.1.17 - ligase, ec:6.1.1.19 - ligase, ec:6.1.1.14 - ligase, ec:6.1.1.16 - ligase, ec:6.1.1.15 - ligase, ec:6.1.1.10 - ligase…
TRINITY_DN167767_c18_g2_i7	Aminoacyl-tRNA biosynthesis	map00970	24	ec:6.1.1.6 - ligase, ec:6.1.1.7 - ligase, ec:6.1.1.9 - ligase, ec:6.1.1.2 - ligase, ec:6.1.1.3 - ligase, ec:6.1.1.4 - ligase, ec:6.1.1.5 - ligase, ec:6.1.1.1 - ligase, ec:6.3.5.7 - synthase (glutamine-hydrolysing), ec:2.1.2.9 - formyltransferase, ec:6.1.1.18 - ligase, ec:6.1.1.17 - ligase, ec:6.1.1.19 - ligase, ec:6.1.1.14 - ligase, ec:6.1.1.16 - ligase, ec:6.1.1.15 - ligase, ec:6.1.1.10 - ligase…
TRINITY_DN167767_c18_g2_i6	Aminoacyl-tRNA biosynthesis	map00970	24	ec:6.1.1.6 - ligase, ec:6.1.1.7 - ligase, ec:6.1.1.9 - ligase, ec:6.1.1.2 - ligase, ec:6.1.1.3 - ligase, ec:6.1.1.4 - ligase, ec:6.1.1.5 - ligase, ec:6.1.1.1 - ligase, ec:6.3.5.7 - synthase (glutamine-hydrolysing), ec:2.1.2.9 - formyltransferase, ec:6.1.1.18 - ligase, ec:6.1.1.17 - ligase, ec:6.1.1.19 - ligase, ec:6.1.1.14 - ligase, ec:6.1.1.16 - ligase, ec:6.1.1.15 - ligase, ec:6.1.1.10 - ligase…
TRINITY_DN167767_c18_g2_i5	Aminoacyl-tRNA biosynthesis	map00970	24	ec:6.1.1.6 - ligase, ec:6.1.1.7 - ligase, ec:6.1.1.9 - ligase, ec:6.1.1.2 - ligase, ec:6.1.1.3 - ligase, ec:6.1.1.4 - ligase, ec:6.1.1.5 - ligase, ec:6.1.1.1 - ligase, ec:6.3.5.7 - synthase (glutamine-hydrolysing), ec:2.1.2.9 - formyltransferase, ec:6.1.1.18 - ligase, ec:6.1.1.17 - ligase, ec:6.1.1.19 - ligase, ec:6.1.1.14 - ligase, ec:6.1.1.16 - ligase, ec:6.1.1.15 - ligase, ec:6.1.1.10 - ligase…
TRINITY_DN167767_c18_g2_i9	Aminoacyl-tRNA biosynthesis	map00970	24	ec:6.1.1.6 - ligase, ec:6.1.1.7 - ligase, ec:6.1.1.9 - ligase, ec:6.1.1.2 - ligase, ec:6.1.1.3 - ligase, ec:6.1.1.4 - ligase, ec:6.1.1.5 - ligase, ec:6.1.1.1 - ligase, ec:6.3.5.7 - synthase (glutamine-hydrolysing), ec:2.1.2.9 - formyltransferase, ec:6.1.1.18 - ligase, ec:6.1.1.17 - ligase, ec:6.1.1.19 - ligase, ec:6.1.1.14 - ligase, ec:6.1.1.16 - ligase, ec:6.1.1.15 - ligase, ec:6.1.1.10 - ligase…
TRINITY_DN167767_c18_g2_i4	Aminoacyl-tRNA biosynthesis	map00970	24	ec:6.1.1.6 - ligase, ec:6.1.1.7 - ligase, ec:6.1.1.9 - ligase, ec:6.1.1.2 - ligase, ec:6.1.1.3 - ligase, ec:6.1.1.4 - ligase, ec:6.1.1.5 - ligase, ec:6.1.1.1 - ligase, ec:6.3.5.7 - synthase (glutamine-hydrolysing), ec:2.1.2.9 - formyltransferase, ec:6.1.1.18 - ligase, ec:6.1.1.17 - ligase, ec:6.1.1.19 - ligase, ec:6.1.1.14 - ligase, ec:6.1.1.16 - ligase, ec:6.1.1.15 - ligase, ec:6.1.1.10 - ligase…
TRINITY_DN167767_c18_g2_i3	Aminoacyl-tRNA biosynthesis	map00970	24	ec:6.1.1.6 - ligase, ec:6.1.1.7 - ligase, ec:6.1.1.9 - ligase, ec:6.1.1.2 - ligase, ec:6.1.1.3 - ligase, ec:6.1.1.4 - ligase, ec:6.1.1.5 - ligase, ec:6.1.1.1 - ligase, ec:6.3.5.7 - synthase (glutamine-hydrolysing), ec:2.1.2.9 - formyltransferase, ec:6.1.1.18 - ligase, ec:6.1.1.17 - ligase, ec:6.1.1.19 - ligase, ec:6.1.1.14 - ligase, ec:6.1.1.16 - ligase, ec:6.1.1.15 - ligase, ec:6.1.1.10 - ligase…
TRINITY_DN167767_c18_g2_i2	Aminoacyl-tRNA biosynthesis	map00970	24	ec:6.1.1.6 - ligase, ec:6.1.1.7 - ligase, ec:6.1.1.9 - ligase, ec:6.1.1.2 - ligase, ec:6.1.1.3 - ligase, ec:6.1.1.4 - ligase, ec:6.1.1.5 - ligase, ec:6.1.1.1 - ligase, ec:6.3.5.7 - synthase (glutamine-hydrolysing), ec:2.1.2.9 - formyltransferase, ec:6.1.1.18 - ligase, ec:6.1.1.17 - ligase, ec:6.1.1.19 - ligase, ec:6.1.1.14 - ligase, ec:6.1.1.16 - ligase, ec:6.1.1.15 - ligase, ec:6.1.1.10 - ligase…
TRINITY_DN167767_c18_g2_i1	Aminoacyl-tRNA biosynthesis	map00970	24	ec:6.1.1.6 - ligase, ec:6.1.1.7 - ligase, ec:6.1.1.9 - ligase, ec:6.1.1.2 - ligase, ec:6.1.1.3 - ligase, ec:6.1.1.4 - ligase, ec:6.1.1.5 - ligase, ec:6.1.1.1 - ligase, ec:6.3.5.7 - synthase (glutamine-hydrolysing), ec:2.1.2.9 - formyltransferase, ec:6.1.1.18 - ligase, ec:6.1.1.17 - ligase, ec:6.1.1.19 - ligase, ec:6.1.1.14 - ligase, ec:6.1.1.16 - ligase, ec:6.1.1.15 - ligase, ec:6.1.1.10 - ligase…
TRINITY_DN167849_c15_g1_i15	Aminoacyl-tRNA biosynthesis	map00970	24	ec:6.1.1.6 - ligase, ec:6.1.1.7 - ligase, ec:6.1.1.9 - ligase, ec:6.1.1.2 - ligase, ec:6.1.1.3 - ligase, ec:6.1.1.4 - ligase, ec:6.1.1.5 - ligase, ec:6.1.1.1 - ligase, ec:6.3.5.7 - synthase (glutamine-hydrolysing), ec:2.1.2.9 - formyltransferase, ec:6.1.1.18 - ligase, ec:6.1.1.17 - ligase, ec:6.1.1.19 - ligase, ec:6.1.1.14 - ligase, ec:6.1.1.16 - ligase, ec:6.1.1.15 - ligase, ec:6.1.1.10 - ligase…
TRINITY_DN167849_c15_g1_i13	Aminoacyl-tRNA biosynthesis	map00970	24	ec:6.1.1.6 - ligase, ec:6.1.1.7 - ligase, ec:6.1.1.9 - ligase, ec:6.1.1.2 - ligase, ec:6.1.1.3 - ligase, ec:6.1.1.4 - ligase, ec:6.1.1.5 - ligase, ec:6.1.1.1 - ligase, ec:6.3.5.7 - synthase (glutamine-hydrolysing), ec:2.1.2.9 - formyltransferase, ec:6.1.1.18 - ligase, ec:6.1.1.17 - ligase, ec:6.1.1.19 - ligase, ec:6.1.1.14 - ligase, ec:6.1.1.16 - ligase, ec:6.1.1.15 - ligase, ec:6.1.1.10 - ligase…
TRINITY_DN167849_c15_g1_i14	Aminoacyl-tRNA biosynthesis	map00970	24	ec:6.1.1.6 - ligase, ec:6.1.1.7 - ligase, ec:6.1.1.9 - ligase, ec:6.1.1.2 - ligase, ec:6.1.1.3 - ligase, ec:6.1.1.4 - ligase, ec:6.1.1.5 - ligase, ec:6.1.1.1 - ligase, ec:6.3.5.7 - synthase (glutamine-hydrolysing), ec:2.1.2.9 - formyltransferase, ec:6.1.1.18 - ligase, ec:6.1.1.17 - ligase, ec:6.1.1.19 - ligase, ec:6.1.1.14 - ligase, ec:6.1.1.16 - ligase, ec:6.1.1.15 - ligase, ec:6.1.1.10 - ligase…
TRINITY_DN167849_c15_g1_i11	Aminoacyl-tRNA biosynthesis	map00970	24	ec:6.1.1.6 - ligase, ec:6.1.1.7 - ligase, ec:6.1.1.9 - ligase, ec:6.1.1.2 - ligase, ec:6.1.1.3 - ligase, ec:6.1.1.4 - ligase, ec:6.1.1.5 - ligase, ec:6.1.1.1 - ligase, ec:6.3.5.7 - synthase (glutamine-hydrolysing), ec:2.1.2.9 - formyltransferase, ec:6.1.1.18 - ligase, ec:6.1.1.17 - ligase, ec:6.1.1.19 - ligase, ec:6.1.1.14 - ligase, ec:6.1.1.16 - ligase, ec:6.1.1.15 - ligase, ec:6.1.1.10 - ligase…
TRINITY_DN167849_c15_g1_i12	Aminoacyl-tRNA biosynthesis	map00970	24	ec:6.1.1.6 - ligase, ec:6.1.1.7 - ligase, ec:6.1.1.9 - ligase, ec:6.1.1.2 - ligase, ec:6.1.1.3 - ligase, ec:6.1.1.4 - ligase, ec:6.1.1.5 - ligase, ec:6.1.1.1 - ligase, ec:6.3.5.7 - synthase (glutamine-hydrolysing), ec:2.1.2.9 - formyltransferase, ec:6.1.1.18 - ligase, ec:6.1.1.17 - ligase, ec:6.1.1.19 - ligase, ec:6.1.1.14 - ligase, ec:6.1.1.16 - ligase, ec:6.1.1.15 - ligase, ec:6.1.1.10 - ligase…
TRINITY_DN167849_c15_g1_i10	Aminoacyl-tRNA biosynthesis	map00970	24	ec:6.1.1.6 - ligase, ec:6.1.1.7 - ligase, ec:6.1.1.9 - ligase, ec:6.1.1.2 - ligase, ec:6.1.1.3 - ligase, ec:6.1.1.4 - ligase, ec:6.1.1.5 - ligase, ec:6.1.1.1 - ligase, ec:6.3.5.7 - synthase (glutamine-hydrolysing), ec:2.1.2.9 - formyltransferase, ec:6.1.1.18 - ligase, ec:6.1.1.17 - ligase, ec:6.1.1.19 - ligase, ec:6.1.1.14 - ligase, ec:6.1.1.16 - ligase, ec:6.1.1.15 - ligase, ec:6.1.1.10 - ligase…
CUFF.255488.1	Aminoacyl-tRNA biosynthesis	map00970	24	ec:6.1.1.6 - ligase, ec:6.1.1.7 - ligase, ec:6.1.1.9 - ligase, ec:6.1.1.2 - ligase, ec:6.1.1.3 - ligase, ec:6.1.1.4 - ligase, ec:6.1.1.5 - ligase, ec:6.1.1.1 - ligase, ec:6.3.5.7 - synthase (glutamine-hydrolysing), ec:2.1.2.9 - formyltransferase, ec:6.1.1.18 - ligase, ec:6.1.1.17 - ligase, ec:6.1.1.19 - ligase, ec:6.1.1.14 - ligase, ec:6.1.1.16 - ligase, ec:6.1.1.15 - ligase, ec:6.1.1.10 - ligase…
TRINITY_DN167849_c15_g1_i1	Aminoacyl-tRNA biosynthesis	map00970	24	ec:6.1.1.6 - ligase, ec:6.1.1.7 - ligase, ec:6.1.1.9 - ligase, ec:6.1.1.2 - ligase, ec:6.1.1.3 - ligase, ec:6.1.1.4 - ligase, ec:6.1.1.5 - ligase, ec:6.1.1.1 - ligase, ec:6.3.5.7 - synthase (glutamine-hydrolysing), ec:2.1.2.9 - formyltransferase, ec:6.1.1.18 - ligase, ec:6.1.1.17 - ligase, ec:6.1.1.19 - ligase, ec:6.1.1.14 - ligase, ec:6.1.1.16 - ligase, ec:6.1.1.15 - ligase, ec:6.1.1.10 - ligase…
TRINITY_DN167849_c15_g1_i2	Aminoacyl-tRNA biosynthesis	map00970	24	ec:6.1.1.6 - ligase, ec:6.1.1.7 - ligase, ec:6.1.1.9 - ligase, ec:6.1.1.2 - ligase, ec:6.1.1.3 - ligase, ec:6.1.1.4 - ligase, ec:6.1.1.5 - ligase, ec:6.1.1.1 - ligase, ec:6.3.5.7 - synthase (glutamine-hydrolysing), ec:2.1.2.9 - formyltransferase, ec:6.1.1.18 - ligase, ec:6.1.1.17 - ligase, ec:6.1.1.19 - ligase, ec:6.1.1.14 - ligase, ec:6.1.1.16 - ligase, ec:6.1.1.15 - ligase, ec:6.1.1.10 - ligase…
TRINITY_DN167849_c15_g1_i3	Aminoacyl-tRNA biosynthesis	map00970	24	ec:6.1.1.6 - ligase, ec:6.1.1.7 - ligase, ec:6.1.1.9 - ligase, ec:6.1.1.2 - ligase, ec:6.1.1.3 - ligase, ec:6.1.1.4 - ligase, ec:6.1.1.5 - ligase, ec:6.1.1.1 - ligase, ec:6.3.5.7 - synthase (glutamine-hydrolysing), ec:2.1.2.9 - formyltransferase, ec:6.1.1.18 - ligase, ec:6.1.1.17 - ligase, ec:6.1.1.19 - ligase, ec:6.1.1.14 - ligase, ec:6.1.1.16 - ligase, ec:6.1.1.15 - ligase, ec:6.1.1.10 - ligase…
TRINITY_DN167849_c15_g1_i4	Aminoacyl-tRNA biosynthesis	map00970	24	ec:6.1.1.6 - ligase, ec:6.1.1.7 - ligase, ec:6.1.1.9 - ligase, ec:6.1.1.2 - ligase, ec:6.1.1.3 - ligase, ec:6.1.1.4 - ligase, ec:6.1.1.5 - ligase, ec:6.1.1.1 - ligase, ec:6.3.5.7 - synthase (glutamine-hydrolysing), ec:2.1.2.9 - formyltransferase, ec:6.1.1.18 - ligase, ec:6.1.1.17 - ligase, ec:6.1.1.19 - ligase, ec:6.1.1.14 - ligase, ec:6.1.1.16 - ligase, ec:6.1.1.15 - ligase, ec:6.1.1.10 - ligase…
TRINITY_DN167849_c15_g1_i5	Aminoacyl-tRNA biosynthesis	map00970	24	ec:6.1.1.6 - ligase, ec:6.1.1.7 - ligase, ec:6.1.1.9 - ligase, ec:6.1.1.2 - ligase, ec:6.1.1.3 - ligase, ec:6.1.1.4 - ligase, ec:6.1.1.5 - ligase, ec:6.1.1.1 - ligase, ec:6.3.5.7 - synthase (glutamine-hydrolysing), ec:2.1.2.9 - formyltransferase, ec:6.1.1.18 - ligase, ec:6.1.1.17 - ligase, ec:6.1.1.19 - ligase, ec:6.1.1.14 - ligase, ec:6.1.1.16 - ligase, ec:6.1.1.15 - ligase, ec:6.1.1.10 - ligase…
TRINITY_DN167849_c15_g1_i6	Aminoacyl-tRNA biosynthesis	map00970	24	ec:6.1.1.6 - ligase, ec:6.1.1.7 - ligase, ec:6.1.1.9 - ligase, ec:6.1.1.2 - ligase, ec:6.1.1.3 - ligase, ec:6.1.1.4 - ligase, ec:6.1.1.5 - ligase, ec:6.1.1.1 - ligase, ec:6.3.5.7 - synthase (glutamine-hydrolysing), ec:2.1.2.9 - formyltransferase, ec:6.1.1.18 - ligase, ec:6.1.1.17 - ligase, ec:6.1.1.19 - ligase, ec:6.1.1.14 - ligase, ec:6.1.1.16 - ligase, ec:6.1.1.15 - ligase, ec:6.1.1.10 - ligase…
TRINITY_DN167849_c15_g1_i7	Aminoacyl-tRNA biosynthesis	map00970	24	ec:6.1.1.6 - ligase, ec:6.1.1.7 - ligase, ec:6.1.1.9 - ligase, ec:6.1.1.2 - ligase, ec:6.1.1.3 - ligase, ec:6.1.1.4 - ligase, ec:6.1.1.5 - ligase, ec:6.1.1.1 - ligase, ec:6.3.5.7 - synthase (glutamine-hydrolysing), ec:2.1.2.9 - formyltransferase, ec:6.1.1.18 - ligase, ec:6.1.1.17 - ligase, ec:6.1.1.19 - ligase, ec:6.1.1.14 - ligase, ec:6.1.1.16 - ligase, ec:6.1.1.15 - ligase, ec:6.1.1.10 - ligase…
TRINITY_DN167849_c15_g1_i8	Aminoacyl-tRNA biosynthesis	map00970	24	ec:6.1.1.6 - ligase, ec:6.1.1.7 - ligase, ec:6.1.1.9 - ligase, ec:6.1.1.2 - ligase, ec:6.1.1.3 - ligase, ec:6.1.1.4 - ligase, ec:6.1.1.5 - ligase, ec:6.1.1.1 - ligase, ec:6.3.5.7 - synthase (glutamine-hydrolysing), ec:2.1.2.9 - formyltransferase, ec:6.1.1.18 - ligase, ec:6.1.1.17 - ligase, ec:6.1.1.19 - ligase, ec:6.1.1.14 - ligase, ec:6.1.1.16 - ligase, ec:6.1.1.15 - ligase, ec:6.1.1.10 - ligase…
TRINITY_DN167849_c15_g1_i9	Aminoacyl-tRNA biosynthesis	map00970	24	ec:6.1.1.6 - ligase, ec:6.1.1.7 - ligase, ec:6.1.1.9 - ligase, ec:6.1.1.2 - ligase, ec:6.1.1.3 - ligase, ec:6.1.1.4 - ligase, ec:6.1.1.5 - ligase, ec:6.1.1.1 - ligase, ec:6.3.5.7 - synthase (glutamine-hydrolysing), ec:2.1.2.9 - formyltransferase, ec:6.1.1.18 - ligase, ec:6.1.1.17 - ligase, ec:6.1.1.19 - ligase, ec:6.1.1.14 - ligase, ec:6.1.1.16 - ligase, ec:6.1.1.15 - ligase, ec:6.1.1.10 - ligase…
TRINITY_DN164350_c16_g4_i9	Aminoacyl-tRNA biosynthesis	map00970	24	ec:6.1.1.6 - ligase, ec:6.1.1.7 - ligase, ec:6.1.1.9 - ligase, ec:6.1.1.2 - ligase, ec:6.1.1.3 - ligase, ec:6.1.1.4 - ligase, ec:6.1.1.5 - ligase, ec:6.1.1.1 - ligase, ec:6.3.5.7 - synthase (glutamine-hydrolysing), ec:2.1.2.9 - formyltransferase, ec:6.1.1.18 - ligase, ec:6.1.1.17 - ligase, ec:6.1.1.19 - ligase, ec:6.1.1.14 - ligase, ec:6.1.1.16 - ligase, ec:6.1.1.15 - ligase, ec:6.1.1.10 - ligase…
TRINITY_DN164350_c16_g4_i8	Aminoacyl-tRNA biosynthesis	map00970	24	ec:6.1.1.6 - ligase, ec:6.1.1.7 - ligase, ec:6.1.1.9 - ligase, ec:6.1.1.2 - ligase, ec:6.1.1.3 - ligase, ec:6.1.1.4 - ligase, ec:6.1.1.5 - ligase, ec:6.1.1.1 - ligase, ec:6.3.5.7 - synthase (glutamine-hydrolysing), ec:2.1.2.9 - formyltransferase, ec:6.1.1.18 - ligase, ec:6.1.1.17 - ligase, ec:6.1.1.19 - ligase, ec:6.1.1.14 - ligase, ec:6.1.1.16 - ligase, ec:6.1.1.15 - ligase, ec:6.1.1.10 - ligase…
TRINITY_DN164350_c16_g4_i7	Aminoacyl-tRNA biosynthesis	map00970	24	ec:6.1.1.6 - ligase, ec:6.1.1.7 - ligase, ec:6.1.1.9 - ligase, ec:6.1.1.2 - ligase, ec:6.1.1.3 - ligase, ec:6.1.1.4 - ligase, ec:6.1.1.5 - ligase, ec:6.1.1.1 - ligase, ec:6.3.5.7 - synthase (glutamine-hydrolysing), ec:2.1.2.9 - formyltransferase, ec:6.1.1.18 - ligase, ec:6.1.1.17 - ligase, ec:6.1.1.19 - ligase, ec:6.1.1.14 - ligase, ec:6.1.1.16 - ligase, ec:6.1.1.15 - ligase, ec:6.1.1.10 - ligase…
TRINITY_DN164350_c16_g4_i6	Aminoacyl-tRNA biosynthesis	map00970	24	ec:6.1.1.6 - ligase, ec:6.1.1.7 - ligase, ec:6.1.1.9 - ligase, ec:6.1.1.2 - ligase, ec:6.1.1.3 - ligase, ec:6.1.1.4 - ligase, ec:6.1.1.5 - ligase, ec:6.1.1.1 - ligase, ec:6.3.5.7 - synthase (glutamine-hydrolysing), ec:2.1.2.9 - formyltransferase, ec:6.1.1.18 - ligase, ec:6.1.1.17 - ligase, ec:6.1.1.19 - ligase, ec:6.1.1.14 - ligase, ec:6.1.1.16 - ligase, ec:6.1.1.15 - ligase, ec:6.1.1.10 - ligase…
TRINITY_DN164350_c16_g4_i5	Aminoacyl-tRNA biosynthesis	map00970	24	ec:6.1.1.6 - ligase, ec:6.1.1.7 - ligase, ec:6.1.1.9 - ligase, ec:6.1.1.2 - ligase, ec:6.1.1.3 - ligase, ec:6.1.1.4 - ligase, ec:6.1.1.5 - ligase, ec:6.1.1.1 - ligase, ec:6.3.5.7 - synthase (glutamine-hydrolysing), ec:2.1.2.9 - formyltransferase, ec:6.1.1.18 - ligase, ec:6.1.1.17 - ligase, ec:6.1.1.19 - ligase, ec:6.1.1.14 - ligase, ec:6.1.1.16 - ligase, ec:6.1.1.15 - ligase, ec:6.1.1.10 - ligase…
TRINITY_DN164350_c16_g4_i4	Aminoacyl-tRNA biosynthesis	map00970	24	ec:6.1.1.6 - ligase, ec:6.1.1.7 - ligase, ec:6.1.1.9 - ligase, ec:6.1.1.2 - ligase, ec:6.1.1.3 - ligase, ec:6.1.1.4 - ligase, ec:6.1.1.5 - ligase, ec:6.1.1.1 - ligase, ec:6.3.5.7 - synthase (glutamine-hydrolysing), ec:2.1.2.9 - formyltransferase, ec:6.1.1.18 - ligase, ec:6.1.1.17 - ligase, ec:6.1.1.19 - ligase, ec:6.1.1.14 - ligase, ec:6.1.1.16 - ligase, ec:6.1.1.15 - ligase, ec:6.1.1.10 - ligase…
TRINITY_DN164350_c16_g4_i3	Aminoacyl-tRNA biosynthesis	map00970	24	ec:6.1.1.6 - ligase, ec:6.1.1.7 - ligase, ec:6.1.1.9 - ligase, ec:6.1.1.2 - ligase, ec:6.1.1.3 - ligase, ec:6.1.1.4 - ligase, ec:6.1.1.5 - ligase, ec:6.1.1.1 - ligase, ec:6.3.5.7 - synthase (glutamine-hydrolysing), ec:2.1.2.9 - formyltransferase, ec:6.1.1.18 - ligase, ec:6.1.1.17 - ligase, ec:6.1.1.19 - ligase, ec:6.1.1.14 - ligase, ec:6.1.1.16 - ligase, ec:6.1.1.15 - ligase, ec:6.1.1.10 - ligase…
TRINITY_DN164350_c16_g4_i2	Aminoacyl-tRNA biosynthesis	map00970	24	ec:6.1.1.6 - ligase, ec:6.1.1.7 - ligase, ec:6.1.1.9 - ligase, ec:6.1.1.2 - ligase, ec:6.1.1.3 - ligase, ec:6.1.1.4 - ligase, ec:6.1.1.5 - ligase, ec:6.1.1.1 - ligase, ec:6.3.5.7 - synthase (glutamine-hydrolysing), ec:2.1.2.9 - formyltransferase, ec:6.1.1.18 - ligase, ec:6.1.1.17 - ligase, ec:6.1.1.19 - ligase, ec:6.1.1.14 - ligase, ec:6.1.1.16 - ligase, ec:6.1.1.15 - ligase, ec:6.1.1.10 - ligase…
TRINITY_DN164350_c16_g4_i1	Aminoacyl-tRNA biosynthesis	map00970	24	ec:6.1.1.6 - ligase, ec:6.1.1.7 - ligase, ec:6.1.1.9 - ligase, ec:6.1.1.2 - ligase, ec:6.1.1.3 - ligase, ec:6.1.1.4 - ligase, ec:6.1.1.5 - ligase, ec:6.1.1.1 - ligase, ec:6.3.5.7 - synthase (glutamine-hydrolysing), ec:2.1.2.9 - formyltransferase, ec:6.1.1.18 - ligase, ec:6.1.1.17 - ligase, ec:6.1.1.19 - ligase, ec:6.1.1.14 - ligase, ec:6.1.1.16 - ligase, ec:6.1.1.15 - ligase, ec:6.1.1.10 - ligase…
TRINITY_DN164917_c9_g1_i1	Aminoacyl-tRNA biosynthesis	map00970	24	ec:6.1.1.6 - ligase, ec:6.1.1.7 - ligase, ec:6.1.1.9 - ligase, ec:6.1.1.2 - ligase, ec:6.1.1.3 - ligase, ec:6.1.1.4 - ligase, ec:6.1.1.5 - ligase, ec:6.1.1.1 - ligase, ec:6.3.5.7 - synthase (glutamine-hydrolysing), ec:2.1.2.9 - formyltransferase, ec:6.1.1.18 - ligase, ec:6.1.1.17 - ligase, ec:6.1.1.19 - ligase, ec:6.1.1.14 - ligase, ec:6.1.1.16 - ligase, ec:6.1.1.15 - ligase, ec:6.1.1.10 - ligase…
TRINITY_DN164917_c9_g1_i3	Aminoacyl-tRNA biosynthesis	map00970	24	ec:6.1.1.6 - ligase, ec:6.1.1.7 - ligase, ec:6.1.1.9 - ligase, ec:6.1.1.2 - ligase, ec:6.1.1.3 - ligase, ec:6.1.1.4 - ligase, ec:6.1.1.5 - ligase, ec:6.1.1.1 - ligase, ec:6.3.5.7 - synthase (glutamine-hydrolysing), ec:2.1.2.9 - formyltransferase, ec:6.1.1.18 - ligase, ec:6.1.1.17 - ligase, ec:6.1.1.19 - ligase, ec:6.1.1.14 - ligase, ec:6.1.1.16 - ligase, ec:6.1.1.15 - ligase, ec:6.1.1.10 - ligase…
TRINITY_DN164917_c9_g1_i2	Aminoacyl-tRNA biosynthesis	map00970	24	ec:6.1.1.6 - ligase, ec:6.1.1.7 - ligase, ec:6.1.1.9 - ligase, ec:6.1.1.2 - ligase, ec:6.1.1.3 - ligase, ec:6.1.1.4 - ligase, ec:6.1.1.5 - ligase, ec:6.1.1.1 - ligase, ec:6.3.5.7 - synthase (glutamine-hydrolysing), ec:2.1.2.9 - formyltransferase, ec:6.1.1.18 - ligase, ec:6.1.1.17 - ligase, ec:6.1.1.19 - ligase, ec:6.1.1.14 - ligase, ec:6.1.1.16 - ligase, ec:6.1.1.15 - ligase, ec:6.1.1.10 - ligase…
TRINITY_DN164917_c9_g1_i5	Aminoacyl-tRNA biosynthesis	map00970	24	ec:6.1.1.6 - ligase, ec:6.1.1.7 - ligase, ec:6.1.1.9 - ligase, ec:6.1.1.2 - ligase, ec:6.1.1.3 - ligase, ec:6.1.1.4 - ligase, ec:6.1.1.5 - ligase, ec:6.1.1.1 - ligase, ec:6.3.5.7 - synthase (glutamine-hydrolysing), ec:2.1.2.9 - formyltransferase, ec:6.1.1.18 - ligase, ec:6.1.1.17 - ligase, ec:6.1.1.19 - ligase, ec:6.1.1.14 - ligase, ec:6.1.1.16 - ligase, ec:6.1.1.15 - ligase, ec:6.1.1.10 - ligase…
TRINITY_DN164917_c9_g1_i4	Aminoacyl-tRNA biosynthesis	map00970	24	ec:6.1.1.6 - ligase, ec:6.1.1.7 - ligase, ec:6.1.1.9 - ligase, ec:6.1.1.2 - ligase, ec:6.1.1.3 - ligase, ec:6.1.1.4 - ligase, ec:6.1.1.5 - ligase, ec:6.1.1.1 - ligase, ec:6.3.5.7 - synthase (glutamine-hydrolysing), ec:2.1.2.9 - formyltransferase, ec:6.1.1.18 - ligase, ec:6.1.1.17 - ligase, ec:6.1.1.19 - ligase, ec:6.1.1.14 - ligase, ec:6.1.1.16 - ligase, ec:6.1.1.15 - ligase, ec:6.1.1.10 - ligase…
TRINITY_DN164917_c9_g1_i7	Aminoacyl-tRNA biosynthesis	map00970	24	ec:6.1.1.6 - ligase, ec:6.1.1.7 - ligase, ec:6.1.1.9 - ligase, ec:6.1.1.2 - ligase, ec:6.1.1.3 - ligase, ec:6.1.1.4 - ligase, ec:6.1.1.5 - ligase, ec:6.1.1.1 - ligase, ec:6.3.5.7 - synthase (glutamine-hydrolysing), ec:2.1.2.9 - formyltransferase, ec:6.1.1.18 - ligase, ec:6.1.1.17 - ligase, ec:6.1.1.19 - ligase, ec:6.1.1.14 - ligase, ec:6.1.1.16 - ligase, ec:6.1.1.15 - ligase, ec:6.1.1.10 - ligase…
TRINITY_DN164917_c9_g1_i6	Aminoacyl-tRNA biosynthesis	map00970	24	ec:6.1.1.6 - ligase, ec:6.1.1.7 - ligase, ec:6.1.1.9 - ligase, ec:6.1.1.2 - ligase, ec:6.1.1.3 - ligase, ec:6.1.1.4 - ligase, ec:6.1.1.5 - ligase, ec:6.1.1.1 - ligase, ec:6.3.5.7 - synthase (glutamine-hydrolysing), ec:2.1.2.9 - formyltransferase, ec:6.1.1.18 - ligase, ec:6.1.1.17 - ligase, ec:6.1.1.19 - ligase, ec:6.1.1.14 - ligase, ec:6.1.1.16 - ligase, ec:6.1.1.15 - ligase, ec:6.1.1.10 - ligase…
TRINITY_DN164917_c9_g1_i9	Aminoacyl-tRNA biosynthesis	map00970	24	ec:6.1.1.6 - ligase, ec:6.1.1.7 - ligase, ec:6.1.1.9 - ligase, ec:6.1.1.2 - ligase, ec:6.1.1.3 - ligase, ec:6.1.1.4 - ligase, ec:6.1.1.5 - ligase, ec:6.1.1.1 - ligase, ec:6.3.5.7 - synthase (glutamine-hydrolysing), ec:2.1.2.9 - formyltransferase, ec:6.1.1.18 - ligase, ec:6.1.1.17 - ligase, ec:6.1.1.19 - ligase, ec:6.1.1.14 - ligase, ec:6.1.1.16 - ligase, ec:6.1.1.15 - ligase, ec:6.1.1.10 - ligase…
TRINITY_DN164917_c9_g1_i8	Aminoacyl-tRNA biosynthesis	map00970	24	ec:6.1.1.6 - ligase, ec:6.1.1.7 - ligase, ec:6.1.1.9 - ligase, ec:6.1.1.2 - ligase, ec:6.1.1.3 - ligase, ec:6.1.1.4 - ligase, ec:6.1.1.5 - ligase, ec:6.1.1.1 - ligase, ec:6.3.5.7 - synthase (glutamine-hydrolysing), ec:2.1.2.9 - formyltransferase, ec:6.1.1.18 - ligase, ec:6.1.1.17 - ligase, ec:6.1.1.19 - ligase, ec:6.1.1.14 - ligase, ec:6.1.1.16 - ligase, ec:6.1.1.15 - ligase, ec:6.1.1.10 - ligase…
TRINITY_DN168019_c2_g1_i8	Aminoacyl-tRNA biosynthesis	map00970	24	ec:6.1.1.6 - ligase, ec:6.1.1.7 - ligase, ec:6.1.1.9 - ligase, ec:6.1.1.2 - ligase, ec:6.1.1.3 - ligase, ec:6.1.1.4 - ligase, ec:6.1.1.5 - ligase, ec:6.1.1.1 - ligase, ec:6.3.5.7 - synthase (glutamine-hydrolysing), ec:2.1.2.9 - formyltransferase, ec:6.1.1.18 - ligase, ec:6.1.1.17 - ligase, ec:6.1.1.19 - ligase, ec:6.1.1.14 - ligase, ec:6.1.1.16 - ligase, ec:6.1.1.15 - ligase, ec:6.1.1.10 - ligase…
TRINITY_DN168019_c2_g1_i5	Aminoacyl-tRNA biosynthesis	map00970	24	ec:6.1.1.6 - ligase, ec:6.1.1.7 - ligase, ec:6.1.1.9 - ligase, ec:6.1.1.2 - ligase, ec:6.1.1.3 - ligase, ec:6.1.1.4 - ligase, ec:6.1.1.5 - ligase, ec:6.1.1.1 - ligase, ec:6.3.5.7 - synthase (glutamine-hydrolysing), ec:2.1.2.9 - formyltransferase, ec:6.1.1.18 - ligase, ec:6.1.1.17 - ligase, ec:6.1.1.19 - ligase, ec:6.1.1.14 - ligase, ec:6.1.1.16 - ligase, ec:6.1.1.15 - ligase, ec:6.1.1.10 - ligase…
TRINITY_DN168019_c2_g1_i4	Aminoacyl-tRNA biosynthesis	map00970	24	ec:6.1.1.6 - ligase, ec:6.1.1.7 - ligase, ec:6.1.1.9 - ligase, ec:6.1.1.2 - ligase, ec:6.1.1.3 - ligase, ec:6.1.1.4 - ligase, ec:6.1.1.5 - ligase, ec:6.1.1.1 - ligase, ec:6.3.5.7 - synthase (glutamine-hydrolysing), ec:2.1.2.9 - formyltransferase, ec:6.1.1.18 - ligase, ec:6.1.1.17 - ligase, ec:6.1.1.19 - ligase, ec:6.1.1.14 - ligase, ec:6.1.1.16 - ligase, ec:6.1.1.15 - ligase, ec:6.1.1.10 - ligase…
TRINITY_DN168019_c2_g1_i7	Aminoacyl-tRNA biosynthesis	map00970	24	ec:6.1.1.6 - ligase, ec:6.1.1.7 - ligase, ec:6.1.1.9 - ligase, ec:6.1.1.2 - ligase, ec:6.1.1.3 - ligase, ec:6.1.1.4 - ligase, ec:6.1.1.5 - ligase, ec:6.1.1.1 - ligase, ec:6.3.5.7 - synthase (glutamine-hydrolysing), ec:2.1.2.9 - formyltransferase, ec:6.1.1.18 - ligase, ec:6.1.1.17 - ligase, ec:6.1.1.19 - ligase, ec:6.1.1.14 - ligase, ec:6.1.1.16 - ligase, ec:6.1.1.15 - ligase, ec:6.1.1.10 - ligase…
TRINITY_DN168019_c2_g1_i6	Aminoacyl-tRNA biosynthesis	map00970	24	ec:6.1.1.6 - ligase, ec:6.1.1.7 - ligase, ec:6.1.1.9 - ligase, ec:6.1.1.2 - ligase, ec:6.1.1.3 - ligase, ec:6.1.1.4 - ligase, ec:6.1.1.5 - ligase, ec:6.1.1.1 - ligase, ec:6.3.5.7 - synthase (glutamine-hydrolysing), ec:2.1.2.9 - formyltransferase, ec:6.1.1.18 - ligase, ec:6.1.1.17 - ligase, ec:6.1.1.19 - ligase, ec:6.1.1.14 - ligase, ec:6.1.1.16 - ligase, ec:6.1.1.15 - ligase, ec:6.1.1.10 - ligase…
TRINITY_DN168019_c2_g1_i1	Aminoacyl-tRNA biosynthesis	map00970	24	ec:6.1.1.6 - ligase, ec:6.1.1.7 - ligase, ec:6.1.1.9 - ligase, ec:6.1.1.2 - ligase, ec:6.1.1.3 - ligase, ec:6.1.1.4 - ligase, ec:6.1.1.5 - ligase, ec:6.1.1.1 - ligase, ec:6.3.5.7 - synthase (glutamine-hydrolysing), ec:2.1.2.9 - formyltransferase, ec:6.1.1.18 - ligase, ec:6.1.1.17 - ligase, ec:6.1.1.19 - ligase, ec:6.1.1.14 - ligase, ec:6.1.1.16 - ligase, ec:6.1.1.15 - ligase, ec:6.1.1.10 - ligase…
TRINITY_DN168019_c2_g1_i3	Aminoacyl-tRNA biosynthesis	map00970	24	ec:6.1.1.6 - ligase, ec:6.1.1.7 - ligase, ec:6.1.1.9 - ligase, ec:6.1.1.2 - ligase, ec:6.1.1.3 - ligase, ec:6.1.1.4 - ligase, ec:6.1.1.5 - ligase, ec:6.1.1.1 - ligase, ec:6.3.5.7 - synthase (glutamine-hydrolysing), ec:2.1.2.9 - formyltransferase, ec:6.1.1.18 - ligase, ec:6.1.1.17 - ligase, ec:6.1.1.19 - ligase, ec:6.1.1.14 - ligase, ec:6.1.1.16 - ligase, ec:6.1.1.15 - ligase, ec:6.1.1.10 - ligase…
TRINITY_DN168019_c2_g1_i2	Aminoacyl-tRNA biosynthesis	map00970	24	ec:6.1.1.6 - ligase, ec:6.1.1.7 - ligase, ec:6.1.1.9 - ligase, ec:6.1.1.2 - ligase, ec:6.1.1.3 - ligase, ec:6.1.1.4 - ligase, ec:6.1.1.5 - ligase, ec:6.1.1.1 - ligase, ec:6.3.5.7 - synthase (glutamine-hydrolysing), ec:2.1.2.9 - formyltransferase, ec:6.1.1.18 - ligase, ec:6.1.1.17 - ligase, ec:6.1.1.19 - ligase, ec:6.1.1.14 - ligase, ec:6.1.1.16 - ligase, ec:6.1.1.15 - ligase, ec:6.1.1.10 - ligase…
TRINITY_DN164250_c6_g2_i2	Aminoacyl-tRNA biosynthesis	map00970	24	ec:6.1.1.6 - ligase, ec:6.1.1.7 - ligase, ec:6.1.1.9 - ligase, ec:6.1.1.2 - ligase, ec:6.1.1.3 - ligase, ec:6.1.1.4 - ligase, ec:6.1.1.5 - ligase, ec:6.1.1.1 - ligase, ec:6.3.5.7 - synthase (glutamine-hydrolysing), ec:2.1.2.9 - formyltransferase, ec:6.1.1.18 - ligase, ec:6.1.1.17 - ligase, ec:6.1.1.19 - ligase, ec:6.1.1.14 - ligase, ec:6.1.1.16 - ligase, ec:6.1.1.15 - ligase, ec:6.1.1.10 - ligase…
TRINITY_DN164250_c6_g2_i3	Aminoacyl-tRNA biosynthesis	map00970	24	ec:6.1.1.6 - ligase, ec:6.1.1.7 - ligase, ec:6.1.1.9 - ligase, ec:6.1.1.2 - ligase, ec:6.1.1.3 - ligase, ec:6.1.1.4 - ligase, ec:6.1.1.5 - ligase, ec:6.1.1.1 - ligase, ec:6.3.5.7 - synthase (glutamine-hydrolysing), ec:2.1.2.9 - formyltransferase, ec:6.1.1.18 - ligase, ec:6.1.1.17 - ligase, ec:6.1.1.19 - ligase, ec:6.1.1.14 - ligase, ec:6.1.1.16 - ligase, ec:6.1.1.15 - ligase, ec:6.1.1.10 - ligase…
TRINITY_DN164250_c6_g2_i4	Aminoacyl-tRNA biosynthesis	map00970	24	ec:6.1.1.6 - ligase, ec:6.1.1.7 - ligase, ec:6.1.1.9 - ligase, ec:6.1.1.2 - ligase, ec:6.1.1.3 - ligase, ec:6.1.1.4 - ligase, ec:6.1.1.5 - ligase, ec:6.1.1.1 - ligase, ec:6.3.5.7 - synthase (glutamine-hydrolysing), ec:2.1.2.9 - formyltransferase, ec:6.1.1.18 - ligase, ec:6.1.1.17 - ligase, ec:6.1.1.19 - ligase, ec:6.1.1.14 - ligase, ec:6.1.1.16 - ligase, ec:6.1.1.15 - ligase, ec:6.1.1.10 - ligase…
TRINITY_DN164250_c6_g2_i5	Aminoacyl-tRNA biosynthesis	map00970	24	ec:6.1.1.6 - ligase, ec:6.1.1.7 - ligase, ec:6.1.1.9 - ligase, ec:6.1.1.2 - ligase, ec:6.1.1.3 - ligase, ec:6.1.1.4 - ligase, ec:6.1.1.5 - ligase, ec:6.1.1.1 - ligase, ec:6.3.5.7 - synthase (glutamine-hydrolysing), ec:2.1.2.9 - formyltransferase, ec:6.1.1.18 - ligase, ec:6.1.1.17 - ligase, ec:6.1.1.19 - ligase, ec:6.1.1.14 - ligase, ec:6.1.1.16 - ligase, ec:6.1.1.15 - ligase, ec:6.1.1.10 - ligase…
TRINITY_DN164250_c6_g2_i1	Aminoacyl-tRNA biosynthesis	map00970	24	ec:6.1.1.6 - ligase, ec:6.1.1.7 - ligase, ec:6.1.1.9 - ligase, ec:6.1.1.2 - ligase, ec:6.1.1.3 - ligase, ec:6.1.1.4 - ligase, ec:6.1.1.5 - ligase, ec:6.1.1.1 - ligase, ec:6.3.5.7 - synthase (glutamine-hydrolysing), ec:2.1.2.9 - formyltransferase, ec:6.1.1.18 - ligase, ec:6.1.1.17 - ligase, ec:6.1.1.19 - ligase, ec:6.1.1.14 - ligase, ec:6.1.1.16 - ligase, ec:6.1.1.15 - ligase, ec:6.1.1.10 - ligase…
TRINITY_DN164250_c6_g2_i7	Aminoacyl-tRNA biosynthesis	map00970	24	ec:6.1.1.6 - ligase, ec:6.1.1.7 - ligase, ec:6.1.1.9 - ligase, ec:6.1.1.2 - ligase, ec:6.1.1.3 - ligase, ec:6.1.1.4 - ligase, ec:6.1.1.5 - ligase, ec:6.1.1.1 - ligase, ec:6.3.5.7 - synthase (glutamine-hydrolysing), ec:2.1.2.9 - formyltransferase, ec:6.1.1.18 - ligase, ec:6.1.1.17 - ligase, ec:6.1.1.19 - ligase, ec:6.1.1.14 - ligase, ec:6.1.1.16 - ligase, ec:6.1.1.15 - ligase, ec:6.1.1.10 - ligase…
TRINITY_DN165775_c5_g1_i2	Aminoacyl-tRNA biosynthesis	map00970	24	ec:6.1.1.6 - ligase, ec:6.1.1.7 - ligase, ec:6.1.1.9 - ligase, ec:6.1.1.2 - ligase, ec:6.1.1.3 - ligase, ec:6.1.1.4 - ligase, ec:6.1.1.5 - ligase, ec:6.1.1.1 - ligase, ec:6.3.5.7 - synthase (glutamine-hydrolysing), ec:2.1.2.9 - formyltransferase, ec:6.1.1.18 - ligase, ec:6.1.1.17 - ligase, ec:6.1.1.19 - ligase, ec:6.1.1.14 - ligase, ec:6.1.1.16 - ligase, ec:6.1.1.15 - ligase, ec:6.1.1.10 - ligase…
TRINITY_DN165775_c5_g1_i1	Aminoacyl-tRNA biosynthesis	map00970	24	ec:6.1.1.6 - ligase, ec:6.1.1.7 - ligase, ec:6.1.1.9 - ligase, ec:6.1.1.2 - ligase, ec:6.1.1.3 - ligase, ec:6.1.1.4 - ligase, ec:6.1.1.5 - ligase, ec:6.1.1.1 - ligase, ec:6.3.5.7 - synthase (glutamine-hydrolysing), ec:2.1.2.9 - formyltransferase, ec:6.1.1.18 - ligase, ec:6.1.1.17 - ligase, ec:6.1.1.19 - ligase, ec:6.1.1.14 - ligase, ec:6.1.1.16 - ligase, ec:6.1.1.15 - ligase, ec:6.1.1.10 - ligase…
TRINITY_DN165775_c5_g1_i4	Aminoacyl-tRNA biosynthesis	map00970	24	ec:6.1.1.6 - ligase, ec:6.1.1.7 - ligase, ec:6.1.1.9 - ligase, ec:6.1.1.2 - ligase, ec:6.1.1.3 - ligase, ec:6.1.1.4 - ligase, ec:6.1.1.5 - ligase, ec:6.1.1.1 - ligase, ec:6.3.5.7 - synthase (glutamine-hydrolysing), ec:2.1.2.9 - formyltransferase, ec:6.1.1.18 - ligase, ec:6.1.1.17 - ligase, ec:6.1.1.19 - ligase, ec:6.1.1.14 - ligase, ec:6.1.1.16 - ligase, ec:6.1.1.15 - ligase, ec:6.1.1.10 - ligase…
TRINITY_DN165775_c5_g1_i3	Aminoacyl-tRNA biosynthesis	map00970	24	ec:6.1.1.6 - ligase, ec:6.1.1.7 - ligase, ec:6.1.1.9 - ligase, ec:6.1.1.2 - ligase, ec:6.1.1.3 - ligase, ec:6.1.1.4 - ligase, ec:6.1.1.5 - ligase, ec:6.1.1.1 - ligase, ec:6.3.5.7 - synthase (glutamine-hydrolysing), ec:2.1.2.9 - formyltransferase, ec:6.1.1.18 - ligase, ec:6.1.1.17 - ligase, ec:6.1.1.19 - ligase, ec:6.1.1.14 - ligase, ec:6.1.1.16 - ligase, ec:6.1.1.15 - ligase, ec:6.1.1.10 - ligase…
TRINITY_DN165899_c4_g2_i19	Aminoacyl-tRNA biosynthesis	map00970	24	ec:6.1.1.6 - ligase, ec:6.1.1.7 - ligase, ec:6.1.1.9 - ligase, ec:6.1.1.2 - ligase, ec:6.1.1.3 - ligase, ec:6.1.1.4 - ligase, ec:6.1.1.5 - ligase, ec:6.1.1.1 - ligase, ec:6.3.5.7 - synthase (glutamine-hydrolysing), ec:2.1.2.9 - formyltransferase, ec:6.1.1.18 - ligase, ec:6.1.1.17 - ligase, ec:6.1.1.19 - ligase, ec:6.1.1.14 - ligase, ec:6.1.1.16 - ligase, ec:6.1.1.15 - ligase, ec:6.1.1.10 - ligase…
TRINITY_DN165899_c4_g2_i18	Aminoacyl-tRNA biosynthesis	map00970	24	ec:6.1.1.6 - ligase, ec:6.1.1.7 - ligase, ec:6.1.1.9 - ligase, ec:6.1.1.2 - ligase, ec:6.1.1.3 - ligase, ec:6.1.1.4 - ligase, ec:6.1.1.5 - ligase, ec:6.1.1.1 - ligase, ec:6.3.5.7 - synthase (glutamine-hydrolysing), ec:2.1.2.9 - formyltransferase, ec:6.1.1.18 - ligase, ec:6.1.1.17 - ligase, ec:6.1.1.19 - ligase, ec:6.1.1.14 - ligase, ec:6.1.1.16 - ligase, ec:6.1.1.15 - ligase, ec:6.1.1.10 - ligase…
TRINITY_DN165899_c4_g2_i17	Aminoacyl-tRNA biosynthesis	map00970	24	ec:6.1.1.6 - ligase, ec:6.1.1.7 - ligase, ec:6.1.1.9 - ligase, ec:6.1.1.2 - ligase, ec:6.1.1.3 - ligase, ec:6.1.1.4 - ligase, ec:6.1.1.5 - ligase, ec:6.1.1.1 - ligase, ec:6.3.5.7 - synthase (glutamine-hydrolysing), ec:2.1.2.9 - formyltransferase, ec:6.1.1.18 - ligase, ec:6.1.1.17 - ligase, ec:6.1.1.19 - ligase, ec:6.1.1.14 - ligase, ec:6.1.1.16 - ligase, ec:6.1.1.15 - ligase, ec:6.1.1.10 - ligase…
TRINITY_DN165899_c4_g2_i16	Aminoacyl-tRNA biosynthesis	map00970	24	ec:6.1.1.6 - ligase, ec:6.1.1.7 - ligase, ec:6.1.1.9 - ligase, ec:6.1.1.2 - ligase, ec:6.1.1.3 - ligase, ec:6.1.1.4 - ligase, ec:6.1.1.5 - ligase, ec:6.1.1.1 - ligase, ec:6.3.5.7 - synthase (glutamine-hydrolysing), ec:2.1.2.9 - formyltransferase, ec:6.1.1.18 - ligase, ec:6.1.1.17 - ligase, ec:6.1.1.19 - ligase, ec:6.1.1.14 - ligase, ec:6.1.1.16 - ligase, ec:6.1.1.15 - ligase, ec:6.1.1.10 - ligase…
TRINITY_DN165899_c4_g2_i15	Aminoacyl-tRNA biosynthesis	map00970	24	ec:6.1.1.6 - ligase, ec:6.1.1.7 - ligase, ec:6.1.1.9 - ligase, ec:6.1.1.2 - ligase, ec:6.1.1.3 - ligase, ec:6.1.1.4 - ligase, ec:6.1.1.5 - ligase, ec:6.1.1.1 - ligase, ec:6.3.5.7 - synthase (glutamine-hydrolysing), ec:2.1.2.9 - formyltransferase, ec:6.1.1.18 - ligase, ec:6.1.1.17 - ligase, ec:6.1.1.19 - ligase, ec:6.1.1.14 - ligase, ec:6.1.1.16 - ligase, ec:6.1.1.15 - ligase, ec:6.1.1.10 - ligase…
TRINITY_DN165899_c4_g2_i14	Aminoacyl-tRNA biosynthesis	map00970	24	ec:6.1.1.6 - ligase, ec:6.1.1.7 - ligase, ec:6.1.1.9 - ligase, ec:6.1.1.2 - ligase, ec:6.1.1.3 - ligase, ec:6.1.1.4 - ligase, ec:6.1.1.5 - ligase, ec:6.1.1.1 - ligase, ec:6.3.5.7 - synthase (glutamine-hydrolysing), ec:2.1.2.9 - formyltransferase, ec:6.1.1.18 - ligase, ec:6.1.1.17 - ligase, ec:6.1.1.19 - ligase, ec:6.1.1.14 - ligase, ec:6.1.1.16 - ligase, ec:6.1.1.15 - ligase, ec:6.1.1.10 - ligase…
TRINITY_DN165899_c4_g2_i13	Aminoacyl-tRNA biosynthesis	map00970	24	ec:6.1.1.6 - ligase, ec:6.1.1.7 - ligase, ec:6.1.1.9 - ligase, ec:6.1.1.2 - ligase, ec:6.1.1.3 - ligase, ec:6.1.1.4 - ligase, ec:6.1.1.5 - ligase, ec:6.1.1.1 - ligase, ec:6.3.5.7 - synthase (glutamine-hydrolysing), ec:2.1.2.9 - formyltransferase, ec:6.1.1.18 - ligase, ec:6.1.1.17 - ligase, ec:6.1.1.19 - ligase, ec:6.1.1.14 - ligase, ec:6.1.1.16 - ligase, ec:6.1.1.15 - ligase, ec:6.1.1.10 - ligase…
TRINITY_DN165899_c4_g2_i12	Aminoacyl-tRNA biosynthesis	map00970	24	ec:6.1.1.6 - ligase, ec:6.1.1.7 - ligase, ec:6.1.1.9 - ligase, ec:6.1.1.2 - ligase, ec:6.1.1.3 - ligase, ec:6.1.1.4 - ligase, ec:6.1.1.5 - ligase, ec:6.1.1.1 - ligase, ec:6.3.5.7 - synthase (glutamine-hydrolysing), ec:2.1.2.9 - formyltransferase, ec:6.1.1.18 - ligase, ec:6.1.1.17 - ligase, ec:6.1.1.19 - ligase, ec:6.1.1.14 - ligase, ec:6.1.1.16 - ligase, ec:6.1.1.15 - ligase, ec:6.1.1.10 - ligase…
TRINITY_DN165899_c4_g2_i10	Aminoacyl-tRNA biosynthesis	map00970	24	ec:6.1.1.6 - ligase, ec:6.1.1.7 - ligase, ec:6.1.1.9 - ligase, ec:6.1.1.2 - ligase, ec:6.1.1.3 - ligase, ec:6.1.1.4 - ligase, ec:6.1.1.5 - ligase, ec:6.1.1.1 - ligase, ec:6.3.5.7 - synthase (glutamine-hydrolysing), ec:2.1.2.9 - formyltransferase, ec:6.1.1.18 - ligase, ec:6.1.1.17 - ligase, ec:6.1.1.19 - ligase, ec:6.1.1.14 - ligase, ec:6.1.1.16 - ligase, ec:6.1.1.15 - ligase, ec:6.1.1.10 - ligase…
TRINITY_DN164250_c4_g1_i6	Aminoacyl-tRNA biosynthesis	map00970	24	ec:6.1.1.6 - ligase, ec:6.1.1.7 - ligase, ec:6.1.1.9 - ligase, ec:6.1.1.2 - ligase, ec:6.1.1.3 - ligase, ec:6.1.1.4 - ligase, ec:6.1.1.5 - ligase, ec:6.1.1.1 - ligase, ec:6.3.5.7 - synthase (glutamine-hydrolysing), ec:2.1.2.9 - formyltransferase, ec:6.1.1.18 - ligase, ec:6.1.1.17 - ligase, ec:6.1.1.19 - ligase, ec:6.1.1.14 - ligase, ec:6.1.1.16 - ligase, ec:6.1.1.15 - ligase, ec:6.1.1.10 - ligase…
TRINITY_DN164250_c4_g1_i5	Aminoacyl-tRNA biosynthesis	map00970	24	ec:6.1.1.6 - ligase, ec:6.1.1.7 - ligase, ec:6.1.1.9 - ligase, ec:6.1.1.2 - ligase, ec:6.1.1.3 - ligase, ec:6.1.1.4 - ligase, ec:6.1.1.5 - ligase, ec:6.1.1.1 - ligase, ec:6.3.5.7 - synthase (glutamine-hydrolysing), ec:2.1.2.9 - formyltransferase, ec:6.1.1.18 - ligase, ec:6.1.1.17 - ligase, ec:6.1.1.19 - ligase, ec:6.1.1.14 - ligase, ec:6.1.1.16 - ligase, ec:6.1.1.15 - ligase, ec:6.1.1.10 - ligase…
TRINITY_DN164250_c4_g1_i4	Aminoacyl-tRNA biosynthesis	map00970	24	ec:6.1.1.6 - ligase, ec:6.1.1.7 - ligase, ec:6.1.1.9 - ligase, ec:6.1.1.2 - ligase, ec:6.1.1.3 - ligase, ec:6.1.1.4 - ligase, ec:6.1.1.5 - ligase, ec:6.1.1.1 - ligase, ec:6.3.5.7 - synthase (glutamine-hydrolysing), ec:2.1.2.9 - formyltransferase, ec:6.1.1.18 - ligase, ec:6.1.1.17 - ligase, ec:6.1.1.19 - ligase, ec:6.1.1.14 - ligase, ec:6.1.1.16 - ligase, ec:6.1.1.15 - ligase, ec:6.1.1.10 - ligase…
TRINITY_DN164250_c4_g1_i3	Aminoacyl-tRNA biosynthesis	map00970	24	ec:6.1.1.6 - ligase, ec:6.1.1.7 - ligase, ec:6.1.1.9 - ligase, ec:6.1.1.2 - ligase, ec:6.1.1.3 - ligase, ec:6.1.1.4 - ligase, ec:6.1.1.5 - ligase, ec:6.1.1.1 - ligase, ec:6.3.5.7 - synthase (glutamine-hydrolysing), ec:2.1.2.9 - formyltransferase, ec:6.1.1.18 - ligase, ec:6.1.1.17 - ligase, ec:6.1.1.19 - ligase, ec:6.1.1.14 - ligase, ec:6.1.1.16 - ligase, ec:6.1.1.15 - ligase, ec:6.1.1.10 - ligase…
TRINITY_DN164250_c4_g1_i2	Aminoacyl-tRNA biosynthesis	map00970	24	ec:6.1.1.6 - ligase, ec:6.1.1.7 - ligase, ec:6.1.1.9 - ligase, ec:6.1.1.2 - ligase, ec:6.1.1.3 - ligase, ec:6.1.1.4 - ligase, ec:6.1.1.5 - ligase, ec:6.1.1.1 - ligase, ec:6.3.5.7 - synthase (glutamine-hydrolysing), ec:2.1.2.9 - formyltransferase, ec:6.1.1.18 - ligase, ec:6.1.1.17 - ligase, ec:6.1.1.19 - ligase, ec:6.1.1.14 - ligase, ec:6.1.1.16 - ligase, ec:6.1.1.15 - ligase, ec:6.1.1.10 - ligase…
TRINITY_DN164250_c4_g1_i1	Aminoacyl-tRNA biosynthesis	map00970	24	ec:6.1.1.6 - ligase, ec:6.1.1.7 - ligase, ec:6.1.1.9 - ligase, ec:6.1.1.2 - ligase, ec:6.1.1.3 - ligase, ec:6.1.1.4 - ligase, ec:6.1.1.5 - ligase, ec:6.1.1.1 - ligase, ec:6.3.5.7 - synthase (glutamine-hydrolysing), ec:2.1.2.9 - formyltransferase, ec:6.1.1.18 - ligase, ec:6.1.1.17 - ligase, ec:6.1.1.19 - ligase, ec:6.1.1.14 - ligase, ec:6.1.1.16 - ligase, ec:6.1.1.15 - ligase, ec:6.1.1.10 - ligase…
TRINITY_DN164250_c4_g1_i9	Aminoacyl-tRNA biosynthesis	map00970	24	ec:6.1.1.6 - ligase, ec:6.1.1.7 - ligase, ec:6.1.1.9 - ligase, ec:6.1.1.2 - ligase, ec:6.1.1.3 - ligase, ec:6.1.1.4 - ligase, ec:6.1.1.5 - ligase, ec:6.1.1.1 - ligase, ec:6.3.5.7 - synthase (glutamine-hydrolysing), ec:2.1.2.9 - formyltransferase, ec:6.1.1.18 - ligase, ec:6.1.1.17 - ligase, ec:6.1.1.19 - ligase, ec:6.1.1.14 - ligase, ec:6.1.1.16 - ligase, ec:6.1.1.15 - ligase, ec:6.1.1.10 - ligase…
TRINITY_DN164250_c4_g1_i8	Aminoacyl-tRNA biosynthesis	map00970	24	ec:6.1.1.6 - ligase, ec:6.1.1.7 - ligase, ec:6.1.1.9 - ligase, ec:6.1.1.2 - ligase, ec:6.1.1.3 - ligase, ec:6.1.1.4 - ligase, ec:6.1.1.5 - ligase, ec:6.1.1.1 - ligase, ec:6.3.5.7 - synthase (glutamine-hydrolysing), ec:2.1.2.9 - formyltransferase, ec:6.1.1.18 - ligase, ec:6.1.1.17 - ligase, ec:6.1.1.19 - ligase, ec:6.1.1.14 - ligase, ec:6.1.1.16 - ligase, ec:6.1.1.15 - ligase, ec:6.1.1.10 - ligase…
TRINITY_DN164250_c4_g1_i7	Aminoacyl-tRNA biosynthesis	map00970	24	ec:6.1.1.6 - ligase, ec:6.1.1.7 - ligase, ec:6.1.1.9 - ligase, ec:6.1.1.2 - ligase, ec:6.1.1.3 - ligase, ec:6.1.1.4 - ligase, ec:6.1.1.5 - ligase, ec:6.1.1.1 - ligase, ec:6.3.5.7 - synthase (glutamine-hydrolysing), ec:2.1.2.9 - formyltransferase, ec:6.1.1.18 - ligase, ec:6.1.1.17 - ligase, ec:6.1.1.19 - ligase, ec:6.1.1.14 - ligase, ec:6.1.1.16 - ligase, ec:6.1.1.15 - ligase, ec:6.1.1.10 - ligase…
TRINITY_DN166530_c2_g1_i1	Aminoacyl-tRNA biosynthesis	map00970	24	ec:6.1.1.6 - ligase, ec:6.1.1.7 - ligase, ec:6.1.1.9 - ligase, ec:6.1.1.2 - ligase, ec:6.1.1.3 - ligase, ec:6.1.1.4 - ligase, ec:6.1.1.5 - ligase, ec:6.1.1.1 - ligase, ec:6.3.5.7 - synthase (glutamine-hydrolysing), ec:2.1.2.9 - formyltransferase, ec:6.1.1.18 - ligase, ec:6.1.1.17 - ligase, ec:6.1.1.19 - ligase, ec:6.1.1.14 - ligase, ec:6.1.1.16 - ligase, ec:6.1.1.15 - ligase, ec:6.1.1.10 - ligase…
TRINITY_DN166530_c2_g1_i2	Aminoacyl-tRNA biosynthesis	map00970	24	ec:6.1.1.6 - ligase, ec:6.1.1.7 - ligase, ec:6.1.1.9 - ligase, ec:6.1.1.2 - ligase, ec:6.1.1.3 - ligase, ec:6.1.1.4 - ligase, ec:6.1.1.5 - ligase, ec:6.1.1.1 - ligase, ec:6.3.5.7 - synthase (glutamine-hydrolysing), ec:2.1.2.9 - formyltransferase, ec:6.1.1.18 - ligase, ec:6.1.1.17 - ligase, ec:6.1.1.19 - ligase, ec:6.1.1.14 - ligase, ec:6.1.1.16 - ligase, ec:6.1.1.15 - ligase, ec:6.1.1.10 - ligase…
TRINITY_DN161633_c6_g1_i10	Aminoacyl-tRNA biosynthesis	map00970	24	ec:6.1.1.6 - ligase, ec:6.1.1.7 - ligase, ec:6.1.1.9 - ligase, ec:6.1.1.2 - ligase, ec:6.1.1.3 - ligase, ec:6.1.1.4 - ligase, ec:6.1.1.5 - ligase, ec:6.1.1.1 - ligase, ec:6.3.5.7 - synthase (glutamine-hydrolysing), ec:2.1.2.9 - formyltransferase, ec:6.1.1.18 - ligase, ec:6.1.1.17 - ligase, ec:6.1.1.19 - ligase, ec:6.1.1.14 - ligase, ec:6.1.1.16 - ligase, ec:6.1.1.15 - ligase, ec:6.1.1.10 - ligase…
TRINITY_DN161633_c6_g1_i11	Aminoacyl-tRNA biosynthesis	map00970	24	ec:6.1.1.6 - ligase, ec:6.1.1.7 - ligase, ec:6.1.1.9 - ligase, ec:6.1.1.2 - ligase, ec:6.1.1.3 - ligase, ec:6.1.1.4 - ligase, ec:6.1.1.5 - ligase, ec:6.1.1.1 - ligase, ec:6.3.5.7 - synthase (glutamine-hydrolysing), ec:2.1.2.9 - formyltransferase, ec:6.1.1.18 - ligase, ec:6.1.1.17 - ligase, ec:6.1.1.19 - ligase, ec:6.1.1.14 - ligase, ec:6.1.1.16 - ligase, ec:6.1.1.15 - ligase, ec:6.1.1.10 - ligase…
TRINITY_DN161633_c6_g1_i12	Aminoacyl-tRNA biosynthesis	map00970	24	ec:6.1.1.6 - ligase, ec:6.1.1.7 - ligase, ec:6.1.1.9 - ligase, ec:6.1.1.2 - ligase, ec:6.1.1.3 - ligase, ec:6.1.1.4 - ligase, ec:6.1.1.5 - ligase, ec:6.1.1.1 - ligase, ec:6.3.5.7 - synthase (glutamine-hydrolysing), ec:2.1.2.9 - formyltransferase, ec:6.1.1.18 - ligase, ec:6.1.1.17 - ligase, ec:6.1.1.19 - ligase, ec:6.1.1.14 - ligase, ec:6.1.1.16 - ligase, ec:6.1.1.15 - ligase, ec:6.1.1.10 - ligase…
TRINITY_DN161633_c6_g1_i13	Aminoacyl-tRNA biosynthesis	map00970	24	ec:6.1.1.6 - ligase, ec:6.1.1.7 - ligase, ec:6.1.1.9 - ligase, ec:6.1.1.2 - ligase, ec:6.1.1.3 - ligase, ec:6.1.1.4 - ligase, ec:6.1.1.5 - ligase, ec:6.1.1.1 - ligase, ec:6.3.5.7 - synthase (glutamine-hydrolysing), ec:2.1.2.9 - formyltransferase, ec:6.1.1.18 - ligase, ec:6.1.1.17 - ligase, ec:6.1.1.19 - ligase, ec:6.1.1.14 - ligase, ec:6.1.1.16 - ligase, ec:6.1.1.15 - ligase, ec:6.1.1.10 - ligase…
TRINITY_DN161633_c6_g1_i14	Aminoacyl-tRNA biosynthesis	map00970	24	ec:6.1.1.6 - ligase, ec:6.1.1.7 - ligase, ec:6.1.1.9 - ligase, ec:6.1.1.2 - ligase, ec:6.1.1.3 - ligase, ec:6.1.1.4 - ligase, ec:6.1.1.5 - ligase, ec:6.1.1.1 - ligase, ec:6.3.5.7 - synthase (glutamine-hydrolysing), ec:2.1.2.9 - formyltransferase, ec:6.1.1.18 - ligase, ec:6.1.1.17 - ligase, ec:6.1.1.19 - ligase, ec:6.1.1.14 - ligase, ec:6.1.1.16 - ligase, ec:6.1.1.15 - ligase, ec:6.1.1.10 - ligase…
TRINITY_DN161633_c6_g1_i15	Aminoacyl-tRNA biosynthesis	map00970	24	ec:6.1.1.6 - ligase, ec:6.1.1.7 - ligase, ec:6.1.1.9 - ligase, ec:6.1.1.2 - ligase, ec:6.1.1.3 - ligase, ec:6.1.1.4 - ligase, ec:6.1.1.5 - ligase, ec:6.1.1.1 - ligase, ec:6.3.5.7 - synthase (glutamine-hydrolysing), ec:2.1.2.9 - formyltransferase, ec:6.1.1.18 - ligase, ec:6.1.1.17 - ligase, ec:6.1.1.19 - ligase, ec:6.1.1.14 - ligase, ec:6.1.1.16 - ligase, ec:6.1.1.15 - ligase, ec:6.1.1.10 - ligase…
TRINITY_DN167805_c13_g3_i2	Aminoacyl-tRNA biosynthesis	map00970	24	ec:6.1.1.6 - ligase, ec:6.1.1.7 - ligase, ec:6.1.1.9 - ligase, ec:6.1.1.2 - ligase, ec:6.1.1.3 - ligase, ec:6.1.1.4 - ligase, ec:6.1.1.5 - ligase, ec:6.1.1.1 - ligase, ec:6.3.5.7 - synthase (glutamine-hydrolysing), ec:2.1.2.9 - formyltransferase, ec:6.1.1.18 - ligase, ec:6.1.1.17 - ligase, ec:6.1.1.19 - ligase, ec:6.1.1.14 - ligase, ec:6.1.1.16 - ligase, ec:6.1.1.15 - ligase, ec:6.1.1.10 - ligase…
TRINITY_DN167805_c13_g3_i1	Aminoacyl-tRNA biosynthesis	map00970	24	ec:6.1.1.6 - ligase, ec:6.1.1.7 - ligase, ec:6.1.1.9 - ligase, ec:6.1.1.2 - ligase, ec:6.1.1.3 - ligase, ec:6.1.1.4 - ligase, ec:6.1.1.5 - ligase, ec:6.1.1.1 - ligase, ec:6.3.5.7 - synthase (glutamine-hydrolysing), ec:2.1.2.9 - formyltransferase, ec:6.1.1.18 - ligase, ec:6.1.1.17 - ligase, ec:6.1.1.19 - ligase, ec:6.1.1.14 - ligase, ec:6.1.1.16 - ligase, ec:6.1.1.15 - ligase, ec:6.1.1.10 - ligase…
TRINITY_DN161633_c6_g2_i1	Aminoacyl-tRNA biosynthesis	map00970	24	ec:6.1.1.6 - ligase, ec:6.1.1.7 - ligase, ec:6.1.1.9 - ligase, ec:6.1.1.2 - ligase, ec:6.1.1.3 - ligase, ec:6.1.1.4 - ligase, ec:6.1.1.5 - ligase, ec:6.1.1.1 - ligase, ec:6.3.5.7 - synthase (glutamine-hydrolysing), ec:2.1.2.9 - formyltransferase, ec:6.1.1.18 - ligase, ec:6.1.1.17 - ligase, ec:6.1.1.19 - ligase, ec:6.1.1.14 - ligase, ec:6.1.1.16 - ligase, ec:6.1.1.15 - ligase, ec:6.1.1.10 - ligase…
TRINITY_DN167894_c9_g2_i1	Aminoacyl-tRNA biosynthesis	map00970	24	ec:6.1.1.6 - ligase, ec:6.1.1.7 - ligase, ec:6.1.1.9 - ligase, ec:6.1.1.2 - ligase, ec:6.1.1.3 - ligase, ec:6.1.1.4 - ligase, ec:6.1.1.5 - ligase, ec:6.1.1.1 - ligase, ec:6.3.5.7 - synthase (glutamine-hydrolysing), ec:2.1.2.9 - formyltransferase, ec:6.1.1.18 - ligase, ec:6.1.1.17 - ligase, ec:6.1.1.19 - ligase, ec:6.1.1.14 - ligase, ec:6.1.1.16 - ligase, ec:6.1.1.15 - ligase, ec:6.1.1.10 - ligase…
TRINITY_DN167894_c9_g2_i4	Aminoacyl-tRNA biosynthesis	map00970	24	ec:6.1.1.6 - ligase, ec:6.1.1.7 - ligase, ec:6.1.1.9 - ligase, ec:6.1.1.2 - ligase, ec:6.1.1.3 - ligase, ec:6.1.1.4 - ligase, ec:6.1.1.5 - ligase, ec:6.1.1.1 - ligase, ec:6.3.5.7 - synthase (glutamine-hydrolysing), ec:2.1.2.9 - formyltransferase, ec:6.1.1.18 - ligase, ec:6.1.1.17 - ligase, ec:6.1.1.19 - ligase, ec:6.1.1.14 - ligase, ec:6.1.1.16 - ligase, ec:6.1.1.15 - ligase, ec:6.1.1.10 - ligase…
TRINITY_DN167894_c9_g2_i5	Aminoacyl-tRNA biosynthesis	map00970	24	ec:6.1.1.6 - ligase, ec:6.1.1.7 - ligase, ec:6.1.1.9 - ligase, ec:6.1.1.2 - ligase, ec:6.1.1.3 - ligase, ec:6.1.1.4 - ligase, ec:6.1.1.5 - ligase, ec:6.1.1.1 - ligase, ec:6.3.5.7 - synthase (glutamine-hydrolysing), ec:2.1.2.9 - formyltransferase, ec:6.1.1.18 - ligase, ec:6.1.1.17 - ligase, ec:6.1.1.19 - ligase, ec:6.1.1.14 - ligase, ec:6.1.1.16 - ligase, ec:6.1.1.15 - ligase, ec:6.1.1.10 - ligase…
TRINITY_DN167894_c9_g2_i2	Aminoacyl-tRNA biosynthesis	map00970	24	ec:6.1.1.6 - ligase, ec:6.1.1.7 - ligase, ec:6.1.1.9 - ligase, ec:6.1.1.2 - ligase, ec:6.1.1.3 - ligase, ec:6.1.1.4 - ligase, ec:6.1.1.5 - ligase, ec:6.1.1.1 - ligase, ec:6.3.5.7 - synthase (glutamine-hydrolysing), ec:2.1.2.9 - formyltransferase, ec:6.1.1.18 - ligase, ec:6.1.1.17 - ligase, ec:6.1.1.19 - ligase, ec:6.1.1.14 - ligase, ec:6.1.1.16 - ligase, ec:6.1.1.15 - ligase, ec:6.1.1.10 - ligase…
TRINITY_DN167894_c9_g2_i3	Aminoacyl-tRNA biosynthesis	map00970	24	ec:6.1.1.6 - ligase, ec:6.1.1.7 - ligase, ec:6.1.1.9 - ligase, ec:6.1.1.2 - ligase, ec:6.1.1.3 - ligase, ec:6.1.1.4 - ligase, ec:6.1.1.5 - ligase, ec:6.1.1.1 - ligase, ec:6.3.5.7 - synthase (glutamine-hydrolysing), ec:2.1.2.9 - formyltransferase, ec:6.1.1.18 - ligase, ec:6.1.1.17 - ligase, ec:6.1.1.19 - ligase, ec:6.1.1.14 - ligase, ec:6.1.1.16 - ligase, ec:6.1.1.15 - ligase, ec:6.1.1.10 - ligase…
TRINITY_DN167894_c9_g2_i8	Aminoacyl-tRNA biosynthesis	map00970	24	ec:6.1.1.6 - ligase, ec:6.1.1.7 - ligase, ec:6.1.1.9 - ligase, ec:6.1.1.2 - ligase, ec:6.1.1.3 - ligase, ec:6.1.1.4 - ligase, ec:6.1.1.5 - ligase, ec:6.1.1.1 - ligase, ec:6.3.5.7 - synthase (glutamine-hydrolysing), ec:2.1.2.9 - formyltransferase, ec:6.1.1.18 - ligase, ec:6.1.1.17 - ligase, ec:6.1.1.19 - ligase, ec:6.1.1.14 - ligase, ec:6.1.1.16 - ligase, ec:6.1.1.15 - ligase, ec:6.1.1.10 - ligase…
TRINITY_DN167894_c9_g2_i6	Aminoacyl-tRNA biosynthesis	map00970	24	ec:6.1.1.6 - ligase, ec:6.1.1.7 - ligase, ec:6.1.1.9 - ligase, ec:6.1.1.2 - ligase, ec:6.1.1.3 - ligase, ec:6.1.1.4 - ligase, ec:6.1.1.5 - ligase, ec:6.1.1.1 - ligase, ec:6.3.5.7 - synthase (glutamine-hydrolysing), ec:2.1.2.9 - formyltransferase, ec:6.1.1.18 - ligase, ec:6.1.1.17 - ligase, ec:6.1.1.19 - ligase, ec:6.1.1.14 - ligase, ec:6.1.1.16 - ligase, ec:6.1.1.15 - ligase, ec:6.1.1.10 - ligase…
TRINITY_DN167894_c9_g2_i7	Aminoacyl-tRNA biosynthesis	map00970	24	ec:6.1.1.6 - ligase, ec:6.1.1.7 - ligase, ec:6.1.1.9 - ligase, ec:6.1.1.2 - ligase, ec:6.1.1.3 - ligase, ec:6.1.1.4 - ligase, ec:6.1.1.5 - ligase, ec:6.1.1.1 - ligase, ec:6.3.5.7 - synthase (glutamine-hydrolysing), ec:2.1.2.9 - formyltransferase, ec:6.1.1.18 - ligase, ec:6.1.1.17 - ligase, ec:6.1.1.19 - ligase, ec:6.1.1.14 - ligase, ec:6.1.1.16 - ligase, ec:6.1.1.15 - ligase, ec:6.1.1.10 - ligase…
TRINITY_DN162107_c14_g2_i1	Aminoacyl-tRNA biosynthesis	map00970	24	ec:6.1.1.6 - ligase, ec:6.1.1.7 - ligase, ec:6.1.1.9 - ligase, ec:6.1.1.2 - ligase, ec:6.1.1.3 - ligase, ec:6.1.1.4 - ligase, ec:6.1.1.5 - ligase, ec:6.1.1.1 - ligase, ec:6.3.5.7 - synthase (glutamine-hydrolysing), ec:2.1.2.9 - formyltransferase, ec:6.1.1.18 - ligase, ec:6.1.1.17 - ligase, ec:6.1.1.19 - ligase, ec:6.1.1.14 - ligase, ec:6.1.1.16 - ligase, ec:6.1.1.15 - ligase, ec:6.1.1.10 - ligase…
TRINITY_DN162107_c14_g2_i3	Aminoacyl-tRNA biosynthesis	map00970	24	ec:6.1.1.6 - ligase, ec:6.1.1.7 - ligase, ec:6.1.1.9 - ligase, ec:6.1.1.2 - ligase, ec:6.1.1.3 - ligase, ec:6.1.1.4 - ligase, ec:6.1.1.5 - ligase, ec:6.1.1.1 - ligase, ec:6.3.5.7 - synthase (glutamine-hydrolysing), ec:2.1.2.9 - formyltransferase, ec:6.1.1.18 - ligase, ec:6.1.1.17 - ligase, ec:6.1.1.19 - ligase, ec:6.1.1.14 - ligase, ec:6.1.1.16 - ligase, ec:6.1.1.15 - ligase, ec:6.1.1.10 - ligase…
TRINITY_DN162107_c14_g2_i2	Aminoacyl-tRNA biosynthesis	map00970	24	ec:6.1.1.6 - ligase, ec:6.1.1.7 - ligase, ec:6.1.1.9 - ligase, ec:6.1.1.2 - ligase, ec:6.1.1.3 - ligase, ec:6.1.1.4 - ligase, ec:6.1.1.5 - ligase, ec:6.1.1.1 - ligase, ec:6.3.5.7 - synthase (glutamine-hydrolysing), ec:2.1.2.9 - formyltransferase, ec:6.1.1.18 - ligase, ec:6.1.1.17 - ligase, ec:6.1.1.19 - ligase, ec:6.1.1.14 - ligase, ec:6.1.1.16 - ligase, ec:6.1.1.15 - ligase, ec:6.1.1.10 - ligase…
CUFF.266182.1	Aminoacyl-tRNA biosynthesis	map00970	24	ec:6.1.1.6 - ligase, ec:6.1.1.7 - ligase, ec:6.1.1.9 - ligase, ec:6.1.1.2 - ligase, ec:6.1.1.3 - ligase, ec:6.1.1.4 - ligase, ec:6.1.1.5 - ligase, ec:6.1.1.1 - ligase, ec:6.3.5.7 - synthase (glutamine-hydrolysing), ec:2.1.2.9 - formyltransferase, ec:6.1.1.18 - ligase, ec:6.1.1.17 - ligase, ec:6.1.1.19 - ligase, ec:6.1.1.14 - ligase, ec:6.1.1.16 - ligase, ec:6.1.1.15 - ligase, ec:6.1.1.10 - ligase…
TRINITY_DN162107_c14_g2_i5	Aminoacyl-tRNA biosynthesis	map00970	24	ec:6.1.1.6 - ligase, ec:6.1.1.7 - ligase, ec:6.1.1.9 - ligase, ec:6.1.1.2 - ligase, ec:6.1.1.3 - ligase, ec:6.1.1.4 - ligase, ec:6.1.1.5 - ligase, ec:6.1.1.1 - ligase, ec:6.3.5.7 - synthase (glutamine-hydrolysing), ec:2.1.2.9 - formyltransferase, ec:6.1.1.18 - ligase, ec:6.1.1.17 - ligase, ec:6.1.1.19 - ligase, ec:6.1.1.14 - ligase, ec:6.1.1.16 - ligase, ec:6.1.1.15 - ligase, ec:6.1.1.10 - ligase…
TRINITY_DN162107_c14_g2_i4	Aminoacyl-tRNA biosynthesis	map00970	24	ec:6.1.1.6 - ligase, ec:6.1.1.7 - ligase, ec:6.1.1.9 - ligase, ec:6.1.1.2 - ligase, ec:6.1.1.3 - ligase, ec:6.1.1.4 - ligase, ec:6.1.1.5 - ligase, ec:6.1.1.1 - ligase, ec:6.3.5.7 - synthase (glutamine-hydrolysing), ec:2.1.2.9 - formyltransferase, ec:6.1.1.18 - ligase, ec:6.1.1.17 - ligase, ec:6.1.1.19 - ligase, ec:6.1.1.14 - ligase, ec:6.1.1.16 - ligase, ec:6.1.1.15 - ligase, ec:6.1.1.10 - ligase…
TRINITY_DN163339_c10_g1_i2	Aminoacyl-tRNA biosynthesis	map00970	24	ec:6.1.1.6 - ligase, ec:6.1.1.7 - ligase, ec:6.1.1.9 - ligase, ec:6.1.1.2 - ligase, ec:6.1.1.3 - ligase, ec:6.1.1.4 - ligase, ec:6.1.1.5 - ligase, ec:6.1.1.1 - ligase, ec:6.3.5.7 - synthase (glutamine-hydrolysing), ec:2.1.2.9 - formyltransferase, ec:6.1.1.18 - ligase, ec:6.1.1.17 - ligase, ec:6.1.1.19 - ligase, ec:6.1.1.14 - ligase, ec:6.1.1.16 - ligase, ec:6.1.1.15 - ligase, ec:6.1.1.10 - ligase…
TRINITY_DN163339_c10_g1_i1	Aminoacyl-tRNA biosynthesis	map00970	24	ec:6.1.1.6 - ligase, ec:6.1.1.7 - ligase, ec:6.1.1.9 - ligase, ec:6.1.1.2 - ligase, ec:6.1.1.3 - ligase, ec:6.1.1.4 - ligase, ec:6.1.1.5 - ligase, ec:6.1.1.1 - ligase, ec:6.3.5.7 - synthase (glutamine-hydrolysing), ec:2.1.2.9 - formyltransferase, ec:6.1.1.18 - ligase, ec:6.1.1.17 - ligase, ec:6.1.1.19 - ligase, ec:6.1.1.14 - ligase, ec:6.1.1.16 - ligase, ec:6.1.1.15 - ligase, ec:6.1.1.10 - ligase…
TRINITY_DN163339_c10_g1_i4	Aminoacyl-tRNA biosynthesis	map00970	24	ec:6.1.1.6 - ligase, ec:6.1.1.7 - ligase, ec:6.1.1.9 - ligase, ec:6.1.1.2 - ligase, ec:6.1.1.3 - ligase, ec:6.1.1.4 - ligase, ec:6.1.1.5 - ligase, ec:6.1.1.1 - ligase, ec:6.3.5.7 - synthase (glutamine-hydrolysing), ec:2.1.2.9 - formyltransferase, ec:6.1.1.18 - ligase, ec:6.1.1.17 - ligase, ec:6.1.1.19 - ligase, ec:6.1.1.14 - ligase, ec:6.1.1.16 - ligase, ec:6.1.1.15 - ligase, ec:6.1.1.10 - ligase…
TRINITY_DN163339_c10_g1_i3	Aminoacyl-tRNA biosynthesis	map00970	24	ec:6.1.1.6 - ligase, ec:6.1.1.7 - ligase, ec:6.1.1.9 - ligase, ec:6.1.1.2 - ligase, ec:6.1.1.3 - ligase, ec:6.1.1.4 - ligase, ec:6.1.1.5 - ligase, ec:6.1.1.1 - ligase, ec:6.3.5.7 - synthase (glutamine-hydrolysing), ec:2.1.2.9 - formyltransferase, ec:6.1.1.18 - ligase, ec:6.1.1.17 - ligase, ec:6.1.1.19 - ligase, ec:6.1.1.14 - ligase, ec:6.1.1.16 - ligase, ec:6.1.1.15 - ligase, ec:6.1.1.10 - ligase…
TRINITY_DN163339_c10_g1_i5	Aminoacyl-tRNA biosynthesis	map00970	24	ec:6.1.1.6 - ligase, ec:6.1.1.7 - ligase, ec:6.1.1.9 - ligase, ec:6.1.1.2 - ligase, ec:6.1.1.3 - ligase, ec:6.1.1.4 - ligase, ec:6.1.1.5 - ligase, ec:6.1.1.1 - ligase, ec:6.3.5.7 - synthase (glutamine-hydrolysing), ec:2.1.2.9 - formyltransferase, ec:6.1.1.18 - ligase, ec:6.1.1.17 - ligase, ec:6.1.1.19 - ligase, ec:6.1.1.14 - ligase, ec:6.1.1.16 - ligase, ec:6.1.1.15 - ligase, ec:6.1.1.10 - ligase…
TRINITY_DN161375_c1_g1_i1	Aminoacyl-tRNA biosynthesis	map00970	24	ec:6.1.1.6 - ligase, ec:6.1.1.7 - ligase, ec:6.1.1.9 - ligase, ec:6.1.1.2 - ligase, ec:6.1.1.3 - ligase, ec:6.1.1.4 - ligase, ec:6.1.1.5 - ligase, ec:6.1.1.1 - ligase, ec:6.3.5.7 - synthase (glutamine-hydrolysing), ec:2.1.2.9 - formyltransferase, ec:6.1.1.18 - ligase, ec:6.1.1.17 - ligase, ec:6.1.1.19 - ligase, ec:6.1.1.14 - ligase, ec:6.1.1.16 - ligase, ec:6.1.1.15 - ligase, ec:6.1.1.10 - ligase…
TRINITY_DN167824_c2_g1_i2	Aminoacyl-tRNA biosynthesis	map00970	24	ec:6.1.1.6 - ligase, ec:6.1.1.7 - ligase, ec:6.1.1.9 - ligase, ec:6.1.1.2 - ligase, ec:6.1.1.3 - ligase, ec:6.1.1.4 - ligase, ec:6.1.1.5 - ligase, ec:6.1.1.1 - ligase, ec:6.3.5.7 - synthase (glutamine-hydrolysing), ec:2.1.2.9 - formyltransferase, ec:6.1.1.18 - ligase, ec:6.1.1.17 - ligase, ec:6.1.1.19 - ligase, ec:6.1.1.14 - ligase, ec:6.1.1.16 - ligase, ec:6.1.1.15 - ligase, ec:6.1.1.10 - ligase…
TRINITY_DN167824_c2_g1_i1	Aminoacyl-tRNA biosynthesis	map00970	24	ec:6.1.1.6 - ligase, ec:6.1.1.7 - ligase, ec:6.1.1.9 - ligase, ec:6.1.1.2 - ligase, ec:6.1.1.3 - ligase, ec:6.1.1.4 - ligase, ec:6.1.1.5 - ligase, ec:6.1.1.1 - ligase, ec:6.3.5.7 - synthase (glutamine-hydrolysing), ec:2.1.2.9 - formyltransferase, ec:6.1.1.18 - ligase, ec:6.1.1.17 - ligase, ec:6.1.1.19 - ligase, ec:6.1.1.14 - ligase, ec:6.1.1.16 - ligase, ec:6.1.1.15 - ligase, ec:6.1.1.10 - ligase…
TRINITY_DN164250_c4_g1_i10	Aminoacyl-tRNA biosynthesis	map00970	24	ec:6.1.1.6 - ligase, ec:6.1.1.7 - ligase, ec:6.1.1.9 - ligase, ec:6.1.1.2 - ligase, ec:6.1.1.3 - ligase, ec:6.1.1.4 - ligase, ec:6.1.1.5 - ligase, ec:6.1.1.1 - ligase, ec:6.3.5.7 - synthase (glutamine-hydrolysing), ec:2.1.2.9 - formyltransferase, ec:6.1.1.18 - ligase, ec:6.1.1.17 - ligase, ec:6.1.1.19 - ligase, ec:6.1.1.14 - ligase, ec:6.1.1.16 - ligase, ec:6.1.1.15 - ligase, ec:6.1.1.10 - ligase…
TRINITY_DN164250_c4_g1_i11	Aminoacyl-tRNA biosynthesis	map00970	24	ec:6.1.1.6 - ligase, ec:6.1.1.7 - ligase, ec:6.1.1.9 - ligase, ec:6.1.1.2 - ligase, ec:6.1.1.3 - ligase, ec:6.1.1.4 - ligase, ec:6.1.1.5 - ligase, ec:6.1.1.1 - ligase, ec:6.3.5.7 - synthase (glutamine-hydrolysing), ec:2.1.2.9 - formyltransferase, ec:6.1.1.18 - ligase, ec:6.1.1.17 - ligase, ec:6.1.1.19 - ligase, ec:6.1.1.14 - ligase, ec:6.1.1.16 - ligase, ec:6.1.1.15 - ligase, ec:6.1.1.10 - ligase…
TRINITY_DN168239_c16_g1_i2	Aminoacyl-tRNA biosynthesis	map00970	24	ec:6.1.1.6 - ligase, ec:6.1.1.7 - ligase, ec:6.1.1.9 - ligase, ec:6.1.1.2 - ligase, ec:6.1.1.3 - ligase, ec:6.1.1.4 - ligase, ec:6.1.1.5 - ligase, ec:6.1.1.1 - ligase, ec:6.3.5.7 - synthase (glutamine-hydrolysing), ec:2.1.2.9 - formyltransferase, ec:6.1.1.18 - ligase, ec:6.1.1.17 - ligase, ec:6.1.1.19 - ligase, ec:6.1.1.14 - ligase, ec:6.1.1.16 - ligase, ec:6.1.1.15 - ligase, ec:6.1.1.10 - ligase…
TRINITY_DN168239_c16_g1_i1	Aminoacyl-tRNA biosynthesis	map00970	24	ec:6.1.1.6 - ligase, ec:6.1.1.7 - ligase, ec:6.1.1.9 - ligase, ec:6.1.1.2 - ligase, ec:6.1.1.3 - ligase, ec:6.1.1.4 - ligase, ec:6.1.1.5 - ligase, ec:6.1.1.1 - ligase, ec:6.3.5.7 - synthase (glutamine-hydrolysing), ec:2.1.2.9 - formyltransferase, ec:6.1.1.18 - ligase, ec:6.1.1.17 - ligase, ec:6.1.1.19 - ligase, ec:6.1.1.14 - ligase, ec:6.1.1.16 - ligase, ec:6.1.1.15 - ligase, ec:6.1.1.10 - ligase…
TRINITY_DN168239_c16_g1_i4	Aminoacyl-tRNA biosynthesis	map00970	24	ec:6.1.1.6 - ligase, ec:6.1.1.7 - ligase, ec:6.1.1.9 - ligase, ec:6.1.1.2 - ligase, ec:6.1.1.3 - ligase, ec:6.1.1.4 - ligase, ec:6.1.1.5 - ligase, ec:6.1.1.1 - ligase, ec:6.3.5.7 - synthase (glutamine-hydrolysing), ec:2.1.2.9 - formyltransferase, ec:6.1.1.18 - ligase, ec:6.1.1.17 - ligase, ec:6.1.1.19 - ligase, ec:6.1.1.14 - ligase, ec:6.1.1.16 - ligase, ec:6.1.1.15 - ligase, ec:6.1.1.10 - ligase…
TRINITY_DN168239_c16_g1_i3	Aminoacyl-tRNA biosynthesis	map00970	24	ec:6.1.1.6 - ligase, ec:6.1.1.7 - ligase, ec:6.1.1.9 - ligase, ec:6.1.1.2 - ligase, ec:6.1.1.3 - ligase, ec:6.1.1.4 - ligase, ec:6.1.1.5 - ligase, ec:6.1.1.1 - ligase, ec:6.3.5.7 - synthase (glutamine-hydrolysing), ec:2.1.2.9 - formyltransferase, ec:6.1.1.18 - ligase, ec:6.1.1.17 - ligase, ec:6.1.1.19 - ligase, ec:6.1.1.14 - ligase, ec:6.1.1.16 - ligase, ec:6.1.1.15 - ligase, ec:6.1.1.10 - ligase…
TRINITY_DN168239_c16_g1_i5	Aminoacyl-tRNA biosynthesis	map00970	24	ec:6.1.1.6 - ligase, ec:6.1.1.7 - ligase, ec:6.1.1.9 - ligase, ec:6.1.1.2 - ligase, ec:6.1.1.3 - ligase, ec:6.1.1.4 - ligase, ec:6.1.1.5 - ligase, ec:6.1.1.1 - ligase, ec:6.3.5.7 - synthase (glutamine-hydrolysing), ec:2.1.2.9 - formyltransferase, ec:6.1.1.18 - ligase, ec:6.1.1.17 - ligase, ec:6.1.1.19 - ligase, ec:6.1.1.14 - ligase, ec:6.1.1.16 - ligase, ec:6.1.1.15 - ligase, ec:6.1.1.10 - ligase…
CUFF.252738.1	Aminoacyl-tRNA biosynthesis	map00970	24	ec:6.1.1.6 - ligase, ec:6.1.1.7 - ligase, ec:6.1.1.9 - ligase, ec:6.1.1.2 - ligase, ec:6.1.1.3 - ligase, ec:6.1.1.4 - ligase, ec:6.1.1.5 - ligase, ec:6.1.1.1 - ligase, ec:6.3.5.7 - synthase (glutamine-hydrolysing), ec:2.1.2.9 - formyltransferase, ec:6.1.1.18 - ligase, ec:6.1.1.17 - ligase, ec:6.1.1.19 - ligase, ec:6.1.1.14 - ligase, ec:6.1.1.16 - ligase, ec:6.1.1.15 - ligase, ec:6.1.1.10 - ligase…
TRINITY_DN160583_c7_g1_i8	Aminoacyl-tRNA biosynthesis	map00970	24	ec:6.1.1.6 - ligase, ec:6.1.1.7 - ligase, ec:6.1.1.9 - ligase, ec:6.1.1.2 - ligase, ec:6.1.1.3 - ligase, ec:6.1.1.4 - ligase, ec:6.1.1.5 - ligase, ec:6.1.1.1 - ligase, ec:6.3.5.7 - synthase (glutamine-hydrolysing), ec:2.1.2.9 - formyltransferase, ec:6.1.1.18 - ligase, ec:6.1.1.17 - ligase, ec:6.1.1.19 - ligase, ec:6.1.1.14 - ligase, ec:6.1.1.16 - ligase, ec:6.1.1.15 - ligase, ec:6.1.1.10 - ligase…
TRINITY_DN160583_c7_g1_i7	Aminoacyl-tRNA biosynthesis	map00970	24	ec:6.1.1.6 - ligase, ec:6.1.1.7 - ligase, ec:6.1.1.9 - ligase, ec:6.1.1.2 - ligase, ec:6.1.1.3 - ligase, ec:6.1.1.4 - ligase, ec:6.1.1.5 - ligase, ec:6.1.1.1 - ligase, ec:6.3.5.7 - synthase (glutamine-hydrolysing), ec:2.1.2.9 - formyltransferase, ec:6.1.1.18 - ligase, ec:6.1.1.17 - ligase, ec:6.1.1.19 - ligase, ec:6.1.1.14 - ligase, ec:6.1.1.16 - ligase, ec:6.1.1.15 - ligase, ec:6.1.1.10 - ligase…
TRINITY_DN160583_c7_g1_i9	Aminoacyl-tRNA biosynthesis	map00970	24	ec:6.1.1.6 - ligase, ec:6.1.1.7 - ligase, ec:6.1.1.9 - ligase, ec:6.1.1.2 - ligase, ec:6.1.1.3 - ligase, ec:6.1.1.4 - ligase, ec:6.1.1.5 - ligase, ec:6.1.1.1 - ligase, ec:6.3.5.7 - synthase (glutamine-hydrolysing), ec:2.1.2.9 - formyltransferase, ec:6.1.1.18 - ligase, ec:6.1.1.17 - ligase, ec:6.1.1.19 - ligase, ec:6.1.1.14 - ligase, ec:6.1.1.16 - ligase, ec:6.1.1.15 - ligase, ec:6.1.1.10 - ligase…
TRINITY_DN160583_c7_g1_i6	Aminoacyl-tRNA biosynthesis	map00970	24	ec:6.1.1.6 - ligase, ec:6.1.1.7 - ligase, ec:6.1.1.9 - ligase, ec:6.1.1.2 - ligase, ec:6.1.1.3 - ligase, ec:6.1.1.4 - ligase, ec:6.1.1.5 - ligase, ec:6.1.1.1 - ligase, ec:6.3.5.7 - synthase (glutamine-hydrolysing), ec:2.1.2.9 - formyltransferase, ec:6.1.1.18 - ligase, ec:6.1.1.17 - ligase, ec:6.1.1.19 - ligase, ec:6.1.1.14 - ligase, ec:6.1.1.16 - ligase, ec:6.1.1.15 - ligase, ec:6.1.1.10 - ligase…
TRINITY_DN160583_c7_g1_i5	Aminoacyl-tRNA biosynthesis	map00970	24	ec:6.1.1.6 - ligase, ec:6.1.1.7 - ligase, ec:6.1.1.9 - ligase, ec:6.1.1.2 - ligase, ec:6.1.1.3 - ligase, ec:6.1.1.4 - ligase, ec:6.1.1.5 - ligase, ec:6.1.1.1 - ligase, ec:6.3.5.7 - synthase (glutamine-hydrolysing), ec:2.1.2.9 - formyltransferase, ec:6.1.1.18 - ligase, ec:6.1.1.17 - ligase, ec:6.1.1.19 - ligase, ec:6.1.1.14 - ligase, ec:6.1.1.16 - ligase, ec:6.1.1.15 - ligase, ec:6.1.1.10 - ligase…
TRINITY_DN160583_c7_g1_i2	Aminoacyl-tRNA biosynthesis	map00970	24	ec:6.1.1.6 - ligase, ec:6.1.1.7 - ligase, ec:6.1.1.9 - ligase, ec:6.1.1.2 - ligase, ec:6.1.1.3 - ligase, ec:6.1.1.4 - ligase, ec:6.1.1.5 - ligase, ec:6.1.1.1 - ligase, ec:6.3.5.7 - synthase (glutamine-hydrolysing), ec:2.1.2.9 - formyltransferase, ec:6.1.1.18 - ligase, ec:6.1.1.17 - ligase, ec:6.1.1.19 - ligase, ec:6.1.1.14 - ligase, ec:6.1.1.16 - ligase, ec:6.1.1.15 - ligase, ec:6.1.1.10 - ligase…
TRINITY_DN160583_c7_g1_i1	Aminoacyl-tRNA biosynthesis	map00970	24	ec:6.1.1.6 - ligase, ec:6.1.1.7 - ligase, ec:6.1.1.9 - ligase, ec:6.1.1.2 - ligase, ec:6.1.1.3 - ligase, ec:6.1.1.4 - ligase, ec:6.1.1.5 - ligase, ec:6.1.1.1 - ligase, ec:6.3.5.7 - synthase (glutamine-hydrolysing), ec:2.1.2.9 - formyltransferase, ec:6.1.1.18 - ligase, ec:6.1.1.17 - ligase, ec:6.1.1.19 - ligase, ec:6.1.1.14 - ligase, ec:6.1.1.16 - ligase, ec:6.1.1.15 - ligase, ec:6.1.1.10 - ligase…
TRINITY_DN164250_c4_g1_i12	Aminoacyl-tRNA biosynthesis	map00970	24	ec:6.1.1.6 - ligase, ec:6.1.1.7 - ligase, ec:6.1.1.9 - ligase, ec:6.1.1.2 - ligase, ec:6.1.1.3 - ligase, ec:6.1.1.4 - ligase, ec:6.1.1.5 - ligase, ec:6.1.1.1 - ligase, ec:6.3.5.7 - synthase (glutamine-hydrolysing), ec:2.1.2.9 - formyltransferase, ec:6.1.1.18 - ligase, ec:6.1.1.17 - ligase, ec:6.1.1.19 - ligase, ec:6.1.1.14 - ligase, ec:6.1.1.16 - ligase, ec:6.1.1.15 - ligase, ec:6.1.1.10 - ligase…
TRINITY_DN164250_c4_g1_i13	Aminoacyl-tRNA biosynthesis	map00970	24	ec:6.1.1.6 - ligase, ec:6.1.1.7 - ligase, ec:6.1.1.9 - ligase, ec:6.1.1.2 - ligase, ec:6.1.1.3 - ligase, ec:6.1.1.4 - ligase, ec:6.1.1.5 - ligase, ec:6.1.1.1 - ligase, ec:6.3.5.7 - synthase (glutamine-hydrolysing), ec:2.1.2.9 - formyltransferase, ec:6.1.1.18 - ligase, ec:6.1.1.17 - ligase, ec:6.1.1.19 - ligase, ec:6.1.1.14 - ligase, ec:6.1.1.16 - ligase, ec:6.1.1.15 - ligase, ec:6.1.1.10 - ligase…
TRINITY_DN164250_c4_g1_i14	Aminoacyl-tRNA biosynthesis	map00970	24	ec:6.1.1.6 - ligase, ec:6.1.1.7 - ligase, ec:6.1.1.9 - ligase, ec:6.1.1.2 - ligase, ec:6.1.1.3 - ligase, ec:6.1.1.4 - ligase, ec:6.1.1.5 - ligase, ec:6.1.1.1 - ligase, ec:6.3.5.7 - synthase (glutamine-hydrolysing), ec:2.1.2.9 - formyltransferase, ec:6.1.1.18 - ligase, ec:6.1.1.17 - ligase, ec:6.1.1.19 - ligase, ec:6.1.1.14 - ligase, ec:6.1.1.16 - ligase, ec:6.1.1.15 - ligase, ec:6.1.1.10 - ligase…
TRINITY_DN164250_c4_g1_i15	Aminoacyl-tRNA biosynthesis	map00970	24	ec:6.1.1.6 - ligase, ec:6.1.1.7 - ligase, ec:6.1.1.9 - ligase, ec:6.1.1.2 - ligase, ec:6.1.1.3 - ligase, ec:6.1.1.4 - ligase, ec:6.1.1.5 - ligase, ec:6.1.1.1 - ligase, ec:6.3.5.7 - synthase (glutamine-hydrolysing), ec:2.1.2.9 - formyltransferase, ec:6.1.1.18 - ligase, ec:6.1.1.17 - ligase, ec:6.1.1.19 - ligase, ec:6.1.1.14 - ligase, ec:6.1.1.16 - ligase, ec:6.1.1.15 - ligase, ec:6.1.1.10 - ligase…
TRINITY_DN165053_c9_g1_i1	Aminobenzoate degradation	map00627	8	ec:1.2.1.28 - dehydrogenase (NAD+), ec:3.1.3.2 - phosphatase, ec:3.1.3.1 - phosphatase, ec:1.14.14.1 - monooxygenase, ec:3.5.1.4 - acylamidase, ec:3.6.1.7 - acetylphosphatase, ec:3.1.3.41 - nitrophenyl phosphatase, ec:4.2.1.17 - hydratase
TRINITY_DN150355_c1_g1_i1	Aminobenzoate degradation	map00627	8	ec:1.2.1.28 - dehydrogenase (NAD+), ec:3.1.3.2 - phosphatase, ec:3.1.3.1 - phosphatase, ec:1.14.14.1 - monooxygenase, ec:3.5.1.4 - acylamidase, ec:3.6.1.7 - acetylphosphatase, ec:3.1.3.41 - nitrophenyl phosphatase, ec:4.2.1.17 - hydratase
TRINITY_DN166427_c2_g1_i5	Aminobenzoate degradation	map00627	8	ec:1.2.1.28 - dehydrogenase (NAD+), ec:3.1.3.2 - phosphatase, ec:3.1.3.1 - phosphatase, ec:1.14.14.1 - monooxygenase, ec:3.5.1.4 - acylamidase, ec:3.6.1.7 - acetylphosphatase, ec:3.1.3.41 - nitrophenyl phosphatase, ec:4.2.1.17 - hydratase
TRINITY_DN166427_c2_g1_i6	Aminobenzoate degradation	map00627	8	ec:1.2.1.28 - dehydrogenase (NAD+), ec:3.1.3.2 - phosphatase, ec:3.1.3.1 - phosphatase, ec:1.14.14.1 - monooxygenase, ec:3.5.1.4 - acylamidase, ec:3.6.1.7 - acetylphosphatase, ec:3.1.3.41 - nitrophenyl phosphatase, ec:4.2.1.17 - hydratase
TRINITY_DN166427_c2_g1_i1	Aminobenzoate degradation	map00627	8	ec:1.2.1.28 - dehydrogenase (NAD+), ec:3.1.3.2 - phosphatase, ec:3.1.3.1 - phosphatase, ec:1.14.14.1 - monooxygenase, ec:3.5.1.4 - acylamidase, ec:3.6.1.7 - acetylphosphatase, ec:3.1.3.41 - nitrophenyl phosphatase, ec:4.2.1.17 - hydratase
TRINITY_DN166427_c2_g1_i2	Aminobenzoate degradation	map00627	8	ec:1.2.1.28 - dehydrogenase (NAD+), ec:3.1.3.2 - phosphatase, ec:3.1.3.1 - phosphatase, ec:1.14.14.1 - monooxygenase, ec:3.5.1.4 - acylamidase, ec:3.6.1.7 - acetylphosphatase, ec:3.1.3.41 - nitrophenyl phosphatase, ec:4.2.1.17 - hydratase
TRINITY_DN163079_c13_g2_i1	Aminobenzoate degradation	map00627	8	ec:1.2.1.28 - dehydrogenase (NAD+), ec:3.1.3.2 - phosphatase, ec:3.1.3.1 - phosphatase, ec:1.14.14.1 - monooxygenase, ec:3.5.1.4 - acylamidase, ec:3.6.1.7 - acetylphosphatase, ec:3.1.3.41 - nitrophenyl phosphatase, ec:4.2.1.17 - hydratase
TRINITY_DN160281_c4_g1_i1	Aminobenzoate degradation	map00627	8	ec:1.2.1.28 - dehydrogenase (NAD+), ec:3.1.3.2 - phosphatase, ec:3.1.3.1 - phosphatase, ec:1.14.14.1 - monooxygenase, ec:3.5.1.4 - acylamidase, ec:3.6.1.7 - acetylphosphatase, ec:3.1.3.41 - nitrophenyl phosphatase, ec:4.2.1.17 - hydratase
TRINITY_DN159603_c1_g1_i13	Aminobenzoate degradation	map00627	8	ec:1.2.1.28 - dehydrogenase (NAD+), ec:3.1.3.2 - phosphatase, ec:3.1.3.1 - phosphatase, ec:1.14.14.1 - monooxygenase, ec:3.5.1.4 - acylamidase, ec:3.6.1.7 - acetylphosphatase, ec:3.1.3.41 - nitrophenyl phosphatase, ec:4.2.1.17 - hydratase
TRINITY_DN159603_c1_g1_i10	Aminobenzoate degradation	map00627	8	ec:1.2.1.28 - dehydrogenase (NAD+), ec:3.1.3.2 - phosphatase, ec:3.1.3.1 - phosphatase, ec:1.14.14.1 - monooxygenase, ec:3.5.1.4 - acylamidase, ec:3.6.1.7 - acetylphosphatase, ec:3.1.3.41 - nitrophenyl phosphatase, ec:4.2.1.17 - hydratase
TRINITY_DN166837_c5_g1_i3	Aminobenzoate degradation	map00627	8	ec:1.2.1.28 - dehydrogenase (NAD+), ec:3.1.3.2 - phosphatase, ec:3.1.3.1 - phosphatase, ec:1.14.14.1 - monooxygenase, ec:3.5.1.4 - acylamidase, ec:3.6.1.7 - acetylphosphatase, ec:3.1.3.41 - nitrophenyl phosphatase, ec:4.2.1.17 - hydratase
TRINITY_DN160567_c6_g1_i1	Aminobenzoate degradation	map00627	8	ec:1.2.1.28 - dehydrogenase (NAD+), ec:3.1.3.2 - phosphatase, ec:3.1.3.1 - phosphatase, ec:1.14.14.1 - monooxygenase, ec:3.5.1.4 - acylamidase, ec:3.6.1.7 - acetylphosphatase, ec:3.1.3.41 - nitrophenyl phosphatase, ec:4.2.1.17 - hydratase
TRINITY_DN160567_c6_g1_i4	Aminobenzoate degradation	map00627	8	ec:1.2.1.28 - dehydrogenase (NAD+), ec:3.1.3.2 - phosphatase, ec:3.1.3.1 - phosphatase, ec:1.14.14.1 - monooxygenase, ec:3.5.1.4 - acylamidase, ec:3.6.1.7 - acetylphosphatase, ec:3.1.3.41 - nitrophenyl phosphatase, ec:4.2.1.17 - hydratase
TRINITY_DN160567_c6_g1_i3	Aminobenzoate degradation	map00627	8	ec:1.2.1.28 - dehydrogenase (NAD+), ec:3.1.3.2 - phosphatase, ec:3.1.3.1 - phosphatase, ec:1.14.14.1 - monooxygenase, ec:3.5.1.4 - acylamidase, ec:3.6.1.7 - acetylphosphatase, ec:3.1.3.41 - nitrophenyl phosphatase, ec:4.2.1.17 - hydratase
TRINITY_DN160567_c6_g1_i2	Aminobenzoate degradation	map00627	8	ec:1.2.1.28 - dehydrogenase (NAD+), ec:3.1.3.2 - phosphatase, ec:3.1.3.1 - phosphatase, ec:1.14.14.1 - monooxygenase, ec:3.5.1.4 - acylamidase, ec:3.6.1.7 - acetylphosphatase, ec:3.1.3.41 - nitrophenyl phosphatase, ec:4.2.1.17 - hydratase
TRINITY_DN159362_c8_g2_i2	Aminobenzoate degradation	map00627	8	ec:1.2.1.28 - dehydrogenase (NAD+), ec:3.1.3.2 - phosphatase, ec:3.1.3.1 - phosphatase, ec:1.14.14.1 - monooxygenase, ec:3.5.1.4 - acylamidase, ec:3.6.1.7 - acetylphosphatase, ec:3.1.3.41 - nitrophenyl phosphatase, ec:4.2.1.17 - hydratase
TRINITY_DN159362_c8_g2_i1	Aminobenzoate degradation	map00627	8	ec:1.2.1.28 - dehydrogenase (NAD+), ec:3.1.3.2 - phosphatase, ec:3.1.3.1 - phosphatase, ec:1.14.14.1 - monooxygenase, ec:3.5.1.4 - acylamidase, ec:3.6.1.7 - acetylphosphatase, ec:3.1.3.41 - nitrophenyl phosphatase, ec:4.2.1.17 - hydratase
TRINITY_DN163032_c7_g4_i1	Aminobenzoate degradation	map00627	8	ec:1.2.1.28 - dehydrogenase (NAD+), ec:3.1.3.2 - phosphatase, ec:3.1.3.1 - phosphatase, ec:1.14.14.1 - monooxygenase, ec:3.5.1.4 - acylamidase, ec:3.6.1.7 - acetylphosphatase, ec:3.1.3.41 - nitrophenyl phosphatase, ec:4.2.1.17 - hydratase
TRINITY_DN163032_c7_g4_i8	Aminobenzoate degradation	map00627	8	ec:1.2.1.28 - dehydrogenase (NAD+), ec:3.1.3.2 - phosphatase, ec:3.1.3.1 - phosphatase, ec:1.14.14.1 - monooxygenase, ec:3.5.1.4 - acylamidase, ec:3.6.1.7 - acetylphosphatase, ec:3.1.3.41 - nitrophenyl phosphatase, ec:4.2.1.17 - hydratase
TRINITY_DN163032_c7_g4_i9	Aminobenzoate degradation	map00627	8	ec:1.2.1.28 - dehydrogenase (NAD+), ec:3.1.3.2 - phosphatase, ec:3.1.3.1 - phosphatase, ec:1.14.14.1 - monooxygenase, ec:3.5.1.4 - acylamidase, ec:3.6.1.7 - acetylphosphatase, ec:3.1.3.41 - nitrophenyl phosphatase, ec:4.2.1.17 - hydratase
TRINITY_DN163032_c7_g4_i6	Aminobenzoate degradation	map00627	8	ec:1.2.1.28 - dehydrogenase (NAD+), ec:3.1.3.2 - phosphatase, ec:3.1.3.1 - phosphatase, ec:1.14.14.1 - monooxygenase, ec:3.5.1.4 - acylamidase, ec:3.6.1.7 - acetylphosphatase, ec:3.1.3.41 - nitrophenyl phosphatase, ec:4.2.1.17 - hydratase
TRINITY_DN163032_c7_g4_i7	Aminobenzoate degradation	map00627	8	ec:1.2.1.28 - dehydrogenase (NAD+), ec:3.1.3.2 - phosphatase, ec:3.1.3.1 - phosphatase, ec:1.14.14.1 - monooxygenase, ec:3.5.1.4 - acylamidase, ec:3.6.1.7 - acetylphosphatase, ec:3.1.3.41 - nitrophenyl phosphatase, ec:4.2.1.17 - hydratase
TRINITY_DN163032_c7_g4_i4	Aminobenzoate degradation	map00627	8	ec:1.2.1.28 - dehydrogenase (NAD+), ec:3.1.3.2 - phosphatase, ec:3.1.3.1 - phosphatase, ec:1.14.14.1 - monooxygenase, ec:3.5.1.4 - acylamidase, ec:3.6.1.7 - acetylphosphatase, ec:3.1.3.41 - nitrophenyl phosphatase, ec:4.2.1.17 - hydratase
TRINITY_DN163032_c7_g4_i5	Aminobenzoate degradation	map00627	8	ec:1.2.1.28 - dehydrogenase (NAD+), ec:3.1.3.2 - phosphatase, ec:3.1.3.1 - phosphatase, ec:1.14.14.1 - monooxygenase, ec:3.5.1.4 - acylamidase, ec:3.6.1.7 - acetylphosphatase, ec:3.1.3.41 - nitrophenyl phosphatase, ec:4.2.1.17 - hydratase
TRINITY_DN163032_c7_g4_i3	Aminobenzoate degradation	map00627	8	ec:1.2.1.28 - dehydrogenase (NAD+), ec:3.1.3.2 - phosphatase, ec:3.1.3.1 - phosphatase, ec:1.14.14.1 - monooxygenase, ec:3.5.1.4 - acylamidase, ec:3.6.1.7 - acetylphosphatase, ec:3.1.3.41 - nitrophenyl phosphatase, ec:4.2.1.17 - hydratase
TRINITY_DN157877_c0_g1_i8	Aminobenzoate degradation	map00627	8	ec:1.2.1.28 - dehydrogenase (NAD+), ec:3.1.3.2 - phosphatase, ec:3.1.3.1 - phosphatase, ec:1.14.14.1 - monooxygenase, ec:3.5.1.4 - acylamidase, ec:3.6.1.7 - acetylphosphatase, ec:3.1.3.41 - nitrophenyl phosphatase, ec:4.2.1.17 - hydratase
TRINITY_DN157877_c0_g1_i9	Aminobenzoate degradation	map00627	8	ec:1.2.1.28 - dehydrogenase (NAD+), ec:3.1.3.2 - phosphatase, ec:3.1.3.1 - phosphatase, ec:1.14.14.1 - monooxygenase, ec:3.5.1.4 - acylamidase, ec:3.6.1.7 - acetylphosphatase, ec:3.1.3.41 - nitrophenyl phosphatase, ec:4.2.1.17 - hydratase
TRINITY_DN157877_c0_g1_i6	Aminobenzoate degradation	map00627	8	ec:1.2.1.28 - dehydrogenase (NAD+), ec:3.1.3.2 - phosphatase, ec:3.1.3.1 - phosphatase, ec:1.14.14.1 - monooxygenase, ec:3.5.1.4 - acylamidase, ec:3.6.1.7 - acetylphosphatase, ec:3.1.3.41 - nitrophenyl phosphatase, ec:4.2.1.17 - hydratase
TRINITY_DN157877_c0_g1_i7	Aminobenzoate degradation	map00627	8	ec:1.2.1.28 - dehydrogenase (NAD+), ec:3.1.3.2 - phosphatase, ec:3.1.3.1 - phosphatase, ec:1.14.14.1 - monooxygenase, ec:3.5.1.4 - acylamidase, ec:3.6.1.7 - acetylphosphatase, ec:3.1.3.41 - nitrophenyl phosphatase, ec:4.2.1.17 - hydratase
TRINITY_DN157877_c0_g1_i2	Aminobenzoate degradation	map00627	8	ec:1.2.1.28 - dehydrogenase (NAD+), ec:3.1.3.2 - phosphatase, ec:3.1.3.1 - phosphatase, ec:1.14.14.1 - monooxygenase, ec:3.5.1.4 - acylamidase, ec:3.6.1.7 - acetylphosphatase, ec:3.1.3.41 - nitrophenyl phosphatase, ec:4.2.1.17 - hydratase
TRINITY_DN157877_c0_g1_i3	Aminobenzoate degradation	map00627	8	ec:1.2.1.28 - dehydrogenase (NAD+), ec:3.1.3.2 - phosphatase, ec:3.1.3.1 - phosphatase, ec:1.14.14.1 - monooxygenase, ec:3.5.1.4 - acylamidase, ec:3.6.1.7 - acetylphosphatase, ec:3.1.3.41 - nitrophenyl phosphatase, ec:4.2.1.17 - hydratase
TRINITY_DN157877_c0_g1_i1	Aminobenzoate degradation	map00627	8	ec:1.2.1.28 - dehydrogenase (NAD+), ec:3.1.3.2 - phosphatase, ec:3.1.3.1 - phosphatase, ec:1.14.14.1 - monooxygenase, ec:3.5.1.4 - acylamidase, ec:3.6.1.7 - acetylphosphatase, ec:3.1.3.41 - nitrophenyl phosphatase, ec:4.2.1.17 - hydratase
TRINITY_DN159362_c8_g1_i1	Aminobenzoate degradation	map00627	8	ec:1.2.1.28 - dehydrogenase (NAD+), ec:3.1.3.2 - phosphatase, ec:3.1.3.1 - phosphatase, ec:1.14.14.1 - monooxygenase, ec:3.5.1.4 - acylamidase, ec:3.6.1.7 - acetylphosphatase, ec:3.1.3.41 - nitrophenyl phosphatase, ec:4.2.1.17 - hydratase
TRINITY_DN165994_c10_g1_i11	Aminobenzoate degradation	map00627	8	ec:1.2.1.28 - dehydrogenase (NAD+), ec:3.1.3.2 - phosphatase, ec:3.1.3.1 - phosphatase, ec:1.14.14.1 - monooxygenase, ec:3.5.1.4 - acylamidase, ec:3.6.1.7 - acetylphosphatase, ec:3.1.3.41 - nitrophenyl phosphatase, ec:4.2.1.17 - hydratase
TRINITY_DN165994_c10_g1_i10	Aminobenzoate degradation	map00627	8	ec:1.2.1.28 - dehydrogenase (NAD+), ec:3.1.3.2 - phosphatase, ec:3.1.3.1 - phosphatase, ec:1.14.14.1 - monooxygenase, ec:3.5.1.4 - acylamidase, ec:3.6.1.7 - acetylphosphatase, ec:3.1.3.41 - nitrophenyl phosphatase, ec:4.2.1.17 - hydratase
TRINITY_DN165994_c10_g1_i15	Aminobenzoate degradation	map00627	8	ec:1.2.1.28 - dehydrogenase (NAD+), ec:3.1.3.2 - phosphatase, ec:3.1.3.1 - phosphatase, ec:1.14.14.1 - monooxygenase, ec:3.5.1.4 - acylamidase, ec:3.6.1.7 - acetylphosphatase, ec:3.1.3.41 - nitrophenyl phosphatase, ec:4.2.1.17 - hydratase
TRINITY_DN165994_c10_g1_i13	Aminobenzoate degradation	map00627	8	ec:1.2.1.28 - dehydrogenase (NAD+), ec:3.1.3.2 - phosphatase, ec:3.1.3.1 - phosphatase, ec:1.14.14.1 - monooxygenase, ec:3.5.1.4 - acylamidase, ec:3.6.1.7 - acetylphosphatase, ec:3.1.3.41 - nitrophenyl phosphatase, ec:4.2.1.17 - hydratase
TRINITY_DN165994_c10_g1_i14	Aminobenzoate degradation	map00627	8	ec:1.2.1.28 - dehydrogenase (NAD+), ec:3.1.3.2 - phosphatase, ec:3.1.3.1 - phosphatase, ec:1.14.14.1 - monooxygenase, ec:3.5.1.4 - acylamidase, ec:3.6.1.7 - acetylphosphatase, ec:3.1.3.41 - nitrophenyl phosphatase, ec:4.2.1.17 - hydratase
TRINITY_DN165994_c10_g1_i1	Aminobenzoate degradation	map00627	8	ec:1.2.1.28 - dehydrogenase (NAD+), ec:3.1.3.2 - phosphatase, ec:3.1.3.1 - phosphatase, ec:1.14.14.1 - monooxygenase, ec:3.5.1.4 - acylamidase, ec:3.6.1.7 - acetylphosphatase, ec:3.1.3.41 - nitrophenyl phosphatase, ec:4.2.1.17 - hydratase
TRINITY_DN165994_c10_g1_i4	Aminobenzoate degradation	map00627	8	ec:1.2.1.28 - dehydrogenase (NAD+), ec:3.1.3.2 - phosphatase, ec:3.1.3.1 - phosphatase, ec:1.14.14.1 - monooxygenase, ec:3.5.1.4 - acylamidase, ec:3.6.1.7 - acetylphosphatase, ec:3.1.3.41 - nitrophenyl phosphatase, ec:4.2.1.17 - hydratase
TRINITY_DN165994_c10_g1_i5	Aminobenzoate degradation	map00627	8	ec:1.2.1.28 - dehydrogenase (NAD+), ec:3.1.3.2 - phosphatase, ec:3.1.3.1 - phosphatase, ec:1.14.14.1 - monooxygenase, ec:3.5.1.4 - acylamidase, ec:3.6.1.7 - acetylphosphatase, ec:3.1.3.41 - nitrophenyl phosphatase, ec:4.2.1.17 - hydratase
TRINITY_DN165994_c10_g1_i3	Aminobenzoate degradation	map00627	8	ec:1.2.1.28 - dehydrogenase (NAD+), ec:3.1.3.2 - phosphatase, ec:3.1.3.1 - phosphatase, ec:1.14.14.1 - monooxygenase, ec:3.5.1.4 - acylamidase, ec:3.6.1.7 - acetylphosphatase, ec:3.1.3.41 - nitrophenyl phosphatase, ec:4.2.1.17 - hydratase
TRINITY_DN165994_c10_g1_i8	Aminobenzoate degradation	map00627	8	ec:1.2.1.28 - dehydrogenase (NAD+), ec:3.1.3.2 - phosphatase, ec:3.1.3.1 - phosphatase, ec:1.14.14.1 - monooxygenase, ec:3.5.1.4 - acylamidase, ec:3.6.1.7 - acetylphosphatase, ec:3.1.3.41 - nitrophenyl phosphatase, ec:4.2.1.17 - hydratase
TRINITY_DN165994_c10_g1_i6	Aminobenzoate degradation	map00627	8	ec:1.2.1.28 - dehydrogenase (NAD+), ec:3.1.3.2 - phosphatase, ec:3.1.3.1 - phosphatase, ec:1.14.14.1 - monooxygenase, ec:3.5.1.4 - acylamidase, ec:3.6.1.7 - acetylphosphatase, ec:3.1.3.41 - nitrophenyl phosphatase, ec:4.2.1.17 - hydratase
TRINITY_DN165994_c10_g1_i7	Aminobenzoate degradation	map00627	8	ec:1.2.1.28 - dehydrogenase (NAD+), ec:3.1.3.2 - phosphatase, ec:3.1.3.1 - phosphatase, ec:1.14.14.1 - monooxygenase, ec:3.5.1.4 - acylamidase, ec:3.6.1.7 - acetylphosphatase, ec:3.1.3.41 - nitrophenyl phosphatase, ec:4.2.1.17 - hydratase
TRINITY_DN157877_c0_g1_i10	Aminobenzoate degradation	map00627	8	ec:1.2.1.28 - dehydrogenase (NAD+), ec:3.1.3.2 - phosphatase, ec:3.1.3.1 - phosphatase, ec:1.14.14.1 - monooxygenase, ec:3.5.1.4 - acylamidase, ec:3.6.1.7 - acetylphosphatase, ec:3.1.3.41 - nitrophenyl phosphatase, ec:4.2.1.17 - hydratase
TRINITY_DN161764_c1_g1_i3	Aminobenzoate degradation	map00627	8	ec:1.2.1.28 - dehydrogenase (NAD+), ec:3.1.3.2 - phosphatase, ec:3.1.3.1 - phosphatase, ec:1.14.14.1 - monooxygenase, ec:3.5.1.4 - acylamidase, ec:3.6.1.7 - acetylphosphatase, ec:3.1.3.41 - nitrophenyl phosphatase, ec:4.2.1.17 - hydratase
TRINITY_DN161764_c1_g1_i4	Aminobenzoate degradation	map00627	8	ec:1.2.1.28 - dehydrogenase (NAD+), ec:3.1.3.2 - phosphatase, ec:3.1.3.1 - phosphatase, ec:1.14.14.1 - monooxygenase, ec:3.5.1.4 - acylamidase, ec:3.6.1.7 - acetylphosphatase, ec:3.1.3.41 - nitrophenyl phosphatase, ec:4.2.1.17 - hydratase
TRINITY_DN161764_c1_g1_i1	Aminobenzoate degradation	map00627	8	ec:1.2.1.28 - dehydrogenase (NAD+), ec:3.1.3.2 - phosphatase, ec:3.1.3.1 - phosphatase, ec:1.14.14.1 - monooxygenase, ec:3.5.1.4 - acylamidase, ec:3.6.1.7 - acetylphosphatase, ec:3.1.3.41 - nitrophenyl phosphatase, ec:4.2.1.17 - hydratase
TRINITY_DN161764_c1_g1_i2	Aminobenzoate degradation	map00627	8	ec:1.2.1.28 - dehydrogenase (NAD+), ec:3.1.3.2 - phosphatase, ec:3.1.3.1 - phosphatase, ec:1.14.14.1 - monooxygenase, ec:3.5.1.4 - acylamidase, ec:3.6.1.7 - acetylphosphatase, ec:3.1.3.41 - nitrophenyl phosphatase, ec:4.2.1.17 - hydratase
TRINITY_DN150355_c1_g2_i6	Aminobenzoate degradation	map00627	8	ec:1.2.1.28 - dehydrogenase (NAD+), ec:3.1.3.2 - phosphatase, ec:3.1.3.1 - phosphatase, ec:1.14.14.1 - monooxygenase, ec:3.5.1.4 - acylamidase, ec:3.6.1.7 - acetylphosphatase, ec:3.1.3.41 - nitrophenyl phosphatase, ec:4.2.1.17 - hydratase
TRINITY_DN150355_c1_g2_i5	Aminobenzoate degradation	map00627	8	ec:1.2.1.28 - dehydrogenase (NAD+), ec:3.1.3.2 - phosphatase, ec:3.1.3.1 - phosphatase, ec:1.14.14.1 - monooxygenase, ec:3.5.1.4 - acylamidase, ec:3.6.1.7 - acetylphosphatase, ec:3.1.3.41 - nitrophenyl phosphatase, ec:4.2.1.17 - hydratase
TRINITY_DN150355_c1_g2_i4	Aminobenzoate degradation	map00627	8	ec:1.2.1.28 - dehydrogenase (NAD+), ec:3.1.3.2 - phosphatase, ec:3.1.3.1 - phosphatase, ec:1.14.14.1 - monooxygenase, ec:3.5.1.4 - acylamidase, ec:3.6.1.7 - acetylphosphatase, ec:3.1.3.41 - nitrophenyl phosphatase, ec:4.2.1.17 - hydratase
TRINITY_DN150355_c1_g2_i3	Aminobenzoate degradation	map00627	8	ec:1.2.1.28 - dehydrogenase (NAD+), ec:3.1.3.2 - phosphatase, ec:3.1.3.1 - phosphatase, ec:1.14.14.1 - monooxygenase, ec:3.5.1.4 - acylamidase, ec:3.6.1.7 - acetylphosphatase, ec:3.1.3.41 - nitrophenyl phosphatase, ec:4.2.1.17 - hydratase
TRINITY_DN150355_c1_g2_i2	Aminobenzoate degradation	map00627	8	ec:1.2.1.28 - dehydrogenase (NAD+), ec:3.1.3.2 - phosphatase, ec:3.1.3.1 - phosphatase, ec:1.14.14.1 - monooxygenase, ec:3.5.1.4 - acylamidase, ec:3.6.1.7 - acetylphosphatase, ec:3.1.3.41 - nitrophenyl phosphatase, ec:4.2.1.17 - hydratase
TRINITY_DN150355_c1_g2_i1	Aminobenzoate degradation	map00627	8	ec:1.2.1.28 - dehydrogenase (NAD+), ec:3.1.3.2 - phosphatase, ec:3.1.3.1 - phosphatase, ec:1.14.14.1 - monooxygenase, ec:3.5.1.4 - acylamidase, ec:3.6.1.7 - acetylphosphatase, ec:3.1.3.41 - nitrophenyl phosphatase, ec:4.2.1.17 - hydratase
TRINITY_DN159603_c1_g1_i3	Aminobenzoate degradation	map00627	8	ec:1.2.1.28 - dehydrogenase (NAD+), ec:3.1.3.2 - phosphatase, ec:3.1.3.1 - phosphatase, ec:1.14.14.1 - monooxygenase, ec:3.5.1.4 - acylamidase, ec:3.6.1.7 - acetylphosphatase, ec:3.1.3.41 - nitrophenyl phosphatase, ec:4.2.1.17 - hydratase
TRINITY_DN159603_c1_g1_i5	Aminobenzoate degradation	map00627	8	ec:1.2.1.28 - dehydrogenase (NAD+), ec:3.1.3.2 - phosphatase, ec:3.1.3.1 - phosphatase, ec:1.14.14.1 - monooxygenase, ec:3.5.1.4 - acylamidase, ec:3.6.1.7 - acetylphosphatase, ec:3.1.3.41 - nitrophenyl phosphatase, ec:4.2.1.17 - hydratase
TRINITY_DN159603_c1_g1_i4	Aminobenzoate degradation	map00627	8	ec:1.2.1.28 - dehydrogenase (NAD+), ec:3.1.3.2 - phosphatase, ec:3.1.3.1 - phosphatase, ec:1.14.14.1 - monooxygenase, ec:3.5.1.4 - acylamidase, ec:3.6.1.7 - acetylphosphatase, ec:3.1.3.41 - nitrophenyl phosphatase, ec:4.2.1.17 - hydratase
TRINITY_DN159169_c5_g1_i1	Arachidonic acid metabolism	map00590	17	ec:1.1.1.184 - reductase (NADPH), ec:1.1.1.188 - synthase, ec:1.1.1.189 - 9-reductase, ec:1.14.99.1 - synthase, ec:3.1.1.4 - A2, ec:5.3.99.3 - synthase, ec:5.3.99.2 - synthase, ec:5.3.99.5 - synthase, ec:5.3.99.4 - synthase, ec:1.14.14.1 - monooxygenase, ec:4.4.1.20 - synthase, ec:1.11.1.9 - peroxidase, ec:3.3.2.10 - epoxide hydrolase, ec:1.13.11.34 - 5-lipoxygenase, ec:1.13.11.33 - 15-lipoxygena…
TRINITY_DN155712_c2_g1_i1	Arachidonic acid metabolism	map00590	17	ec:1.1.1.184 - reductase (NADPH), ec:1.1.1.188 - synthase, ec:1.1.1.189 - 9-reductase, ec:1.14.99.1 - synthase, ec:3.1.1.4 - A2, ec:5.3.99.3 - synthase, ec:5.3.99.2 - synthase, ec:5.3.99.5 - synthase, ec:5.3.99.4 - synthase, ec:1.14.14.1 - monooxygenase, ec:4.4.1.20 - synthase, ec:1.11.1.9 - peroxidase, ec:3.3.2.10 - epoxide hydrolase, ec:1.13.11.34 - 5-lipoxygenase, ec:1.13.11.33 - 15-lipoxygena…
TRINITY_DN155712_c0_g1_i1	Arachidonic acid metabolism	map00590	17	ec:1.1.1.184 - reductase (NADPH), ec:1.1.1.188 - synthase, ec:1.1.1.189 - 9-reductase, ec:1.14.99.1 - synthase, ec:3.1.1.4 - A2, ec:5.3.99.3 - synthase, ec:5.3.99.2 - synthase, ec:5.3.99.5 - synthase, ec:5.3.99.4 - synthase, ec:1.14.14.1 - monooxygenase, ec:4.4.1.20 - synthase, ec:1.11.1.9 - peroxidase, ec:3.3.2.10 - epoxide hydrolase, ec:1.13.11.34 - 5-lipoxygenase, ec:1.13.11.33 - 15-lipoxygena…
TRINITY_DN168213_c4_g5_i19	Arachidonic acid metabolism	map00590	17	ec:1.1.1.184 - reductase (NADPH), ec:1.1.1.188 - synthase, ec:1.1.1.189 - 9-reductase, ec:1.14.99.1 - synthase, ec:3.1.1.4 - A2, ec:5.3.99.3 - synthase, ec:5.3.99.2 - synthase, ec:5.3.99.5 - synthase, ec:5.3.99.4 - synthase, ec:1.14.14.1 - monooxygenase, ec:4.4.1.20 - synthase, ec:1.11.1.9 - peroxidase, ec:3.3.2.10 - epoxide hydrolase, ec:1.13.11.34 - 5-lipoxygenase, ec:1.13.11.33 - 15-lipoxygena…
TRINITY_DN168213_c4_g5_i18	Arachidonic acid metabolism	map00590	17	ec:1.1.1.184 - reductase (NADPH), ec:1.1.1.188 - synthase, ec:1.1.1.189 - 9-reductase, ec:1.14.99.1 - synthase, ec:3.1.1.4 - A2, ec:5.3.99.3 - synthase, ec:5.3.99.2 - synthase, ec:5.3.99.5 - synthase, ec:5.3.99.4 - synthase, ec:1.14.14.1 - monooxygenase, ec:4.4.1.20 - synthase, ec:1.11.1.9 - peroxidase, ec:3.3.2.10 - epoxide hydrolase, ec:1.13.11.34 - 5-lipoxygenase, ec:1.13.11.33 - 15-lipoxygena…
TRINITY_DN155712_c3_g1_i1	Arachidonic acid metabolism	map00590	17	ec:1.1.1.184 - reductase (NADPH), ec:1.1.1.188 - synthase, ec:1.1.1.189 - 9-reductase, ec:1.14.99.1 - synthase, ec:3.1.1.4 - A2, ec:5.3.99.3 - synthase, ec:5.3.99.2 - synthase, ec:5.3.99.5 - synthase, ec:5.3.99.4 - synthase, ec:1.14.14.1 - monooxygenase, ec:4.4.1.20 - synthase, ec:1.11.1.9 - peroxidase, ec:3.3.2.10 - epoxide hydrolase, ec:1.13.11.34 - 5-lipoxygenase, ec:1.13.11.33 - 15-lipoxygena…
TRINITY_DN156579_c0_g1_i2	Arachidonic acid metabolism	map00590	17	ec:1.1.1.184 - reductase (NADPH), ec:1.1.1.188 - synthase, ec:1.1.1.189 - 9-reductase, ec:1.14.99.1 - synthase, ec:3.1.1.4 - A2, ec:5.3.99.3 - synthase, ec:5.3.99.2 - synthase, ec:5.3.99.5 - synthase, ec:5.3.99.4 - synthase, ec:1.14.14.1 - monooxygenase, ec:4.4.1.20 - synthase, ec:1.11.1.9 - peroxidase, ec:3.3.2.10 - epoxide hydrolase, ec:1.13.11.34 - 5-lipoxygenase, ec:1.13.11.33 - 15-lipoxygena…
TRINITY_DN156579_c0_g1_i1	Arachidonic acid metabolism	map00590	17	ec:1.1.1.184 - reductase (NADPH), ec:1.1.1.188 - synthase, ec:1.1.1.189 - 9-reductase, ec:1.14.99.1 - synthase, ec:3.1.1.4 - A2, ec:5.3.99.3 - synthase, ec:5.3.99.2 - synthase, ec:5.3.99.5 - synthase, ec:5.3.99.4 - synthase, ec:1.14.14.1 - monooxygenase, ec:4.4.1.20 - synthase, ec:1.11.1.9 - peroxidase, ec:3.3.2.10 - epoxide hydrolase, ec:1.13.11.34 - 5-lipoxygenase, ec:1.13.11.33 - 15-lipoxygena…
TRINITY_DN166151_c8_g1_i7	Arachidonic acid metabolism	map00590	17	ec:1.1.1.184 - reductase (NADPH), ec:1.1.1.188 - synthase, ec:1.1.1.189 - 9-reductase, ec:1.14.99.1 - synthase, ec:3.1.1.4 - A2, ec:5.3.99.3 - synthase, ec:5.3.99.2 - synthase, ec:5.3.99.5 - synthase, ec:5.3.99.4 - synthase, ec:1.14.14.1 - monooxygenase, ec:4.4.1.20 - synthase, ec:1.11.1.9 - peroxidase, ec:3.3.2.10 - epoxide hydrolase, ec:1.13.11.34 - 5-lipoxygenase, ec:1.13.11.33 - 15-lipoxygena…
TRINITY_DN166151_c8_g1_i5	Arachidonic acid metabolism	map00590	17	ec:1.1.1.184 - reductase (NADPH), ec:1.1.1.188 - synthase, ec:1.1.1.189 - 9-reductase, ec:1.14.99.1 - synthase, ec:3.1.1.4 - A2, ec:5.3.99.3 - synthase, ec:5.3.99.2 - synthase, ec:5.3.99.5 - synthase, ec:5.3.99.4 - synthase, ec:1.14.14.1 - monooxygenase, ec:4.4.1.20 - synthase, ec:1.11.1.9 - peroxidase, ec:3.3.2.10 - epoxide hydrolase, ec:1.13.11.34 - 5-lipoxygenase, ec:1.13.11.33 - 15-lipoxygena…
TRINITY_DN166151_c8_g1_i6	Arachidonic acid metabolism	map00590	17	ec:1.1.1.184 - reductase (NADPH), ec:1.1.1.188 - synthase, ec:1.1.1.189 - 9-reductase, ec:1.14.99.1 - synthase, ec:3.1.1.4 - A2, ec:5.3.99.3 - synthase, ec:5.3.99.2 - synthase, ec:5.3.99.5 - synthase, ec:5.3.99.4 - synthase, ec:1.14.14.1 - monooxygenase, ec:4.4.1.20 - synthase, ec:1.11.1.9 - peroxidase, ec:3.3.2.10 - epoxide hydrolase, ec:1.13.11.34 - 5-lipoxygenase, ec:1.13.11.33 - 15-lipoxygena…
TRINITY_DN166151_c8_g1_i3	Arachidonic acid metabolism	map00590	17	ec:1.1.1.184 - reductase (NADPH), ec:1.1.1.188 - synthase, ec:1.1.1.189 - 9-reductase, ec:1.14.99.1 - synthase, ec:3.1.1.4 - A2, ec:5.3.99.3 - synthase, ec:5.3.99.2 - synthase, ec:5.3.99.5 - synthase, ec:5.3.99.4 - synthase, ec:1.14.14.1 - monooxygenase, ec:4.4.1.20 - synthase, ec:1.11.1.9 - peroxidase, ec:3.3.2.10 - epoxide hydrolase, ec:1.13.11.34 - 5-lipoxygenase, ec:1.13.11.33 - 15-lipoxygena…
TRINITY_DN166151_c8_g1_i4	Arachidonic acid metabolism	map00590	17	ec:1.1.1.184 - reductase (NADPH), ec:1.1.1.188 - synthase, ec:1.1.1.189 - 9-reductase, ec:1.14.99.1 - synthase, ec:3.1.1.4 - A2, ec:5.3.99.3 - synthase, ec:5.3.99.2 - synthase, ec:5.3.99.5 - synthase, ec:5.3.99.4 - synthase, ec:1.14.14.1 - monooxygenase, ec:4.4.1.20 - synthase, ec:1.11.1.9 - peroxidase, ec:3.3.2.10 - epoxide hydrolase, ec:1.13.11.34 - 5-lipoxygenase, ec:1.13.11.33 - 15-lipoxygena…
TRINITY_DN166151_c8_g1_i1	Arachidonic acid metabolism	map00590	17	ec:1.1.1.184 - reductase (NADPH), ec:1.1.1.188 - synthase, ec:1.1.1.189 - 9-reductase, ec:1.14.99.1 - synthase, ec:3.1.1.4 - A2, ec:5.3.99.3 - synthase, ec:5.3.99.2 - synthase, ec:5.3.99.5 - synthase, ec:5.3.99.4 - synthase, ec:1.14.14.1 - monooxygenase, ec:4.4.1.20 - synthase, ec:1.11.1.9 - peroxidase, ec:3.3.2.10 - epoxide hydrolase, ec:1.13.11.34 - 5-lipoxygenase, ec:1.13.11.33 - 15-lipoxygena…
TRINITY_DN166151_c8_g1_i2	Arachidonic acid metabolism	map00590	17	ec:1.1.1.184 - reductase (NADPH), ec:1.1.1.188 - synthase, ec:1.1.1.189 - 9-reductase, ec:1.14.99.1 - synthase, ec:3.1.1.4 - A2, ec:5.3.99.3 - synthase, ec:5.3.99.2 - synthase, ec:5.3.99.5 - synthase, ec:5.3.99.4 - synthase, ec:1.14.14.1 - monooxygenase, ec:4.4.1.20 - synthase, ec:1.11.1.9 - peroxidase, ec:3.3.2.10 - epoxide hydrolase, ec:1.13.11.34 - 5-lipoxygenase, ec:1.13.11.33 - 15-lipoxygena…
TRINITY_DN159169_c5_g2_i1	Arachidonic acid metabolism	map00590	17	ec:1.1.1.184 - reductase (NADPH), ec:1.1.1.188 - synthase, ec:1.1.1.189 - 9-reductase, ec:1.14.99.1 - synthase, ec:3.1.1.4 - A2, ec:5.3.99.3 - synthase, ec:5.3.99.2 - synthase, ec:5.3.99.5 - synthase, ec:5.3.99.4 - synthase, ec:1.14.14.1 - monooxygenase, ec:4.4.1.20 - synthase, ec:1.11.1.9 - peroxidase, ec:3.3.2.10 - epoxide hydrolase, ec:1.13.11.34 - 5-lipoxygenase, ec:1.13.11.33 - 15-lipoxygena…
TRINITY_DN166539_c9_g2_i10	Arachidonic acid metabolism	map00590	17	ec:1.1.1.184 - reductase (NADPH), ec:1.1.1.188 - synthase, ec:1.1.1.189 - 9-reductase, ec:1.14.99.1 - synthase, ec:3.1.1.4 - A2, ec:5.3.99.3 - synthase, ec:5.3.99.2 - synthase, ec:5.3.99.5 - synthase, ec:5.3.99.4 - synthase, ec:1.14.14.1 - monooxygenase, ec:4.4.1.20 - synthase, ec:1.11.1.9 - peroxidase, ec:3.3.2.10 - epoxide hydrolase, ec:1.13.11.34 - 5-lipoxygenase, ec:1.13.11.33 - 15-lipoxygena…
TRINITY_DN166539_c9_g2_i11	Arachidonic acid metabolism	map00590	17	ec:1.1.1.184 - reductase (NADPH), ec:1.1.1.188 - synthase, ec:1.1.1.189 - 9-reductase, ec:1.14.99.1 - synthase, ec:3.1.1.4 - A2, ec:5.3.99.3 - synthase, ec:5.3.99.2 - synthase, ec:5.3.99.5 - synthase, ec:5.3.99.4 - synthase, ec:1.14.14.1 - monooxygenase, ec:4.4.1.20 - synthase, ec:1.11.1.9 - peroxidase, ec:3.3.2.10 - epoxide hydrolase, ec:1.13.11.34 - 5-lipoxygenase, ec:1.13.11.33 - 15-lipoxygena…
TRINITY_DN166539_c9_g2_i14	Arachidonic acid metabolism	map00590	17	ec:1.1.1.184 - reductase (NADPH), ec:1.1.1.188 - synthase, ec:1.1.1.189 - 9-reductase, ec:1.14.99.1 - synthase, ec:3.1.1.4 - A2, ec:5.3.99.3 - synthase, ec:5.3.99.2 - synthase, ec:5.3.99.5 - synthase, ec:5.3.99.4 - synthase, ec:1.14.14.1 - monooxygenase, ec:4.4.1.20 - synthase, ec:1.11.1.9 - peroxidase, ec:3.3.2.10 - epoxide hydrolase, ec:1.13.11.34 - 5-lipoxygenase, ec:1.13.11.33 - 15-lipoxygena…
TRINITY_DN152464_c0_g2_i1	Arachidonic acid metabolism	map00590	17	ec:1.1.1.184 - reductase (NADPH), ec:1.1.1.188 - synthase, ec:1.1.1.189 - 9-reductase, ec:1.14.99.1 - synthase, ec:3.1.1.4 - A2, ec:5.3.99.3 - synthase, ec:5.3.99.2 - synthase, ec:5.3.99.5 - synthase, ec:5.3.99.4 - synthase, ec:1.14.14.1 - monooxygenase, ec:4.4.1.20 - synthase, ec:1.11.1.9 - peroxidase, ec:3.3.2.10 - epoxide hydrolase, ec:1.13.11.34 - 5-lipoxygenase, ec:1.13.11.33 - 15-lipoxygena…
TRINITY_DN152464_c0_g1_i1	Arachidonic acid metabolism	map00590	17	ec:1.1.1.184 - reductase (NADPH), ec:1.1.1.188 - synthase, ec:1.1.1.189 - 9-reductase, ec:1.14.99.1 - synthase, ec:3.1.1.4 - A2, ec:5.3.99.3 - synthase, ec:5.3.99.2 - synthase, ec:5.3.99.5 - synthase, ec:5.3.99.4 - synthase, ec:1.14.14.1 - monooxygenase, ec:4.4.1.20 - synthase, ec:1.11.1.9 - peroxidase, ec:3.3.2.10 - epoxide hydrolase, ec:1.13.11.34 - 5-lipoxygenase, ec:1.13.11.33 - 15-lipoxygena…
TRINITY_DN152464_c0_g1_i2	Arachidonic acid metabolism	map00590	17	ec:1.1.1.184 - reductase (NADPH), ec:1.1.1.188 - synthase, ec:1.1.1.189 - 9-reductase, ec:1.14.99.1 - synthase, ec:3.1.1.4 - A2, ec:5.3.99.3 - synthase, ec:5.3.99.2 - synthase, ec:5.3.99.5 - synthase, ec:5.3.99.4 - synthase, ec:1.14.14.1 - monooxygenase, ec:4.4.1.20 - synthase, ec:1.11.1.9 - peroxidase, ec:3.3.2.10 - epoxide hydrolase, ec:1.13.11.34 - 5-lipoxygenase, ec:1.13.11.33 - 15-lipoxygena…
TRINITY_DN167334_c11_g1_i4	Arachidonic acid metabolism	map00590	17	ec:1.1.1.184 - reductase (NADPH), ec:1.1.1.188 - synthase, ec:1.1.1.189 - 9-reductase, ec:1.14.99.1 - synthase, ec:3.1.1.4 - A2, ec:5.3.99.3 - synthase, ec:5.3.99.2 - synthase, ec:5.3.99.5 - synthase, ec:5.3.99.4 - synthase, ec:1.14.14.1 - monooxygenase, ec:4.4.1.20 - synthase, ec:1.11.1.9 - peroxidase, ec:3.3.2.10 - epoxide hydrolase, ec:1.13.11.34 - 5-lipoxygenase, ec:1.13.11.33 - 15-lipoxygena…
TRINITY_DN167334_c11_g1_i1	Arachidonic acid metabolism	map00590	17	ec:1.1.1.184 - reductase (NADPH), ec:1.1.1.188 - synthase, ec:1.1.1.189 - 9-reductase, ec:1.14.99.1 - synthase, ec:3.1.1.4 - A2, ec:5.3.99.3 - synthase, ec:5.3.99.2 - synthase, ec:5.3.99.5 - synthase, ec:5.3.99.4 - synthase, ec:1.14.14.1 - monooxygenase, ec:4.4.1.20 - synthase, ec:1.11.1.9 - peroxidase, ec:3.3.2.10 - epoxide hydrolase, ec:1.13.11.34 - 5-lipoxygenase, ec:1.13.11.33 - 15-lipoxygena…
TRINITY_DN166539_c9_g2_i8	Arachidonic acid metabolism	map00590	17	ec:1.1.1.184 - reductase (NADPH), ec:1.1.1.188 - synthase, ec:1.1.1.189 - 9-reductase, ec:1.14.99.1 - synthase, ec:3.1.1.4 - A2, ec:5.3.99.3 - synthase, ec:5.3.99.2 - synthase, ec:5.3.99.5 - synthase, ec:5.3.99.4 - synthase, ec:1.14.14.1 - monooxygenase, ec:4.4.1.20 - synthase, ec:1.11.1.9 - peroxidase, ec:3.3.2.10 - epoxide hydrolase, ec:1.13.11.34 - 5-lipoxygenase, ec:1.13.11.33 - 15-lipoxygena…
TRINITY_DN166539_c9_g2_i7	Arachidonic acid metabolism	map00590	17	ec:1.1.1.184 - reductase (NADPH), ec:1.1.1.188 - synthase, ec:1.1.1.189 - 9-reductase, ec:1.14.99.1 - synthase, ec:3.1.1.4 - A2, ec:5.3.99.3 - synthase, ec:5.3.99.2 - synthase, ec:5.3.99.5 - synthase, ec:5.3.99.4 - synthase, ec:1.14.14.1 - monooxygenase, ec:4.4.1.20 - synthase, ec:1.11.1.9 - peroxidase, ec:3.3.2.10 - epoxide hydrolase, ec:1.13.11.34 - 5-lipoxygenase, ec:1.13.11.33 - 15-lipoxygena…
TRINITY_DN166539_c9_g2_i9	Arachidonic acid metabolism	map00590	17	ec:1.1.1.184 - reductase (NADPH), ec:1.1.1.188 - synthase, ec:1.1.1.189 - 9-reductase, ec:1.14.99.1 - synthase, ec:3.1.1.4 - A2, ec:5.3.99.3 - synthase, ec:5.3.99.2 - synthase, ec:5.3.99.5 - synthase, ec:5.3.99.4 - synthase, ec:1.14.14.1 - monooxygenase, ec:4.4.1.20 - synthase, ec:1.11.1.9 - peroxidase, ec:3.3.2.10 - epoxide hydrolase, ec:1.13.11.34 - 5-lipoxygenase, ec:1.13.11.33 - 15-lipoxygena…
TRINITY_DN166539_c9_g2_i4	Arachidonic acid metabolism	map00590	17	ec:1.1.1.184 - reductase (NADPH), ec:1.1.1.188 - synthase, ec:1.1.1.189 - 9-reductase, ec:1.14.99.1 - synthase, ec:3.1.1.4 - A2, ec:5.3.99.3 - synthase, ec:5.3.99.2 - synthase, ec:5.3.99.5 - synthase, ec:5.3.99.4 - synthase, ec:1.14.14.1 - monooxygenase, ec:4.4.1.20 - synthase, ec:1.11.1.9 - peroxidase, ec:3.3.2.10 - epoxide hydrolase, ec:1.13.11.34 - 5-lipoxygenase, ec:1.13.11.33 - 15-lipoxygena…
TRINITY_DN166539_c9_g2_i3	Arachidonic acid metabolism	map00590	17	ec:1.1.1.184 - reductase (NADPH), ec:1.1.1.188 - synthase, ec:1.1.1.189 - 9-reductase, ec:1.14.99.1 - synthase, ec:3.1.1.4 - A2, ec:5.3.99.3 - synthase, ec:5.3.99.2 - synthase, ec:5.3.99.5 - synthase, ec:5.3.99.4 - synthase, ec:1.14.14.1 - monooxygenase, ec:4.4.1.20 - synthase, ec:1.11.1.9 - peroxidase, ec:3.3.2.10 - epoxide hydrolase, ec:1.13.11.34 - 5-lipoxygenase, ec:1.13.11.33 - 15-lipoxygena…
TRINITY_DN166539_c9_g2_i6	Arachidonic acid metabolism	map00590	17	ec:1.1.1.184 - reductase (NADPH), ec:1.1.1.188 - synthase, ec:1.1.1.189 - 9-reductase, ec:1.14.99.1 - synthase, ec:3.1.1.4 - A2, ec:5.3.99.3 - synthase, ec:5.3.99.2 - synthase, ec:5.3.99.5 - synthase, ec:5.3.99.4 - synthase, ec:1.14.14.1 - monooxygenase, ec:4.4.1.20 - synthase, ec:1.11.1.9 - peroxidase, ec:3.3.2.10 - epoxide hydrolase, ec:1.13.11.34 - 5-lipoxygenase, ec:1.13.11.33 - 15-lipoxygena…
TRINITY_DN166539_c9_g2_i1	Arachidonic acid metabolism	map00590	17	ec:1.1.1.184 - reductase (NADPH), ec:1.1.1.188 - synthase, ec:1.1.1.189 - 9-reductase, ec:1.14.99.1 - synthase, ec:3.1.1.4 - A2, ec:5.3.99.3 - synthase, ec:5.3.99.2 - synthase, ec:5.3.99.5 - synthase, ec:5.3.99.4 - synthase, ec:1.14.14.1 - monooxygenase, ec:4.4.1.20 - synthase, ec:1.11.1.9 - peroxidase, ec:3.3.2.10 - epoxide hydrolase, ec:1.13.11.34 - 5-lipoxygenase, ec:1.13.11.33 - 15-lipoxygena…
TRINITY_DN165496_c7_g2_i5	Arachidonic acid metabolism	map00590	17	ec:1.1.1.184 - reductase (NADPH), ec:1.1.1.188 - synthase, ec:1.1.1.189 - 9-reductase, ec:1.14.99.1 - synthase, ec:3.1.1.4 - A2, ec:5.3.99.3 - synthase, ec:5.3.99.2 - synthase, ec:5.3.99.5 - synthase, ec:5.3.99.4 - synthase, ec:1.14.14.1 - monooxygenase, ec:4.4.1.20 - synthase, ec:1.11.1.9 - peroxidase, ec:3.3.2.10 - epoxide hydrolase, ec:1.13.11.34 - 5-lipoxygenase, ec:1.13.11.33 - 15-lipoxygena…
TRINITY_DN118218_c0_g1_i1	Arachidonic acid metabolism	map00590	17	ec:1.1.1.184 - reductase (NADPH), ec:1.1.1.188 - synthase, ec:1.1.1.189 - 9-reductase, ec:1.14.99.1 - synthase, ec:3.1.1.4 - A2, ec:5.3.99.3 - synthase, ec:5.3.99.2 - synthase, ec:5.3.99.5 - synthase, ec:5.3.99.4 - synthase, ec:1.14.14.1 - monooxygenase, ec:4.4.1.20 - synthase, ec:1.11.1.9 - peroxidase, ec:3.3.2.10 - epoxide hydrolase, ec:1.13.11.34 - 5-lipoxygenase, ec:1.13.11.33 - 15-lipoxygena…
TRINITY_DN167031_c9_g1_i1	Arachidonic acid metabolism	map00590	17	ec:1.1.1.184 - reductase (NADPH), ec:1.1.1.188 - synthase, ec:1.1.1.189 - 9-reductase, ec:1.14.99.1 - synthase, ec:3.1.1.4 - A2, ec:5.3.99.3 - synthase, ec:5.3.99.2 - synthase, ec:5.3.99.5 - synthase, ec:5.3.99.4 - synthase, ec:1.14.14.1 - monooxygenase, ec:4.4.1.20 - synthase, ec:1.11.1.9 - peroxidase, ec:3.3.2.10 - epoxide hydrolase, ec:1.13.11.34 - 5-lipoxygenase, ec:1.13.11.33 - 15-lipoxygena…
TRINITY_DN167031_c9_g1_i2	Arachidonic acid metabolism	map00590	17	ec:1.1.1.184 - reductase (NADPH), ec:1.1.1.188 - synthase, ec:1.1.1.189 - 9-reductase, ec:1.14.99.1 - synthase, ec:3.1.1.4 - A2, ec:5.3.99.3 - synthase, ec:5.3.99.2 - synthase, ec:5.3.99.5 - synthase, ec:5.3.99.4 - synthase, ec:1.14.14.1 - monooxygenase, ec:4.4.1.20 - synthase, ec:1.11.1.9 - peroxidase, ec:3.3.2.10 - epoxide hydrolase, ec:1.13.11.34 - 5-lipoxygenase, ec:1.13.11.33 - 15-lipoxygena…
TRINITY_DN152464_c0_g3_i1	Arachidonic acid metabolism	map00590	17	ec:1.1.1.184 - reductase (NADPH), ec:1.1.1.188 - synthase, ec:1.1.1.189 - 9-reductase, ec:1.14.99.1 - synthase, ec:3.1.1.4 - A2, ec:5.3.99.3 - synthase, ec:5.3.99.2 - synthase, ec:5.3.99.5 - synthase, ec:5.3.99.4 - synthase, ec:1.14.14.1 - monooxygenase, ec:4.4.1.20 - synthase, ec:1.11.1.9 - peroxidase, ec:3.3.2.10 - epoxide hydrolase, ec:1.13.11.34 - 5-lipoxygenase, ec:1.13.11.33 - 15-lipoxygena…
TRINITY_DN158463_c0_g1_i1	Arachidonic acid metabolism, Biosynthesis of antibiotics, Glyoxylate and dicarboxylate metabolism, Tryptophan metabolism, Glutathione metabolism	map00590, map01130, map00630, map00380, map00480	17, 128, 19, 24, 22	ec:1.1.1.184 - reductase (NADPH), ec:1.1.1.188 - synthase, ec:1.1.1.189 - 9-reductase, ec:1.14.99.1 - synthase, ec:3.1.1.4 - A2, ec:5.3.99.3 - synthase, ec:5.3.99.2 - synthase, ec:5.3.99.5 - synthase, ec:5.3.99.4 - synthase, ec:1.14.14.1 - monooxygenase, ec:4.4.1.20 - synthase, ec:1.11.1.9 - peroxidase, ec:3.3.2.10 - epoxide hydrolase, ec:1.13.11.34 - 5-lipoxygenase, ec:1.13.11.33 - 15-lipoxygena…
TRINITY_DN121090_c0_g1_i1	Arachidonic acid metabolism, Biosynthesis of antibiotics, Metabolism of xenobiotics by cytochrome P450, Steroid biosynthesis, Retinol metabolism	map00590, map01130, map00980, map00100, map00830	17, 128, 9, 11, 8	ec:1.1.1.184 - reductase (NADPH), ec:1.1.1.188 - synthase, ec:1.1.1.189 - 9-reductase, ec:1.14.99.1 - synthase, ec:3.1.1.4 - A2, ec:5.3.99.3 - synthase, ec:5.3.99.2 - synthase, ec:5.3.99.5 - synthase, ec:5.3.99.4 - synthase, ec:1.14.14.1 - monooxygenase, ec:4.4.1.20 - synthase, ec:1.11.1.9 - peroxidase, ec:3.3.2.10 - epoxide hydrolase, ec:1.13.11.34 - 5-lipoxygenase, ec:1.13.11.33 - 15-lipoxygena…
CUFF.39491.1	Arachidonic acid metabolism, Chloroalkane and chloroalkene degradation	map00590, map00625	17, 4	ec:1.1.1.184 - reductase (NADPH), ec:1.1.1.188 - synthase, ec:1.1.1.189 - 9-reductase, ec:1.14.99.1 - synthase, ec:3.1.1.4 - A2, ec:5.3.99.3 - synthase, ec:5.3.99.2 - synthase, ec:5.3.99.5 - synthase, ec:5.3.99.4 - synthase, ec:1.14.14.1 - monooxygenase, ec:4.4.1.20 - synthase, ec:1.11.1.9 - peroxidase, ec:3.3.2.10 - epoxide hydrolase, ec:1.13.11.34 - 5-lipoxygenase, ec:1.13.11.33 - 15-lipoxygena…
TRINITY_DN166848_c10_g2_i5	Arachidonic acid metabolism, Chloroalkane and chloroalkene degradation	map00590, map00625	17, 4	ec:1.1.1.184 - reductase (NADPH), ec:1.1.1.188 - synthase, ec:1.1.1.189 - 9-reductase, ec:1.14.99.1 - synthase, ec:3.1.1.4 - A2, ec:5.3.99.3 - synthase, ec:5.3.99.2 - synthase, ec:5.3.99.5 - synthase, ec:5.3.99.4 - synthase, ec:1.14.14.1 - monooxygenase, ec:4.4.1.20 - synthase, ec:1.11.1.9 - peroxidase, ec:3.3.2.10 - epoxide hydrolase, ec:1.13.11.34 - 5-lipoxygenase, ec:1.13.11.33 - 15-lipoxygena…
TRINITY_DN166848_c10_g2_i14	Arachidonic acid metabolism, Chloroalkane and chloroalkene degradation	map00590, map00625	17, 4	ec:1.1.1.184 - reductase (NADPH), ec:1.1.1.188 - synthase, ec:1.1.1.189 - 9-reductase, ec:1.14.99.1 - synthase, ec:3.1.1.4 - A2, ec:5.3.99.3 - synthase, ec:5.3.99.2 - synthase, ec:5.3.99.5 - synthase, ec:5.3.99.4 - synthase, ec:1.14.14.1 - monooxygenase, ec:4.4.1.20 - synthase, ec:1.11.1.9 - peroxidase, ec:3.3.2.10 - epoxide hydrolase, ec:1.13.11.34 - 5-lipoxygenase, ec:1.13.11.33 - 15-lipoxygena…
TRINITY_DN163094_c11_g1_i1	Arachidonic acid metabolism, Chloroalkane and chloroalkene degradation	map00590, map00625	17, 4	ec:1.1.1.184 - reductase (NADPH), ec:1.1.1.188 - synthase, ec:1.1.1.189 - 9-reductase, ec:1.14.99.1 - synthase, ec:3.1.1.4 - A2, ec:5.3.99.3 - synthase, ec:5.3.99.2 - synthase, ec:5.3.99.5 - synthase, ec:5.3.99.4 - synthase, ec:1.14.14.1 - monooxygenase, ec:4.4.1.20 - synthase, ec:1.11.1.9 - peroxidase, ec:3.3.2.10 - epoxide hydrolase, ec:1.13.11.34 - 5-lipoxygenase, ec:1.13.11.33 - 15-lipoxygena…
TRINITY_DN163094_c11_g1_i3	Arachidonic acid metabolism, Chloroalkane and chloroalkene degradation	map00590, map00625	17, 4	ec:1.1.1.184 - reductase (NADPH), ec:1.1.1.188 - synthase, ec:1.1.1.189 - 9-reductase, ec:1.14.99.1 - synthase, ec:3.1.1.4 - A2, ec:5.3.99.3 - synthase, ec:5.3.99.2 - synthase, ec:5.3.99.5 - synthase, ec:5.3.99.4 - synthase, ec:1.14.14.1 - monooxygenase, ec:4.4.1.20 - synthase, ec:1.11.1.9 - peroxidase, ec:3.3.2.10 - epoxide hydrolase, ec:1.13.11.34 - 5-lipoxygenase, ec:1.13.11.33 - 15-lipoxygena…
TRINITY_DN163094_c11_g1_i2	Arachidonic acid metabolism, Chloroalkane and chloroalkene degradation	map00590, map00625	17, 4	ec:1.1.1.184 - reductase (NADPH), ec:1.1.1.188 - synthase, ec:1.1.1.189 - 9-reductase, ec:1.14.99.1 - synthase, ec:3.1.1.4 - A2, ec:5.3.99.3 - synthase, ec:5.3.99.2 - synthase, ec:5.3.99.5 - synthase, ec:5.3.99.4 - synthase, ec:1.14.14.1 - monooxygenase, ec:4.4.1.20 - synthase, ec:1.11.1.9 - peroxidase, ec:3.3.2.10 - epoxide hydrolase, ec:1.13.11.34 - 5-lipoxygenase, ec:1.13.11.33 - 15-lipoxygena…
TRINITY_DN163094_c11_g1_i4	Arachidonic acid metabolism, Chloroalkane and chloroalkene degradation	map00590, map00625	17, 4	ec:1.1.1.184 - reductase (NADPH), ec:1.1.1.188 - synthase, ec:1.1.1.189 - 9-reductase, ec:1.14.99.1 - synthase, ec:3.1.1.4 - A2, ec:5.3.99.3 - synthase, ec:5.3.99.2 - synthase, ec:5.3.99.5 - synthase, ec:5.3.99.4 - synthase, ec:1.14.14.1 - monooxygenase, ec:4.4.1.20 - synthase, ec:1.11.1.9 - peroxidase, ec:3.3.2.10 - epoxide hydrolase, ec:1.13.11.34 - 5-lipoxygenase, ec:1.13.11.33 - 15-lipoxygena…
TRINITY_DN159507_c0_g1_i1	Arachidonic acid metabolism, Chloroalkane and chloroalkene degradation	map00590, map00625	17, 4	ec:1.1.1.184 - reductase (NADPH), ec:1.1.1.188 - synthase, ec:1.1.1.189 - 9-reductase, ec:1.14.99.1 - synthase, ec:3.1.1.4 - A2, ec:5.3.99.3 - synthase, ec:5.3.99.2 - synthase, ec:5.3.99.5 - synthase, ec:5.3.99.4 - synthase, ec:1.14.14.1 - monooxygenase, ec:4.4.1.20 - synthase, ec:1.11.1.9 - peroxidase, ec:3.3.2.10 - epoxide hydrolase, ec:1.13.11.34 - 5-lipoxygenase, ec:1.13.11.33 - 15-lipoxygena…
TRINITY_DN88178_c0_g1_i1	Arachidonic acid metabolism, Glutathione metabolism	map00590, map00480	17, 22	ec:1.1.1.184 - reductase (NADPH), ec:1.1.1.188 - synthase, ec:1.1.1.189 - 9-reductase, ec:1.14.99.1 - synthase, ec:3.1.1.4 - A2, ec:5.3.99.3 - synthase, ec:5.3.99.2 - synthase, ec:5.3.99.5 - synthase, ec:5.3.99.4 - synthase, ec:1.14.14.1 - monooxygenase, ec:4.4.1.20 - synthase, ec:1.11.1.9 - peroxidase, ec:3.3.2.10 - epoxide hydrolase, ec:1.13.11.34 - 5-lipoxygenase, ec:1.13.11.33 - 15-lipoxygena…
TRINITY_DN158041_c0_g1_i1	Arachidonic acid metabolism, Glutathione metabolism	map00590, map00480	17, 22	ec:1.1.1.184 - reductase (NADPH), ec:1.1.1.188 - synthase, ec:1.1.1.189 - 9-reductase, ec:1.14.99.1 - synthase, ec:3.1.1.4 - A2, ec:5.3.99.3 - synthase, ec:5.3.99.2 - synthase, ec:5.3.99.5 - synthase, ec:5.3.99.4 - synthase, ec:1.14.14.1 - monooxygenase, ec:4.4.1.20 - synthase, ec:1.11.1.9 - peroxidase, ec:3.3.2.10 - epoxide hydrolase, ec:1.13.11.34 - 5-lipoxygenase, ec:1.13.11.33 - 15-lipoxygena…
TRINITY_DN158079_c2_g1_i2	Arachidonic acid metabolism, Glutathione metabolism	map00590, map00480	17, 22	ec:1.1.1.184 - reductase (NADPH), ec:1.1.1.188 - synthase, ec:1.1.1.189 - 9-reductase, ec:1.14.99.1 - synthase, ec:3.1.1.4 - A2, ec:5.3.99.3 - synthase, ec:5.3.99.2 - synthase, ec:5.3.99.5 - synthase, ec:5.3.99.4 - synthase, ec:1.14.14.1 - monooxygenase, ec:4.4.1.20 - synthase, ec:1.11.1.9 - peroxidase, ec:3.3.2.10 - epoxide hydrolase, ec:1.13.11.34 - 5-lipoxygenase, ec:1.13.11.33 - 15-lipoxygena…
TRINITY_DN127324_c0_g1_i1	Arachidonic acid metabolism, Glutathione metabolism	map00590, map00480	17, 22	ec:1.1.1.184 - reductase (NADPH), ec:1.1.1.188 - synthase, ec:1.1.1.189 - 9-reductase, ec:1.14.99.1 - synthase, ec:3.1.1.4 - A2, ec:5.3.99.3 - synthase, ec:5.3.99.2 - synthase, ec:5.3.99.5 - synthase, ec:5.3.99.4 - synthase, ec:1.14.14.1 - monooxygenase, ec:4.4.1.20 - synthase, ec:1.11.1.9 - peroxidase, ec:3.3.2.10 - epoxide hydrolase, ec:1.13.11.34 - 5-lipoxygenase, ec:1.13.11.33 - 15-lipoxygena…
TRINITY_DN147801_c1_g1_i6	Arachidonic acid metabolism, Glutathione metabolism	map00590, map00480	17, 22	ec:1.1.1.184 - reductase (NADPH), ec:1.1.1.188 - synthase, ec:1.1.1.189 - 9-reductase, ec:1.14.99.1 - synthase, ec:3.1.1.4 - A2, ec:5.3.99.3 - synthase, ec:5.3.99.2 - synthase, ec:5.3.99.5 - synthase, ec:5.3.99.4 - synthase, ec:1.14.14.1 - monooxygenase, ec:4.4.1.20 - synthase, ec:1.11.1.9 - peroxidase, ec:3.3.2.10 - epoxide hydrolase, ec:1.13.11.34 - 5-lipoxygenase, ec:1.13.11.33 - 15-lipoxygena…
TRINITY_DN147801_c1_g1_i5	Arachidonic acid metabolism, Glutathione metabolism	map00590, map00480	17, 22	ec:1.1.1.184 - reductase (NADPH), ec:1.1.1.188 - synthase, ec:1.1.1.189 - 9-reductase, ec:1.14.99.1 - synthase, ec:3.1.1.4 - A2, ec:5.3.99.3 - synthase, ec:5.3.99.2 - synthase, ec:5.3.99.5 - synthase, ec:5.3.99.4 - synthase, ec:1.14.14.1 - monooxygenase, ec:4.4.1.20 - synthase, ec:1.11.1.9 - peroxidase, ec:3.3.2.10 - epoxide hydrolase, ec:1.13.11.34 - 5-lipoxygenase, ec:1.13.11.33 - 15-lipoxygena…
TRINITY_DN147801_c1_g1_i2	Arachidonic acid metabolism, Glutathione metabolism	map00590, map00480	17, 22	ec:1.1.1.184 - reductase (NADPH), ec:1.1.1.188 - synthase, ec:1.1.1.189 - 9-reductase, ec:1.14.99.1 - synthase, ec:3.1.1.4 - A2, ec:5.3.99.3 - synthase, ec:5.3.99.2 - synthase, ec:5.3.99.5 - synthase, ec:5.3.99.4 - synthase, ec:1.14.14.1 - monooxygenase, ec:4.4.1.20 - synthase, ec:1.11.1.9 - peroxidase, ec:3.3.2.10 - epoxide hydrolase, ec:1.13.11.34 - 5-lipoxygenase, ec:1.13.11.33 - 15-lipoxygena…
TRINITY_DN147801_c1_g1_i1	Arachidonic acid metabolism, Glutathione metabolism	map00590, map00480	17, 22	ec:1.1.1.184 - reductase (NADPH), ec:1.1.1.188 - synthase, ec:1.1.1.189 - 9-reductase, ec:1.14.99.1 - synthase, ec:3.1.1.4 - A2, ec:5.3.99.3 - synthase, ec:5.3.99.2 - synthase, ec:5.3.99.5 - synthase, ec:5.3.99.4 - synthase, ec:1.14.14.1 - monooxygenase, ec:4.4.1.20 - synthase, ec:1.11.1.9 - peroxidase, ec:3.3.2.10 - epoxide hydrolase, ec:1.13.11.34 - 5-lipoxygenase, ec:1.13.11.33 - 15-lipoxygena…
TRINITY_DN147801_c1_g1_i4	Arachidonic acid metabolism, Glutathione metabolism	map00590, map00480	17, 22	ec:1.1.1.184 - reductase (NADPH), ec:1.1.1.188 - synthase, ec:1.1.1.189 - 9-reductase, ec:1.14.99.1 - synthase, ec:3.1.1.4 - A2, ec:5.3.99.3 - synthase, ec:5.3.99.2 - synthase, ec:5.3.99.5 - synthase, ec:5.3.99.4 - synthase, ec:1.14.14.1 - monooxygenase, ec:4.4.1.20 - synthase, ec:1.11.1.9 - peroxidase, ec:3.3.2.10 - epoxide hydrolase, ec:1.13.11.34 - 5-lipoxygenase, ec:1.13.11.33 - 15-lipoxygena…
TRINITY_DN127324_c0_g2_i1	Arachidonic acid metabolism, Glutathione metabolism	map00590, map00480	17, 22	ec:1.1.1.184 - reductase (NADPH), ec:1.1.1.188 - synthase, ec:1.1.1.189 - 9-reductase, ec:1.14.99.1 - synthase, ec:3.1.1.4 - A2, ec:5.3.99.3 - synthase, ec:5.3.99.2 - synthase, ec:5.3.99.5 - synthase, ec:5.3.99.4 - synthase, ec:1.14.14.1 - monooxygenase, ec:4.4.1.20 - synthase, ec:1.11.1.9 - peroxidase, ec:3.3.2.10 - epoxide hydrolase, ec:1.13.11.34 - 5-lipoxygenase, ec:1.13.11.33 - 15-lipoxygena…
TRINITY_DN127324_c1_g1_i1	Arachidonic acid metabolism, Glutathione metabolism	map00590, map00480	17, 22	ec:1.1.1.184 - reductase (NADPH), ec:1.1.1.188 - synthase, ec:1.1.1.189 - 9-reductase, ec:1.14.99.1 - synthase, ec:3.1.1.4 - A2, ec:5.3.99.3 - synthase, ec:5.3.99.2 - synthase, ec:5.3.99.5 - synthase, ec:5.3.99.4 - synthase, ec:1.14.14.1 - monooxygenase, ec:4.4.1.20 - synthase, ec:1.11.1.9 - peroxidase, ec:3.3.2.10 - epoxide hydrolase, ec:1.13.11.34 - 5-lipoxygenase, ec:1.13.11.33 - 15-lipoxygena…
TRINITY_DN158998_c14_g2_i1	Arachidonic acid metabolism, Metabolism of xenobiotics by cytochrome P450	map00590, map00980	17, 9	ec:1.1.1.184 - reductase (NADPH), ec:1.1.1.188 - synthase, ec:1.1.1.189 - 9-reductase, ec:1.14.99.1 - synthase, ec:3.1.1.4 - A2, ec:5.3.99.3 - synthase, ec:5.3.99.2 - synthase, ec:5.3.99.5 - synthase, ec:5.3.99.4 - synthase, ec:1.14.14.1 - monooxygenase, ec:4.4.1.20 - synthase, ec:1.11.1.9 - peroxidase, ec:3.3.2.10 - epoxide hydrolase, ec:1.13.11.34 - 5-lipoxygenase, ec:1.13.11.33 - 15-lipoxygena…
TRINITY_DN158998_c14_g2_i2	Arachidonic acid metabolism, Metabolism of xenobiotics by cytochrome P450	map00590, map00980	17, 9	ec:1.1.1.184 - reductase (NADPH), ec:1.1.1.188 - synthase, ec:1.1.1.189 - 9-reductase, ec:1.14.99.1 - synthase, ec:3.1.1.4 - A2, ec:5.3.99.3 - synthase, ec:5.3.99.2 - synthase, ec:5.3.99.5 - synthase, ec:5.3.99.4 - synthase, ec:1.14.14.1 - monooxygenase, ec:4.4.1.20 - synthase, ec:1.11.1.9 - peroxidase, ec:3.3.2.10 - epoxide hydrolase, ec:1.13.11.34 - 5-lipoxygenase, ec:1.13.11.33 - 15-lipoxygena…
TRINITY_DN158998_c14_g1_i1	Arachidonic acid metabolism, Metabolism of xenobiotics by cytochrome P450	map00590, map00980	17, 9	ec:1.1.1.184 - reductase (NADPH), ec:1.1.1.188 - synthase, ec:1.1.1.189 - 9-reductase, ec:1.14.99.1 - synthase, ec:3.1.1.4 - A2, ec:5.3.99.3 - synthase, ec:5.3.99.2 - synthase, ec:5.3.99.5 - synthase, ec:5.3.99.4 - synthase, ec:1.14.14.1 - monooxygenase, ec:4.4.1.20 - synthase, ec:1.11.1.9 - peroxidase, ec:3.3.2.10 - epoxide hydrolase, ec:1.13.11.34 - 5-lipoxygenase, ec:1.13.11.33 - 15-lipoxygena…
CUFF.224785.1	Arachidonic acid metabolism, Metabolism of xenobiotics by cytochrome P450	map00590, map00980	17, 9	ec:1.1.1.184 - reductase (NADPH), ec:1.1.1.188 - synthase, ec:1.1.1.189 - 9-reductase, ec:1.14.99.1 - synthase, ec:3.1.1.4 - A2, ec:5.3.99.3 - synthase, ec:5.3.99.2 - synthase, ec:5.3.99.5 - synthase, ec:5.3.99.4 - synthase, ec:1.14.14.1 - monooxygenase, ec:4.4.1.20 - synthase, ec:1.11.1.9 - peroxidase, ec:3.3.2.10 - epoxide hydrolase, ec:1.13.11.34 - 5-lipoxygenase, ec:1.13.11.33 - 15-lipoxygena…
TRINITY_DN158998_c19_g2_i1	Arachidonic acid metabolism, Metabolism of xenobiotics by cytochrome P450	map00590, map00980	17, 9	ec:1.1.1.184 - reductase (NADPH), ec:1.1.1.188 - synthase, ec:1.1.1.189 - 9-reductase, ec:1.14.99.1 - synthase, ec:3.1.1.4 - A2, ec:5.3.99.3 - synthase, ec:5.3.99.2 - synthase, ec:5.3.99.5 - synthase, ec:5.3.99.4 - synthase, ec:1.14.14.1 - monooxygenase, ec:4.4.1.20 - synthase, ec:1.11.1.9 - peroxidase, ec:3.3.2.10 - epoxide hydrolase, ec:1.13.11.34 - 5-lipoxygenase, ec:1.13.11.33 - 15-lipoxygena…
TRINITY_DN158998_c19_g3_i1	Arachidonic acid metabolism, Metabolism of xenobiotics by cytochrome P450	map00590, map00980	17, 9	ec:1.1.1.184 - reductase (NADPH), ec:1.1.1.188 - synthase, ec:1.1.1.189 - 9-reductase, ec:1.14.99.1 - synthase, ec:3.1.1.4 - A2, ec:5.3.99.3 - synthase, ec:5.3.99.2 - synthase, ec:5.3.99.5 - synthase, ec:5.3.99.4 - synthase, ec:1.14.14.1 - monooxygenase, ec:4.4.1.20 - synthase, ec:1.11.1.9 - peroxidase, ec:3.3.2.10 - epoxide hydrolase, ec:1.13.11.34 - 5-lipoxygenase, ec:1.13.11.33 - 15-lipoxygena…
TRINITY_DN101424_c0_g1_i1	Arachidonic acid metabolism, Metabolism of xenobiotics by cytochrome P450, Pentose and glucuronate interconversions	map00590, map00980, map00040	17, 9, 15	ec:1.1.1.184 - reductase (NADPH), ec:1.1.1.188 - synthase, ec:1.1.1.189 - 9-reductase, ec:1.14.99.1 - synthase, ec:3.1.1.4 - A2, ec:5.3.99.3 - synthase, ec:5.3.99.2 - synthase, ec:5.3.99.5 - synthase, ec:5.3.99.4 - synthase, ec:1.14.14.1 - monooxygenase, ec:4.4.1.20 - synthase, ec:1.11.1.9 - peroxidase, ec:3.3.2.10 - epoxide hydrolase, ec:1.13.11.34 - 5-lipoxygenase, ec:1.13.11.33 - 15-lipoxygena…
TRINITY_DN160004_c15_g2_i1	Arachidonic acid metabolism, Phenylpropanoid biosynthesis	map00590, map00940	17, 2	ec:1.1.1.184 - reductase (NADPH), ec:1.1.1.188 - synthase, ec:1.1.1.189 - 9-reductase, ec:1.14.99.1 - synthase, ec:3.1.1.4 - A2, ec:5.3.99.3 - synthase, ec:5.3.99.2 - synthase, ec:5.3.99.5 - synthase, ec:5.3.99.4 - synthase, ec:1.14.14.1 - monooxygenase, ec:4.4.1.20 - synthase, ec:1.11.1.9 - peroxidase, ec:3.3.2.10 - epoxide hydrolase, ec:1.13.11.34 - 5-lipoxygenase, ec:1.13.11.33 - 15-lipoxygena…
TRINITY_DN162769_c3_g1_i1	Arachidonic acid metabolism, Phenylpropanoid biosynthesis	map00590, map00940	17, 2	ec:1.1.1.184 - reductase (NADPH), ec:1.1.1.188 - synthase, ec:1.1.1.189 - 9-reductase, ec:1.14.99.1 - synthase, ec:3.1.1.4 - A2, ec:5.3.99.3 - synthase, ec:5.3.99.2 - synthase, ec:5.3.99.5 - synthase, ec:5.3.99.4 - synthase, ec:1.14.14.1 - monooxygenase, ec:4.4.1.20 - synthase, ec:1.11.1.9 - peroxidase, ec:3.3.2.10 - epoxide hydrolase, ec:1.13.11.34 - 5-lipoxygenase, ec:1.13.11.33 - 15-lipoxygena…
TRINITY_DN160950_c6_g2_i1	Arginine and proline metabolism	map00330	27	ec:2.6.1.13 - aminotransferase, ec:4.1.1.50 - decarboxylase, ec:1.4.3.3 - oxidase, ec:2.1.1.2 - N-methyltransferase, ec:1.2.1.41 - dehydrogenase, ec:4.1.3.16 - aldolase, ec:1.14.11.2 - dioxygenase, ec:2.5.1.16 - synthase, ec:2.5.1.22 - synthase, ec:1.2.1.19 - dehydrogenase, ec:4.1.1.17 - decarboxylase, ec:2.6.1.1 - transaminase, ec:1.2.1.3 - dehydrogenase (NAD+), ec:3.5.3.11 - agmatine ureohydrol…
TRINITY_DN155504_c0_g1_i10	Arginine and proline metabolism	map00330	27	ec:2.6.1.13 - aminotransferase, ec:4.1.1.50 - decarboxylase, ec:1.4.3.3 - oxidase, ec:2.1.1.2 - N-methyltransferase, ec:1.2.1.41 - dehydrogenase, ec:4.1.3.16 - aldolase, ec:1.14.11.2 - dioxygenase, ec:2.5.1.16 - synthase, ec:2.5.1.22 - synthase, ec:1.2.1.19 - dehydrogenase, ec:4.1.1.17 - decarboxylase, ec:2.6.1.1 - transaminase, ec:1.2.1.3 - dehydrogenase (NAD+), ec:3.5.3.11 - agmatine ureohydrol…
TRINITY_DN155504_c0_g1_i11	Arginine and proline metabolism	map00330	27	ec:2.6.1.13 - aminotransferase, ec:4.1.1.50 - decarboxylase, ec:1.4.3.3 - oxidase, ec:2.1.1.2 - N-methyltransferase, ec:1.2.1.41 - dehydrogenase, ec:4.1.3.16 - aldolase, ec:1.14.11.2 - dioxygenase, ec:2.5.1.16 - synthase, ec:2.5.1.22 - synthase, ec:1.2.1.19 - dehydrogenase, ec:4.1.1.17 - decarboxylase, ec:2.6.1.1 - transaminase, ec:1.2.1.3 - dehydrogenase (NAD+), ec:3.5.3.11 - agmatine ureohydrol…
TRINITY_DN161857_c5_g1_i1	Arginine and proline metabolism	map00330	27	ec:2.6.1.13 - aminotransferase, ec:4.1.1.50 - decarboxylase, ec:1.4.3.3 - oxidase, ec:2.1.1.2 - N-methyltransferase, ec:1.2.1.41 - dehydrogenase, ec:4.1.3.16 - aldolase, ec:1.14.11.2 - dioxygenase, ec:2.5.1.16 - synthase, ec:2.5.1.22 - synthase, ec:1.2.1.19 - dehydrogenase, ec:4.1.1.17 - decarboxylase, ec:2.6.1.1 - transaminase, ec:1.2.1.3 - dehydrogenase (NAD+), ec:3.5.3.11 - agmatine ureohydrol…
TRINITY_DN161857_c5_g1_i2	Arginine and proline metabolism	map00330	27	ec:2.6.1.13 - aminotransferase, ec:4.1.1.50 - decarboxylase, ec:1.4.3.3 - oxidase, ec:2.1.1.2 - N-methyltransferase, ec:1.2.1.41 - dehydrogenase, ec:4.1.3.16 - aldolase, ec:1.14.11.2 - dioxygenase, ec:2.5.1.16 - synthase, ec:2.5.1.22 - synthase, ec:1.2.1.19 - dehydrogenase, ec:4.1.1.17 - decarboxylase, ec:2.6.1.1 - transaminase, ec:1.2.1.3 - dehydrogenase (NAD+), ec:3.5.3.11 - agmatine ureohydrol…
TRINITY_DN161857_c5_g1_i3	Arginine and proline metabolism	map00330	27	ec:2.6.1.13 - aminotransferase, ec:4.1.1.50 - decarboxylase, ec:1.4.3.3 - oxidase, ec:2.1.1.2 - N-methyltransferase, ec:1.2.1.41 - dehydrogenase, ec:4.1.3.16 - aldolase, ec:1.14.11.2 - dioxygenase, ec:2.5.1.16 - synthase, ec:2.5.1.22 - synthase, ec:1.2.1.19 - dehydrogenase, ec:4.1.1.17 - decarboxylase, ec:2.6.1.1 - transaminase, ec:1.2.1.3 - dehydrogenase (NAD+), ec:3.5.3.11 - agmatine ureohydrol…
TRINITY_DN129730_c0_g1_i1	Arginine and proline metabolism	map00330	27	ec:2.6.1.13 - aminotransferase, ec:4.1.1.50 - decarboxylase, ec:1.4.3.3 - oxidase, ec:2.1.1.2 - N-methyltransferase, ec:1.2.1.41 - dehydrogenase, ec:4.1.3.16 - aldolase, ec:1.14.11.2 - dioxygenase, ec:2.5.1.16 - synthase, ec:2.5.1.22 - synthase, ec:1.2.1.19 - dehydrogenase, ec:4.1.1.17 - decarboxylase, ec:2.6.1.1 - transaminase, ec:1.2.1.3 - dehydrogenase (NAD+), ec:3.5.3.11 - agmatine ureohydrol…
TRINITY_DN165766_c8_g1_i2	Arginine and proline metabolism	map00330	27	ec:2.6.1.13 - aminotransferase, ec:4.1.1.50 - decarboxylase, ec:1.4.3.3 - oxidase, ec:2.1.1.2 - N-methyltransferase, ec:1.2.1.41 - dehydrogenase, ec:4.1.3.16 - aldolase, ec:1.14.11.2 - dioxygenase, ec:2.5.1.16 - synthase, ec:2.5.1.22 - synthase, ec:1.2.1.19 - dehydrogenase, ec:4.1.1.17 - decarboxylase, ec:2.6.1.1 - transaminase, ec:1.2.1.3 - dehydrogenase (NAD+), ec:3.5.3.11 - agmatine ureohydrol…
TRINITY_DN149971_c0_g1_i1	Arginine and proline metabolism	map00330	27	ec:2.6.1.13 - aminotransferase, ec:4.1.1.50 - decarboxylase, ec:1.4.3.3 - oxidase, ec:2.1.1.2 - N-methyltransferase, ec:1.2.1.41 - dehydrogenase, ec:4.1.3.16 - aldolase, ec:1.14.11.2 - dioxygenase, ec:2.5.1.16 - synthase, ec:2.5.1.22 - synthase, ec:1.2.1.19 - dehydrogenase, ec:4.1.1.17 - decarboxylase, ec:2.6.1.1 - transaminase, ec:1.2.1.3 - dehydrogenase (NAD+), ec:3.5.3.11 - agmatine ureohydrol…
TRINITY_DN155504_c0_g1_i3	Arginine and proline metabolism	map00330	27	ec:2.6.1.13 - aminotransferase, ec:4.1.1.50 - decarboxylase, ec:1.4.3.3 - oxidase, ec:2.1.1.2 - N-methyltransferase, ec:1.2.1.41 - dehydrogenase, ec:4.1.3.16 - aldolase, ec:1.14.11.2 - dioxygenase, ec:2.5.1.16 - synthase, ec:2.5.1.22 - synthase, ec:1.2.1.19 - dehydrogenase, ec:4.1.1.17 - decarboxylase, ec:2.6.1.1 - transaminase, ec:1.2.1.3 - dehydrogenase (NAD+), ec:3.5.3.11 - agmatine ureohydrol…
TRINITY_DN155504_c0_g1_i4	Arginine and proline metabolism	map00330	27	ec:2.6.1.13 - aminotransferase, ec:4.1.1.50 - decarboxylase, ec:1.4.3.3 - oxidase, ec:2.1.1.2 - N-methyltransferase, ec:1.2.1.41 - dehydrogenase, ec:4.1.3.16 - aldolase, ec:1.14.11.2 - dioxygenase, ec:2.5.1.16 - synthase, ec:2.5.1.22 - synthase, ec:1.2.1.19 - dehydrogenase, ec:4.1.1.17 - decarboxylase, ec:2.6.1.1 - transaminase, ec:1.2.1.3 - dehydrogenase (NAD+), ec:3.5.3.11 - agmatine ureohydrol…
TRINITY_DN155504_c0_g1_i1	Arginine and proline metabolism	map00330	27	ec:2.6.1.13 - aminotransferase, ec:4.1.1.50 - decarboxylase, ec:1.4.3.3 - oxidase, ec:2.1.1.2 - N-methyltransferase, ec:1.2.1.41 - dehydrogenase, ec:4.1.3.16 - aldolase, ec:1.14.11.2 - dioxygenase, ec:2.5.1.16 - synthase, ec:2.5.1.22 - synthase, ec:1.2.1.19 - dehydrogenase, ec:4.1.1.17 - decarboxylase, ec:2.6.1.1 - transaminase, ec:1.2.1.3 - dehydrogenase (NAD+), ec:3.5.3.11 - agmatine ureohydrol…
TRINITY_DN155504_c0_g1_i9	Arginine and proline metabolism	map00330	27	ec:2.6.1.13 - aminotransferase, ec:4.1.1.50 - decarboxylase, ec:1.4.3.3 - oxidase, ec:2.1.1.2 - N-methyltransferase, ec:1.2.1.41 - dehydrogenase, ec:4.1.3.16 - aldolase, ec:1.14.11.2 - dioxygenase, ec:2.5.1.16 - synthase, ec:2.5.1.22 - synthase, ec:1.2.1.19 - dehydrogenase, ec:4.1.1.17 - decarboxylase, ec:2.6.1.1 - transaminase, ec:1.2.1.3 - dehydrogenase (NAD+), ec:3.5.3.11 - agmatine ureohydrol…
TRINITY_DN155504_c0_g1_i7	Arginine and proline metabolism	map00330	27	ec:2.6.1.13 - aminotransferase, ec:4.1.1.50 - decarboxylase, ec:1.4.3.3 - oxidase, ec:2.1.1.2 - N-methyltransferase, ec:1.2.1.41 - dehydrogenase, ec:4.1.3.16 - aldolase, ec:1.14.11.2 - dioxygenase, ec:2.5.1.16 - synthase, ec:2.5.1.22 - synthase, ec:1.2.1.19 - dehydrogenase, ec:4.1.1.17 - decarboxylase, ec:2.6.1.1 - transaminase, ec:1.2.1.3 - dehydrogenase (NAD+), ec:3.5.3.11 - agmatine ureohydrol…
TRINITY_DN155504_c0_g1_i8	Arginine and proline metabolism	map00330	27	ec:2.6.1.13 - aminotransferase, ec:4.1.1.50 - decarboxylase, ec:1.4.3.3 - oxidase, ec:2.1.1.2 - N-methyltransferase, ec:1.2.1.41 - dehydrogenase, ec:4.1.3.16 - aldolase, ec:1.14.11.2 - dioxygenase, ec:2.5.1.16 - synthase, ec:2.5.1.22 - synthase, ec:1.2.1.19 - dehydrogenase, ec:4.1.1.17 - decarboxylase, ec:2.6.1.1 - transaminase, ec:1.2.1.3 - dehydrogenase (NAD+), ec:3.5.3.11 - agmatine ureohydrol…
TRINITY_DN155504_c0_g1_i5	Arginine and proline metabolism	map00330	27	ec:2.6.1.13 - aminotransferase, ec:4.1.1.50 - decarboxylase, ec:1.4.3.3 - oxidase, ec:2.1.1.2 - N-methyltransferase, ec:1.2.1.41 - dehydrogenase, ec:4.1.3.16 - aldolase, ec:1.14.11.2 - dioxygenase, ec:2.5.1.16 - synthase, ec:2.5.1.22 - synthase, ec:1.2.1.19 - dehydrogenase, ec:4.1.1.17 - decarboxylase, ec:2.6.1.1 - transaminase, ec:1.2.1.3 - dehydrogenase (NAD+), ec:3.5.3.11 - agmatine ureohydrol…
TRINITY_DN155504_c0_g1_i6	Arginine and proline metabolism	map00330	27	ec:2.6.1.13 - aminotransferase, ec:4.1.1.50 - decarboxylase, ec:1.4.3.3 - oxidase, ec:2.1.1.2 - N-methyltransferase, ec:1.2.1.41 - dehydrogenase, ec:4.1.3.16 - aldolase, ec:1.14.11.2 - dioxygenase, ec:2.5.1.16 - synthase, ec:2.5.1.22 - synthase, ec:1.2.1.19 - dehydrogenase, ec:4.1.1.17 - decarboxylase, ec:2.6.1.1 - transaminase, ec:1.2.1.3 - dehydrogenase (NAD+), ec:3.5.3.11 - agmatine ureohydrol…
TRINITY_DN160427_c12_g1_i1	Arginine and proline metabolism	map00330	27	ec:2.6.1.13 - aminotransferase, ec:4.1.1.50 - decarboxylase, ec:1.4.3.3 - oxidase, ec:2.1.1.2 - N-methyltransferase, ec:1.2.1.41 - dehydrogenase, ec:4.1.3.16 - aldolase, ec:1.14.11.2 - dioxygenase, ec:2.5.1.16 - synthase, ec:2.5.1.22 - synthase, ec:1.2.1.19 - dehydrogenase, ec:4.1.1.17 - decarboxylase, ec:2.6.1.1 - transaminase, ec:1.2.1.3 - dehydrogenase (NAD+), ec:3.5.3.11 - agmatine ureohydrol…
TRINITY_DN160427_c12_g1_i6	Arginine and proline metabolism	map00330	27	ec:2.6.1.13 - aminotransferase, ec:4.1.1.50 - decarboxylase, ec:1.4.3.3 - oxidase, ec:2.1.1.2 - N-methyltransferase, ec:1.2.1.41 - dehydrogenase, ec:4.1.3.16 - aldolase, ec:1.14.11.2 - dioxygenase, ec:2.5.1.16 - synthase, ec:2.5.1.22 - synthase, ec:1.2.1.19 - dehydrogenase, ec:4.1.1.17 - decarboxylase, ec:2.6.1.1 - transaminase, ec:1.2.1.3 - dehydrogenase (NAD+), ec:3.5.3.11 - agmatine ureohydrol…
TRINITY_DN160427_c12_g1_i2	Arginine and proline metabolism	map00330	27	ec:2.6.1.13 - aminotransferase, ec:4.1.1.50 - decarboxylase, ec:1.4.3.3 - oxidase, ec:2.1.1.2 - N-methyltransferase, ec:1.2.1.41 - dehydrogenase, ec:4.1.3.16 - aldolase, ec:1.14.11.2 - dioxygenase, ec:2.5.1.16 - synthase, ec:2.5.1.22 - synthase, ec:1.2.1.19 - dehydrogenase, ec:4.1.1.17 - decarboxylase, ec:2.6.1.1 - transaminase, ec:1.2.1.3 - dehydrogenase (NAD+), ec:3.5.3.11 - agmatine ureohydrol…
TRINITY_DN160427_c12_g1_i3	Arginine and proline metabolism	map00330	27	ec:2.6.1.13 - aminotransferase, ec:4.1.1.50 - decarboxylase, ec:1.4.3.3 - oxidase, ec:2.1.1.2 - N-methyltransferase, ec:1.2.1.41 - dehydrogenase, ec:4.1.3.16 - aldolase, ec:1.14.11.2 - dioxygenase, ec:2.5.1.16 - synthase, ec:2.5.1.22 - synthase, ec:1.2.1.19 - dehydrogenase, ec:4.1.1.17 - decarboxylase, ec:2.6.1.1 - transaminase, ec:1.2.1.3 - dehydrogenase (NAD+), ec:3.5.3.11 - agmatine ureohydrol…
TRINITY_DN160427_c12_g1_i4	Arginine and proline metabolism	map00330	27	ec:2.6.1.13 - aminotransferase, ec:4.1.1.50 - decarboxylase, ec:1.4.3.3 - oxidase, ec:2.1.1.2 - N-methyltransferase, ec:1.2.1.41 - dehydrogenase, ec:4.1.3.16 - aldolase, ec:1.14.11.2 - dioxygenase, ec:2.5.1.16 - synthase, ec:2.5.1.22 - synthase, ec:1.2.1.19 - dehydrogenase, ec:4.1.1.17 - decarboxylase, ec:2.6.1.1 - transaminase, ec:1.2.1.3 - dehydrogenase (NAD+), ec:3.5.3.11 - agmatine ureohydrol…
TRINITY_DN160427_c12_g1_i5	Arginine and proline metabolism	map00330	27	ec:2.6.1.13 - aminotransferase, ec:4.1.1.50 - decarboxylase, ec:1.4.3.3 - oxidase, ec:2.1.1.2 - N-methyltransferase, ec:1.2.1.41 - dehydrogenase, ec:4.1.3.16 - aldolase, ec:1.14.11.2 - dioxygenase, ec:2.5.1.16 - synthase, ec:2.5.1.22 - synthase, ec:1.2.1.19 - dehydrogenase, ec:4.1.1.17 - decarboxylase, ec:2.6.1.1 - transaminase, ec:1.2.1.3 - dehydrogenase (NAD+), ec:3.5.3.11 - agmatine ureohydrol…
TRINITY_DN149971_c0_g2_i5	Arginine and proline metabolism	map00330	27	ec:2.6.1.13 - aminotransferase, ec:4.1.1.50 - decarboxylase, ec:1.4.3.3 - oxidase, ec:2.1.1.2 - N-methyltransferase, ec:1.2.1.41 - dehydrogenase, ec:4.1.3.16 - aldolase, ec:1.14.11.2 - dioxygenase, ec:2.5.1.16 - synthase, ec:2.5.1.22 - synthase, ec:1.2.1.19 - dehydrogenase, ec:4.1.1.17 - decarboxylase, ec:2.6.1.1 - transaminase, ec:1.2.1.3 - dehydrogenase (NAD+), ec:3.5.3.11 - agmatine ureohydrol…
TRINITY_DN157800_c1_g1_i3	Arginine and proline metabolism	map00330	27	ec:2.6.1.13 - aminotransferase, ec:4.1.1.50 - decarboxylase, ec:1.4.3.3 - oxidase, ec:2.1.1.2 - N-methyltransferase, ec:1.2.1.41 - dehydrogenase, ec:4.1.3.16 - aldolase, ec:1.14.11.2 - dioxygenase, ec:2.5.1.16 - synthase, ec:2.5.1.22 - synthase, ec:1.2.1.19 - dehydrogenase, ec:4.1.1.17 - decarboxylase, ec:2.6.1.1 - transaminase, ec:1.2.1.3 - dehydrogenase (NAD+), ec:3.5.3.11 - agmatine ureohydrol…
TRINITY_DN157800_c1_g1_i4	Arginine and proline metabolism	map00330	27	ec:2.6.1.13 - aminotransferase, ec:4.1.1.50 - decarboxylase, ec:1.4.3.3 - oxidase, ec:2.1.1.2 - N-methyltransferase, ec:1.2.1.41 - dehydrogenase, ec:4.1.3.16 - aldolase, ec:1.14.11.2 - dioxygenase, ec:2.5.1.16 - synthase, ec:2.5.1.22 - synthase, ec:1.2.1.19 - dehydrogenase, ec:4.1.1.17 - decarboxylase, ec:2.6.1.1 - transaminase, ec:1.2.1.3 - dehydrogenase (NAD+), ec:3.5.3.11 - agmatine ureohydrol…
TRINITY_DN160950_c6_g1_i1	Arginine and proline metabolism	map00330	27	ec:2.6.1.13 - aminotransferase, ec:4.1.1.50 - decarboxylase, ec:1.4.3.3 - oxidase, ec:2.1.1.2 - N-methyltransferase, ec:1.2.1.41 - dehydrogenase, ec:4.1.3.16 - aldolase, ec:1.14.11.2 - dioxygenase, ec:2.5.1.16 - synthase, ec:2.5.1.22 - synthase, ec:1.2.1.19 - dehydrogenase, ec:4.1.1.17 - decarboxylase, ec:2.6.1.1 - transaminase, ec:1.2.1.3 - dehydrogenase (NAD+), ec:3.5.3.11 - agmatine ureohydrol…
TRINITY_DN162659_c1_g1_i4	Arginine and proline metabolism	map00330	27	ec:2.6.1.13 - aminotransferase, ec:4.1.1.50 - decarboxylase, ec:1.4.3.3 - oxidase, ec:2.1.1.2 - N-methyltransferase, ec:1.2.1.41 - dehydrogenase, ec:4.1.3.16 - aldolase, ec:1.14.11.2 - dioxygenase, ec:2.5.1.16 - synthase, ec:2.5.1.22 - synthase, ec:1.2.1.19 - dehydrogenase, ec:4.1.1.17 - decarboxylase, ec:2.6.1.1 - transaminase, ec:1.2.1.3 - dehydrogenase (NAD+), ec:3.5.3.11 - agmatine ureohydrol…
TRINITY_DN159754_c15_g2_i1	Arginine and proline metabolism, Glycine, serine and threonine metabolism	map00330, map00260	27, 29	ec:2.6.1.13 - aminotransferase, ec:4.1.1.50 - decarboxylase, ec:1.4.3.3 - oxidase, ec:2.1.1.2 - N-methyltransferase, ec:1.2.1.41 - dehydrogenase, ec:4.1.3.16 - aldolase, ec:1.14.11.2 - dioxygenase, ec:2.5.1.16 - synthase, ec:2.5.1.22 - synthase, ec:1.2.1.19 - dehydrogenase, ec:4.1.1.17 - decarboxylase, ec:2.6.1.1 - transaminase, ec:1.2.1.3 - dehydrogenase (NAD+), ec:3.5.3.11 - agmatine ureohydrol…
TRINITY_DN162708_c3_g3_i4	Arginine and proline metabolism, Glycine, serine and threonine metabolism	map00330, map00260	27, 29	ec:2.6.1.13 - aminotransferase, ec:4.1.1.50 - decarboxylase, ec:1.4.3.3 - oxidase, ec:2.1.1.2 - N-methyltransferase, ec:1.2.1.41 - dehydrogenase, ec:4.1.3.16 - aldolase, ec:1.14.11.2 - dioxygenase, ec:2.5.1.16 - synthase, ec:2.5.1.22 - synthase, ec:1.2.1.19 - dehydrogenase, ec:4.1.1.17 - decarboxylase, ec:2.6.1.1 - transaminase, ec:1.2.1.3 - dehydrogenase (NAD+), ec:3.5.3.11 - agmatine ureohydrol…
TRINITY_DN162708_c3_g3_i5	Arginine and proline metabolism, Glycine, serine and threonine metabolism	map00330, map00260	27, 29	ec:2.6.1.13 - aminotransferase, ec:4.1.1.50 - decarboxylase, ec:1.4.3.3 - oxidase, ec:2.1.1.2 - N-methyltransferase, ec:1.2.1.41 - dehydrogenase, ec:4.1.3.16 - aldolase, ec:1.14.11.2 - dioxygenase, ec:2.5.1.16 - synthase, ec:2.5.1.22 - synthase, ec:1.2.1.19 - dehydrogenase, ec:4.1.1.17 - decarboxylase, ec:2.6.1.1 - transaminase, ec:1.2.1.3 - dehydrogenase (NAD+), ec:3.5.3.11 - agmatine ureohydrol…
TRINITY_DN159754_c15_g1_i1	Arginine and proline metabolism, Glycine, serine and threonine metabolism	map00330, map00260	27, 29	ec:2.6.1.13 - aminotransferase, ec:4.1.1.50 - decarboxylase, ec:1.4.3.3 - oxidase, ec:2.1.1.2 - N-methyltransferase, ec:1.2.1.41 - dehydrogenase, ec:4.1.3.16 - aldolase, ec:1.14.11.2 - dioxygenase, ec:2.5.1.16 - synthase, ec:2.5.1.22 - synthase, ec:1.2.1.19 - dehydrogenase, ec:4.1.1.17 - decarboxylase, ec:2.6.1.1 - transaminase, ec:1.2.1.3 - dehydrogenase (NAD+), ec:3.5.3.11 - agmatine ureohydrol…
TRINITY_DN159754_c15_g1_i2	Arginine and proline metabolism, Glycine, serine and threonine metabolism	map00330, map00260	27, 29	ec:2.6.1.13 - aminotransferase, ec:4.1.1.50 - decarboxylase, ec:1.4.3.3 - oxidase, ec:2.1.1.2 - N-methyltransferase, ec:1.2.1.41 - dehydrogenase, ec:4.1.3.16 - aldolase, ec:1.14.11.2 - dioxygenase, ec:2.5.1.16 - synthase, ec:2.5.1.22 - synthase, ec:1.2.1.19 - dehydrogenase, ec:4.1.1.17 - decarboxylase, ec:2.6.1.1 - transaminase, ec:1.2.1.3 - dehydrogenase (NAD+), ec:3.5.3.11 - agmatine ureohydrol…
TRINITY_DN161665_c13_g1_i2	beta-Alanine metabolism, Arginine and proline metabolism	map00410, map00330	19, 27	ec:2.6.1.19 - transaminase, ec:3.5.2.2 - hydantoinase, ec:2.5.1.16 - synthase, ec:2.5.1.22 - synthase, ec:1.2.1.18 - dehydrogenase (acetylating), ec:1.2.1.19 - dehydrogenase, ec:4.1.1.15 - decarboxylase, ec:1.2.1.5 - dehydrogenase [NAD(P)+], ec:1.2.1.3 - dehydrogenase (NAD+), ec:1.3.1.2 - dehydrogenase (NADP+), ec:3.5.1.6 - N-carbamoyl-beta-alanine amidohydrolase, ec:6.3.2.11 - synthase, ec:4.1.1…
TRINITY_DN161665_c13_g1_i3	beta-Alanine metabolism, Arginine and proline metabolism	map00410, map00330	19, 27	ec:2.6.1.19 - transaminase, ec:3.5.2.2 - hydantoinase, ec:2.5.1.16 - synthase, ec:2.5.1.22 - synthase, ec:1.2.1.18 - dehydrogenase (acetylating), ec:1.2.1.19 - dehydrogenase, ec:4.1.1.15 - decarboxylase, ec:1.2.1.5 - dehydrogenase [NAD(P)+], ec:1.2.1.3 - dehydrogenase (NAD+), ec:1.3.1.2 - dehydrogenase (NADP+), ec:3.5.1.6 - N-carbamoyl-beta-alanine amidohydrolase, ec:6.3.2.11 - synthase, ec:4.1.1…
TRINITY_DN161665_c13_g1_i10	beta-Alanine metabolism, Arginine and proline metabolism	map00410, map00330	19, 27	ec:2.6.1.19 - transaminase, ec:3.5.2.2 - hydantoinase, ec:2.5.1.16 - synthase, ec:2.5.1.22 - synthase, ec:1.2.1.18 - dehydrogenase (acetylating), ec:1.2.1.19 - dehydrogenase, ec:4.1.1.15 - decarboxylase, ec:1.2.1.5 - dehydrogenase [NAD(P)+], ec:1.2.1.3 - dehydrogenase (NAD+), ec:1.3.1.2 - dehydrogenase (NADP+), ec:3.5.1.6 - N-carbamoyl-beta-alanine amidohydrolase, ec:6.3.2.11 - synthase, ec:4.1.1…
TRINITY_DN167966_c9_g1_i3	beta-Alanine metabolism, Arginine and proline metabolism	map00410, map00330	19, 27	ec:2.6.1.19 - transaminase, ec:3.5.2.2 - hydantoinase, ec:2.5.1.16 - synthase, ec:2.5.1.22 - synthase, ec:1.2.1.18 - dehydrogenase (acetylating), ec:1.2.1.19 - dehydrogenase, ec:4.1.1.15 - decarboxylase, ec:1.2.1.5 - dehydrogenase [NAD(P)+], ec:1.2.1.3 - dehydrogenase (NAD+), ec:1.3.1.2 - dehydrogenase (NADP+), ec:3.5.1.6 - N-carbamoyl-beta-alanine amidohydrolase, ec:6.3.2.11 - synthase, ec:4.1.1…
TRINITY_DN167966_c9_g1_i1	beta-Alanine metabolism, Arginine and proline metabolism	map00410, map00330	19, 27	ec:2.6.1.19 - transaminase, ec:3.5.2.2 - hydantoinase, ec:2.5.1.16 - synthase, ec:2.5.1.22 - synthase, ec:1.2.1.18 - dehydrogenase (acetylating), ec:1.2.1.19 - dehydrogenase, ec:4.1.1.15 - decarboxylase, ec:1.2.1.5 - dehydrogenase [NAD(P)+], ec:1.2.1.3 - dehydrogenase (NAD+), ec:1.3.1.2 - dehydrogenase (NADP+), ec:3.5.1.6 - N-carbamoyl-beta-alanine amidohydrolase, ec:6.3.2.11 - synthase, ec:4.1.1…
TRINITY_DN158596_c1_g2_i15	beta-Alanine metabolism, Arginine and proline metabolism	map00410, map00330	19, 27	ec:2.6.1.19 - transaminase, ec:3.5.2.2 - hydantoinase, ec:2.5.1.16 - synthase, ec:2.5.1.22 - synthase, ec:1.2.1.18 - dehydrogenase (acetylating), ec:1.2.1.19 - dehydrogenase, ec:4.1.1.15 - decarboxylase, ec:1.2.1.5 - dehydrogenase [NAD(P)+], ec:1.2.1.3 - dehydrogenase (NAD+), ec:1.3.1.2 - dehydrogenase (NADP+), ec:3.5.1.6 - N-carbamoyl-beta-alanine amidohydrolase, ec:6.3.2.11 - synthase, ec:4.1.1…
TRINITY_DN158596_c1_g2_i13	beta-Alanine metabolism, Arginine and proline metabolism	map00410, map00330	19, 27	ec:2.6.1.19 - transaminase, ec:3.5.2.2 - hydantoinase, ec:2.5.1.16 - synthase, ec:2.5.1.22 - synthase, ec:1.2.1.18 - dehydrogenase (acetylating), ec:1.2.1.19 - dehydrogenase, ec:4.1.1.15 - decarboxylase, ec:1.2.1.5 - dehydrogenase [NAD(P)+], ec:1.2.1.3 - dehydrogenase (NAD+), ec:1.3.1.2 - dehydrogenase (NADP+), ec:3.5.1.6 - N-carbamoyl-beta-alanine amidohydrolase, ec:6.3.2.11 - synthase, ec:4.1.1…
TRINITY_DN158596_c1_g2_i5	beta-Alanine metabolism, Arginine and proline metabolism	map00410, map00330	19, 27	ec:2.6.1.19 - transaminase, ec:3.5.2.2 - hydantoinase, ec:2.5.1.16 - synthase, ec:2.5.1.22 - synthase, ec:1.2.1.18 - dehydrogenase (acetylating), ec:1.2.1.19 - dehydrogenase, ec:4.1.1.15 - decarboxylase, ec:1.2.1.5 - dehydrogenase [NAD(P)+], ec:1.2.1.3 - dehydrogenase (NAD+), ec:1.3.1.2 - dehydrogenase (NADP+), ec:3.5.1.6 - N-carbamoyl-beta-alanine amidohydrolase, ec:6.3.2.11 - synthase, ec:4.1.1…
TRINITY_DN158596_c1_g2_i7	beta-Alanine metabolism, Arginine and proline metabolism	map00410, map00330	19, 27	ec:2.6.1.19 - transaminase, ec:3.5.2.2 - hydantoinase, ec:2.5.1.16 - synthase, ec:2.5.1.22 - synthase, ec:1.2.1.18 - dehydrogenase (acetylating), ec:1.2.1.19 - dehydrogenase, ec:4.1.1.15 - decarboxylase, ec:1.2.1.5 - dehydrogenase [NAD(P)+], ec:1.2.1.3 - dehydrogenase (NAD+), ec:1.3.1.2 - dehydrogenase (NADP+), ec:3.5.1.6 - N-carbamoyl-beta-alanine amidohydrolase, ec:6.3.2.11 - synthase, ec:4.1.1…
TRINITY_DN159686_c13_g1_i3	beta-Alanine metabolism, Butanoate metabolism, Alanine, aspartate and glutamate metabolism, Glyoxylate and dicarboxylate metabolism, Taurine and hypotaurine metabolism, Nitrogen metabolism, Arginine biosynthesis	map00410, map00650, map00250, map00630, map00430, map00910, map00220	19, 16, 26, 19, 4, 8, 13	ec:2.6.1.19 - transaminase, ec:3.5.2.2 - hydantoinase, ec:2.5.1.16 - synthase, ec:2.5.1.22 - synthase, ec:1.2.1.18 - dehydrogenase (acetylating), ec:1.2.1.19 - dehydrogenase, ec:4.1.1.15 - decarboxylase, ec:1.2.1.5 - dehydrogenase [NAD(P)+], ec:1.2.1.3 - dehydrogenase (NAD+), ec:1.3.1.2 - dehydrogenase (NADP+), ec:3.5.1.6 - N-carbamoyl-beta-alanine amidohydrolase, ec:6.3.2.11 - synthase, ec:4.1.1…
TRINITY_DN159686_c13_g1_i2	beta-Alanine metabolism, Butanoate metabolism, Alanine, aspartate and glutamate metabolism, Glyoxylate and dicarboxylate metabolism, Taurine and hypotaurine metabolism, Nitrogen metabolism, Arginine biosynthesis	map00410, map00650, map00250, map00630, map00430, map00910, map00220	19, 16, 26, 19, 4, 8, 13	ec:2.6.1.19 - transaminase, ec:3.5.2.2 - hydantoinase, ec:2.5.1.16 - synthase, ec:2.5.1.22 - synthase, ec:1.2.1.18 - dehydrogenase (acetylating), ec:1.2.1.19 - dehydrogenase, ec:4.1.1.15 - decarboxylase, ec:1.2.1.5 - dehydrogenase [NAD(P)+], ec:1.2.1.3 - dehydrogenase (NAD+), ec:1.3.1.2 - dehydrogenase (NADP+), ec:3.5.1.6 - N-carbamoyl-beta-alanine amidohydrolase, ec:6.3.2.11 - synthase, ec:4.1.1…
TRINITY_DN159686_c13_g1_i1	beta-Alanine metabolism, Butanoate metabolism, Alanine, aspartate and glutamate metabolism, Glyoxylate and dicarboxylate metabolism, Taurine and hypotaurine metabolism, Nitrogen metabolism, Arginine biosynthesis	map00410, map00650, map00250, map00630, map00430, map00910, map00220	19, 16, 26, 19, 4, 8, 13	ec:2.6.1.19 - transaminase, ec:3.5.2.2 - hydantoinase, ec:2.5.1.16 - synthase, ec:2.5.1.22 - synthase, ec:1.2.1.18 - dehydrogenase (acetylating), ec:1.2.1.19 - dehydrogenase, ec:4.1.1.15 - decarboxylase, ec:1.2.1.5 - dehydrogenase [NAD(P)+], ec:1.2.1.3 - dehydrogenase (NAD+), ec:1.3.1.2 - dehydrogenase (NADP+), ec:3.5.1.6 - N-carbamoyl-beta-alanine amidohydrolase, ec:6.3.2.11 - synthase, ec:4.1.1…
TRINITY_DN162386_c6_g2_i1	beta-Alanine metabolism, Cysteine and methionine metabolism, Arginine and proline metabolism, Glutathione metabolism	map00410, map00270, map00330, map00480	19, 29, 27, 22	ec:2.6.1.19 - transaminase, ec:3.5.2.2 - hydantoinase, ec:2.5.1.16 - synthase, ec:2.5.1.22 - synthase, ec:1.2.1.18 - dehydrogenase (acetylating), ec:1.2.1.19 - dehydrogenase, ec:4.1.1.15 - decarboxylase, ec:1.2.1.5 - dehydrogenase [NAD(P)+], ec:1.2.1.3 - dehydrogenase (NAD+), ec:1.3.1.2 - dehydrogenase (NADP+), ec:3.5.1.6 - N-carbamoyl-beta-alanine amidohydrolase, ec:6.3.2.11 - synthase, ec:4.1.1…
TRINITY_DN159686_c15_g1_i1	beta-Alanine metabolism, Cysteine and methionine metabolism, Arginine and proline metabolism, Glutathione metabolism	map00410, map00270, map00330, map00480	19, 29, 27, 22	ec:2.6.1.19 - transaminase, ec:3.5.2.2 - hydantoinase, ec:2.5.1.16 - synthase, ec:2.5.1.22 - synthase, ec:1.2.1.18 - dehydrogenase (acetylating), ec:1.2.1.19 - dehydrogenase, ec:4.1.1.15 - decarboxylase, ec:1.2.1.5 - dehydrogenase [NAD(P)+], ec:1.2.1.3 - dehydrogenase (NAD+), ec:1.3.1.2 - dehydrogenase (NADP+), ec:3.5.1.6 - N-carbamoyl-beta-alanine amidohydrolase, ec:6.3.2.11 - synthase, ec:4.1.1…
CUFF.105581.1	beta-Alanine metabolism, Histidine metabolism, Arginine and proline metabolism	map00410, map00340, map00330	19, 16, 27	ec:2.6.1.19 - transaminase, ec:3.5.2.2 - hydantoinase, ec:2.5.1.16 - synthase, ec:2.5.1.22 - synthase, ec:1.2.1.18 - dehydrogenase (acetylating), ec:1.2.1.19 - dehydrogenase, ec:4.1.1.15 - decarboxylase, ec:1.2.1.5 - dehydrogenase [NAD(P)+], ec:1.2.1.3 - dehydrogenase (NAD+), ec:1.3.1.2 - dehydrogenase (NADP+), ec:3.5.1.6 - N-carbamoyl-beta-alanine amidohydrolase, ec:6.3.2.11 - synthase, ec:4.1.1…
TRINITY_DN159863_c7_g1_i1	Betalain biosynthesis, Indole alkaloid biosynthesis, Phenylalanine metabolism, Isoquinoline alkaloid biosynthesis, Tyrosine metabolism, Histidine metabolism, Tryptophan metabolism	map00965, map00901, map00360, map00950, map00350, map00340, map00380	2, 2, 14, 6, 19, 16, 24	ec:2.1.1.6 - O-methyltransferase, ec:4.1.1.28 - decarboxylase, ec:4.1.1.28 - decarboxylase, ec:4.3.3.2 - synthase, ec:1.4.3.2 - oxidase, ec:4.1.1.28 - decarboxylase, ec:2.6.1.57 - transaminase, ec:2.6.1.5 - transaminase, ec:2.6.1.9 - transaminase, ec:2.6.1.1 - transaminase, ec:1.2.1.5 - dehydrogenase [NAD(P)+], ec:1.14.16.1 - 4-monooxygenase, ec:3.5.1.4 - acylamidase, ec:1.13.11.27 - dioxygenase,…
TRINITY_DN159863_c7_g2_i1	Betalain biosynthesis, Indole alkaloid biosynthesis, Phenylalanine metabolism, Isoquinoline alkaloid biosynthesis, Tyrosine metabolism, Histidine metabolism, Tryptophan metabolism	map00965, map00901, map00360, map00950, map00350, map00340, map00380	2, 2, 14, 6, 19, 16, 24	ec:2.1.1.6 - O-methyltransferase, ec:4.1.1.28 - decarboxylase, ec:4.1.1.28 - decarboxylase, ec:4.3.3.2 - synthase, ec:1.4.3.2 - oxidase, ec:4.1.1.28 - decarboxylase, ec:2.6.1.57 - transaminase, ec:2.6.1.5 - transaminase, ec:2.6.1.9 - transaminase, ec:2.6.1.1 - transaminase, ec:1.2.1.5 - dehydrogenase [NAD(P)+], ec:1.14.16.1 - 4-monooxygenase, ec:3.5.1.4 - acylamidase, ec:1.13.11.27 - dioxygenase,…
TRINITY_DN164802_c1_g1_i3	Betalain biosynthesis, Steroid hormone biosynthesis, Tyrosine metabolism	map00965, map00140, map00350	2, 17, 19	ec:2.1.1.6 - O-methyltransferase, ec:4.1.1.28 - decarboxylase, ec:2.1.1.6 - O-methyltransferase, ec:1.1.1.145 - dehydrogenase, ec:1.1.1.146 - dehydrogenase, ec:1.14.14.1 - monooxygenase, ec:5.3.3.1 - Delta-isomerase, ec:1.3.1.22 - 4-dehydrogenase (NADP+), ec:1.3.1.3 - 5beta-reductase, ec:2.4.1.17 - 1-naphthol glucuronyltransferase, ec:1.1.1.239 - dehydrogenase (NAD+), ec:1.14.15.6 - monooxygenase…
TRINITY_DN164802_c1_g1_i6	Betalain biosynthesis, Steroid hormone biosynthesis, Tyrosine metabolism	map00965, map00140, map00350	2, 17, 19	ec:2.1.1.6 - O-methyltransferase, ec:4.1.1.28 - decarboxylase, ec:2.1.1.6 - O-methyltransferase, ec:1.1.1.145 - dehydrogenase, ec:1.1.1.146 - dehydrogenase, ec:1.14.14.1 - monooxygenase, ec:5.3.3.1 - Delta-isomerase, ec:1.3.1.22 - 4-dehydrogenase (NADP+), ec:1.3.1.3 - 5beta-reductase, ec:2.4.1.17 - 1-naphthol glucuronyltransferase, ec:1.1.1.239 - dehydrogenase (NAD+), ec:1.14.15.6 - monooxygenase…
CUFF.192320.1	Betalain biosynthesis, Steroid hormone biosynthesis, Tyrosine metabolism	map00965, map00140, map00350	2, 17, 19	ec:2.1.1.6 - O-methyltransferase, ec:4.1.1.28 - decarboxylase, ec:2.1.1.6 - O-methyltransferase, ec:1.1.1.145 - dehydrogenase, ec:1.1.1.146 - dehydrogenase, ec:1.14.14.1 - monooxygenase, ec:5.3.3.1 - Delta-isomerase, ec:1.3.1.22 - 4-dehydrogenase (NADP+), ec:1.3.1.3 - 5beta-reductase, ec:2.4.1.17 - 1-naphthol glucuronyltransferase, ec:1.1.1.239 - dehydrogenase (NAD+), ec:1.14.15.6 - monooxygenase…
TRINITY_DN156381_c1_g1_i4	Biosynthesis of antibiotics, Alanine, aspartate and glutamate metabolism, Arginine biosynthesis	map01130, map00250, map00220	128, 26, 13	ec:2.6.1.13 - aminotransferase, ec:6.3.3.1 - cyclo-ligase, ec:6.4.1.2 - carboxylase, ec:2.6.1.16 - transaminase (isomerizing), ec:6.4.1.3 - carboxylase, ec:2.7.4.6 - kinase, ec:2.7.4.3 - kinase, ec:2.7.4.2 - kinase, ec:4.1.1.33 - decarboxylase, ec:1.3.5.1 - dehydrogenase, ec:1.4.3.3 - oxidase, ec:4.1.1.32 - carboxykinase (GTP), ec:1.2.7.1 - synthase, ec:2.6.1.52 - transaminase, ec:2.6.1.57 - tran…
TRINITY_DN156381_c1_g1_i5	Biosynthesis of antibiotics, Alanine, aspartate and glutamate metabolism, Arginine biosynthesis	map01130, map00250, map00220	128, 26, 13	ec:2.6.1.13 - aminotransferase, ec:6.3.3.1 - cyclo-ligase, ec:6.4.1.2 - carboxylase, ec:2.6.1.16 - transaminase (isomerizing), ec:6.4.1.3 - carboxylase, ec:2.7.4.6 - kinase, ec:2.7.4.3 - kinase, ec:2.7.4.2 - kinase, ec:4.1.1.33 - decarboxylase, ec:1.3.5.1 - dehydrogenase, ec:1.4.3.3 - oxidase, ec:4.1.1.32 - carboxykinase (GTP), ec:1.2.7.1 - synthase, ec:2.6.1.52 - transaminase, ec:2.6.1.57 - tran…
TRINITY_DN156381_c1_g1_i2	Biosynthesis of antibiotics, Alanine, aspartate and glutamate metabolism, Arginine biosynthesis	map01130, map00250, map00220	128, 26, 13	ec:2.6.1.13 - aminotransferase, ec:6.3.3.1 - cyclo-ligase, ec:6.4.1.2 - carboxylase, ec:2.6.1.16 - transaminase (isomerizing), ec:6.4.1.3 - carboxylase, ec:2.7.4.6 - kinase, ec:2.7.4.3 - kinase, ec:2.7.4.2 - kinase, ec:4.1.1.33 - decarboxylase, ec:1.3.5.1 - dehydrogenase, ec:1.4.3.3 - oxidase, ec:4.1.1.32 - carboxykinase (GTP), ec:1.2.7.1 - synthase, ec:2.6.1.52 - transaminase, ec:2.6.1.57 - tran…
TRINITY_DN156381_c1_g1_i3	Biosynthesis of antibiotics, Alanine, aspartate and glutamate metabolism, Arginine biosynthesis	map01130, map00250, map00220	128, 26, 13	ec:2.6.1.13 - aminotransferase, ec:6.3.3.1 - cyclo-ligase, ec:6.4.1.2 - carboxylase, ec:2.6.1.16 - transaminase (isomerizing), ec:6.4.1.3 - carboxylase, ec:2.7.4.6 - kinase, ec:2.7.4.3 - kinase, ec:2.7.4.2 - kinase, ec:4.1.1.33 - decarboxylase, ec:1.3.5.1 - dehydrogenase, ec:1.4.3.3 - oxidase, ec:4.1.1.32 - carboxykinase (GTP), ec:1.2.7.1 - synthase, ec:2.6.1.52 - transaminase, ec:2.6.1.57 - tran…
TRINITY_DN156381_c1_g1_i1	Biosynthesis of antibiotics, Alanine, aspartate and glutamate metabolism, Arginine biosynthesis	map01130, map00250, map00220	128, 26, 13	ec:2.6.1.13 - aminotransferase, ec:6.3.3.1 - cyclo-ligase, ec:6.4.1.2 - carboxylase, ec:2.6.1.16 - transaminase (isomerizing), ec:6.4.1.3 - carboxylase, ec:2.7.4.6 - kinase, ec:2.7.4.3 - kinase, ec:2.7.4.2 - kinase, ec:4.1.1.33 - decarboxylase, ec:1.3.5.1 - dehydrogenase, ec:1.4.3.3 - oxidase, ec:4.1.1.32 - carboxykinase (GTP), ec:1.2.7.1 - synthase, ec:2.6.1.52 - transaminase, ec:2.6.1.57 - tran…
TRINITY_DN156381_c1_g1_i6	Biosynthesis of antibiotics, Alanine, aspartate and glutamate metabolism, Arginine biosynthesis	map01130, map00250, map00220	128, 26, 13	ec:2.6.1.13 - aminotransferase, ec:6.3.3.1 - cyclo-ligase, ec:6.4.1.2 - carboxylase, ec:2.6.1.16 - transaminase (isomerizing), ec:6.4.1.3 - carboxylase, ec:2.7.4.6 - kinase, ec:2.7.4.3 - kinase, ec:2.7.4.2 - kinase, ec:4.1.1.33 - decarboxylase, ec:1.3.5.1 - dehydrogenase, ec:1.4.3.3 - oxidase, ec:4.1.1.32 - carboxykinase (GTP), ec:1.2.7.1 - synthase, ec:2.6.1.52 - transaminase, ec:2.6.1.57 - tran…
TRINITY_DN159949_c9_g4_i1	Biosynthesis of antibiotics, Alanine, aspartate and glutamate metabolism, Arginine biosynthesis	map01130, map00250, map00220	128, 26, 13	ec:2.6.1.13 - aminotransferase, ec:6.3.3.1 - cyclo-ligase, ec:6.4.1.2 - carboxylase, ec:2.6.1.16 - transaminase (isomerizing), ec:6.4.1.3 - carboxylase, ec:2.7.4.6 - kinase, ec:2.7.4.3 - kinase, ec:2.7.4.2 - kinase, ec:4.1.1.33 - decarboxylase, ec:1.3.5.1 - dehydrogenase, ec:1.4.3.3 - oxidase, ec:4.1.1.32 - carboxykinase (GTP), ec:1.2.7.1 - synthase, ec:2.6.1.52 - transaminase, ec:2.6.1.57 - tran…
TRINITY_DN37833_c0_g1_i1	Biosynthesis of antibiotics, Alanine, aspartate and glutamate metabolism, Arginine biosynthesis	map01130, map00250, map00220	128, 26, 13	ec:2.6.1.13 - aminotransferase, ec:6.3.3.1 - cyclo-ligase, ec:6.4.1.2 - carboxylase, ec:2.6.1.16 - transaminase (isomerizing), ec:6.4.1.3 - carboxylase, ec:2.7.4.6 - kinase, ec:2.7.4.3 - kinase, ec:2.7.4.2 - kinase, ec:4.1.1.33 - decarboxylase, ec:1.3.5.1 - dehydrogenase, ec:1.4.3.3 - oxidase, ec:4.1.1.32 - carboxykinase (GTP), ec:1.2.7.1 - synthase, ec:2.6.1.52 - transaminase, ec:2.6.1.57 - tran…
TRINITY_DN159949_c9_g2_i3	Biosynthesis of antibiotics, Alanine, aspartate and glutamate metabolism, Arginine biosynthesis	map01130, map00250, map00220	128, 26, 13	ec:2.6.1.13 - aminotransferase, ec:6.3.3.1 - cyclo-ligase, ec:6.4.1.2 - carboxylase, ec:2.6.1.16 - transaminase (isomerizing), ec:6.4.1.3 - carboxylase, ec:2.7.4.6 - kinase, ec:2.7.4.3 - kinase, ec:2.7.4.2 - kinase, ec:4.1.1.33 - decarboxylase, ec:1.3.5.1 - dehydrogenase, ec:1.4.3.3 - oxidase, ec:4.1.1.32 - carboxykinase (GTP), ec:1.2.7.1 - synthase, ec:2.6.1.52 - transaminase, ec:2.6.1.57 - tran…
TRINITY_DN164646_c4_g2_i1	Biosynthesis of antibiotics, Arginine and proline metabolism	map01130, map00330	128, 27	ec:2.6.1.13 - aminotransferase, ec:6.3.3.1 - cyclo-ligase, ec:6.4.1.2 - carboxylase, ec:2.6.1.16 - transaminase (isomerizing), ec:6.4.1.3 - carboxylase, ec:2.7.4.6 - kinase, ec:2.7.4.3 - kinase, ec:2.7.4.2 - kinase, ec:4.1.1.33 - decarboxylase, ec:1.3.5.1 - dehydrogenase, ec:1.4.3.3 - oxidase, ec:4.1.1.32 - carboxykinase (GTP), ec:1.2.7.1 - synthase, ec:2.6.1.52 - transaminase, ec:2.6.1.57 - tran…
TRINITY_DN164646_c4_g2_i2	Biosynthesis of antibiotics, Arginine and proline metabolism	map01130, map00330	128, 27	ec:2.6.1.13 - aminotransferase, ec:6.3.3.1 - cyclo-ligase, ec:6.4.1.2 - carboxylase, ec:2.6.1.16 - transaminase (isomerizing), ec:6.4.1.3 - carboxylase, ec:2.7.4.6 - kinase, ec:2.7.4.3 - kinase, ec:2.7.4.2 - kinase, ec:4.1.1.33 - decarboxylase, ec:1.3.5.1 - dehydrogenase, ec:1.4.3.3 - oxidase, ec:4.1.1.32 - carboxykinase (GTP), ec:1.2.7.1 - synthase, ec:2.6.1.52 - transaminase, ec:2.6.1.57 - tran…
TRINITY_DN164646_c2_g1_i1	Biosynthesis of antibiotics, Arginine and proline metabolism	map01130, map00330	128, 27	ec:2.6.1.13 - aminotransferase, ec:6.3.3.1 - cyclo-ligase, ec:6.4.1.2 - carboxylase, ec:2.6.1.16 - transaminase (isomerizing), ec:6.4.1.3 - carboxylase, ec:2.7.4.6 - kinase, ec:2.7.4.3 - kinase, ec:2.7.4.2 - kinase, ec:4.1.1.33 - decarboxylase, ec:1.3.5.1 - dehydrogenase, ec:1.4.3.3 - oxidase, ec:4.1.1.32 - carboxykinase (GTP), ec:1.2.7.1 - synthase, ec:2.6.1.52 - transaminase, ec:2.6.1.57 - tran…
TRINITY_DN164889_c4_g2_i1	Biosynthesis of antibiotics, Arginine and proline metabolism	map01130, map00330	128, 27	ec:2.6.1.13 - aminotransferase, ec:6.3.3.1 - cyclo-ligase, ec:6.4.1.2 - carboxylase, ec:2.6.1.16 - transaminase (isomerizing), ec:6.4.1.3 - carboxylase, ec:2.7.4.6 - kinase, ec:2.7.4.3 - kinase, ec:2.7.4.2 - kinase, ec:4.1.1.33 - decarboxylase, ec:1.3.5.1 - dehydrogenase, ec:1.4.3.3 - oxidase, ec:4.1.1.32 - carboxykinase (GTP), ec:1.2.7.1 - synthase, ec:2.6.1.52 - transaminase, ec:2.6.1.57 - tran…
TRINITY_DN164889_c4_g2_i2	Biosynthesis of antibiotics, Arginine and proline metabolism	map01130, map00330	128, 27	ec:2.6.1.13 - aminotransferase, ec:6.3.3.1 - cyclo-ligase, ec:6.4.1.2 - carboxylase, ec:2.6.1.16 - transaminase (isomerizing), ec:6.4.1.3 - carboxylase, ec:2.7.4.6 - kinase, ec:2.7.4.3 - kinase, ec:2.7.4.2 - kinase, ec:4.1.1.33 - decarboxylase, ec:1.3.5.1 - dehydrogenase, ec:1.4.3.3 - oxidase, ec:4.1.1.32 - carboxykinase (GTP), ec:1.2.7.1 - synthase, ec:2.6.1.52 - transaminase, ec:2.6.1.57 - tran…
TRINITY_DN164889_c4_g2_i3	Biosynthesis of antibiotics, Arginine and proline metabolism	map01130, map00330	128, 27	ec:2.6.1.13 - aminotransferase, ec:6.3.3.1 - cyclo-ligase, ec:6.4.1.2 - carboxylase, ec:2.6.1.16 - transaminase (isomerizing), ec:6.4.1.3 - carboxylase, ec:2.7.4.6 - kinase, ec:2.7.4.3 - kinase, ec:2.7.4.2 - kinase, ec:4.1.1.33 - decarboxylase, ec:1.3.5.1 - dehydrogenase, ec:1.4.3.3 - oxidase, ec:4.1.1.32 - carboxykinase (GTP), ec:1.2.7.1 - synthase, ec:2.6.1.52 - transaminase, ec:2.6.1.57 - tran…
TRINITY_DN157686_c2_g1_i3	Biosynthesis of antibiotics, Arginine and proline metabolism	map01130, map00330	128, 27	ec:2.6.1.13 - aminotransferase, ec:6.3.3.1 - cyclo-ligase, ec:6.4.1.2 - carboxylase, ec:2.6.1.16 - transaminase (isomerizing), ec:6.4.1.3 - carboxylase, ec:2.7.4.6 - kinase, ec:2.7.4.3 - kinase, ec:2.7.4.2 - kinase, ec:4.1.1.33 - decarboxylase, ec:1.3.5.1 - dehydrogenase, ec:1.4.3.3 - oxidase, ec:4.1.1.32 - carboxykinase (GTP), ec:1.2.7.1 - synthase, ec:2.6.1.52 - transaminase, ec:2.6.1.57 - tran…
TRINITY_DN157686_c2_g1_i2	Biosynthesis of antibiotics, Arginine and proline metabolism	map01130, map00330	128, 27	ec:2.6.1.13 - aminotransferase, ec:6.3.3.1 - cyclo-ligase, ec:6.4.1.2 - carboxylase, ec:2.6.1.16 - transaminase (isomerizing), ec:6.4.1.3 - carboxylase, ec:2.7.4.6 - kinase, ec:2.7.4.3 - kinase, ec:2.7.4.2 - kinase, ec:4.1.1.33 - decarboxylase, ec:1.3.5.1 - dehydrogenase, ec:1.4.3.3 - oxidase, ec:4.1.1.32 - carboxykinase (GTP), ec:1.2.7.1 - synthase, ec:2.6.1.52 - transaminase, ec:2.6.1.57 - tran…
TRINITY_DN157686_c2_g1_i1	Biosynthesis of antibiotics, Arginine and proline metabolism	map01130, map00330	128, 27	ec:2.6.1.13 - aminotransferase, ec:6.3.3.1 - cyclo-ligase, ec:6.4.1.2 - carboxylase, ec:2.6.1.16 - transaminase (isomerizing), ec:6.4.1.3 - carboxylase, ec:2.7.4.6 - kinase, ec:2.7.4.3 - kinase, ec:2.7.4.2 - kinase, ec:4.1.1.33 - decarboxylase, ec:1.3.5.1 - dehydrogenase, ec:1.4.3.3 - oxidase, ec:4.1.1.32 - carboxykinase (GTP), ec:1.2.7.1 - synthase, ec:2.6.1.52 - transaminase, ec:2.6.1.57 - tran…
TRINITY_DN157686_c2_g1_i6	Biosynthesis of antibiotics, Arginine and proline metabolism	map01130, map00330	128, 27	ec:2.6.1.13 - aminotransferase, ec:6.3.3.1 - cyclo-ligase, ec:6.4.1.2 - carboxylase, ec:2.6.1.16 - transaminase (isomerizing), ec:6.4.1.3 - carboxylase, ec:2.7.4.6 - kinase, ec:2.7.4.3 - kinase, ec:2.7.4.2 - kinase, ec:4.1.1.33 - decarboxylase, ec:1.3.5.1 - dehydrogenase, ec:1.4.3.3 - oxidase, ec:4.1.1.32 - carboxykinase (GTP), ec:1.2.7.1 - synthase, ec:2.6.1.52 - transaminase, ec:2.6.1.57 - tran…
TRINITY_DN157686_c2_g1_i5	Biosynthesis of antibiotics, Arginine and proline metabolism	map01130, map00330	128, 27	ec:2.6.1.13 - aminotransferase, ec:6.3.3.1 - cyclo-ligase, ec:6.4.1.2 - carboxylase, ec:2.6.1.16 - transaminase (isomerizing), ec:6.4.1.3 - carboxylase, ec:2.7.4.6 - kinase, ec:2.7.4.3 - kinase, ec:2.7.4.2 - kinase, ec:4.1.1.33 - decarboxylase, ec:1.3.5.1 - dehydrogenase, ec:1.4.3.3 - oxidase, ec:4.1.1.32 - carboxykinase (GTP), ec:1.2.7.1 - synthase, ec:2.6.1.52 - transaminase, ec:2.6.1.57 - tran…
TRINITY_DN157686_c2_g1_i4	Biosynthesis of antibiotics, Arginine and proline metabolism	map01130, map00330	128, 27	ec:2.6.1.13 - aminotransferase, ec:6.3.3.1 - cyclo-ligase, ec:6.4.1.2 - carboxylase, ec:2.6.1.16 - transaminase (isomerizing), ec:6.4.1.3 - carboxylase, ec:2.7.4.6 - kinase, ec:2.7.4.3 - kinase, ec:2.7.4.2 - kinase, ec:4.1.1.33 - decarboxylase, ec:1.3.5.1 - dehydrogenase, ec:1.4.3.3 - oxidase, ec:4.1.1.32 - carboxykinase (GTP), ec:1.2.7.1 - synthase, ec:2.6.1.52 - transaminase, ec:2.6.1.57 - tran…
TRINITY_DN164889_c2_g1_i2	Biosynthesis of antibiotics, Arginine and proline metabolism	map01130, map00330	128, 27	ec:2.6.1.13 - aminotransferase, ec:6.3.3.1 - cyclo-ligase, ec:6.4.1.2 - carboxylase, ec:2.6.1.16 - transaminase (isomerizing), ec:6.4.1.3 - carboxylase, ec:2.7.4.6 - kinase, ec:2.7.4.3 - kinase, ec:2.7.4.2 - kinase, ec:4.1.1.33 - decarboxylase, ec:1.3.5.1 - dehydrogenase, ec:1.4.3.3 - oxidase, ec:4.1.1.32 - carboxykinase (GTP), ec:1.2.7.1 - synthase, ec:2.6.1.52 - transaminase, ec:2.6.1.57 - tran…
TRINITY_DN164889_c2_g1_i6	Biosynthesis of antibiotics, Arginine and proline metabolism	map01130, map00330	128, 27	ec:2.6.1.13 - aminotransferase, ec:6.3.3.1 - cyclo-ligase, ec:6.4.1.2 - carboxylase, ec:2.6.1.16 - transaminase (isomerizing), ec:6.4.1.3 - carboxylase, ec:2.7.4.6 - kinase, ec:2.7.4.3 - kinase, ec:2.7.4.2 - kinase, ec:4.1.1.33 - decarboxylase, ec:1.3.5.1 - dehydrogenase, ec:1.4.3.3 - oxidase, ec:4.1.1.32 - carboxykinase (GTP), ec:1.2.7.1 - synthase, ec:2.6.1.52 - transaminase, ec:2.6.1.57 - tran…
TRINITY_DN158582_c0_g1_i2	Biosynthesis of antibiotics, Arginine and proline metabolism	map01130, map00330	128, 27	ec:2.6.1.13 - aminotransferase, ec:6.3.3.1 - cyclo-ligase, ec:6.4.1.2 - carboxylase, ec:2.6.1.16 - transaminase (isomerizing), ec:6.4.1.3 - carboxylase, ec:2.7.4.6 - kinase, ec:2.7.4.3 - kinase, ec:2.7.4.2 - kinase, ec:4.1.1.33 - decarboxylase, ec:1.3.5.1 - dehydrogenase, ec:1.4.3.3 - oxidase, ec:4.1.1.32 - carboxykinase (GTP), ec:1.2.7.1 - synthase, ec:2.6.1.52 - transaminase, ec:2.6.1.57 - tran…
TRINITY_DN158582_c0_g1_i3	Biosynthesis of antibiotics, Arginine and proline metabolism	map01130, map00330	128, 27	ec:2.6.1.13 - aminotransferase, ec:6.3.3.1 - cyclo-ligase, ec:6.4.1.2 - carboxylase, ec:2.6.1.16 - transaminase (isomerizing), ec:6.4.1.3 - carboxylase, ec:2.7.4.6 - kinase, ec:2.7.4.3 - kinase, ec:2.7.4.2 - kinase, ec:4.1.1.33 - decarboxylase, ec:1.3.5.1 - dehydrogenase, ec:1.4.3.3 - oxidase, ec:4.1.1.32 - carboxykinase (GTP), ec:1.2.7.1 - synthase, ec:2.6.1.52 - transaminase, ec:2.6.1.57 - tran…
TRINITY_DN158582_c0_g1_i1	Biosynthesis of antibiotics, Arginine and proline metabolism	map01130, map00330	128, 27	ec:2.6.1.13 - aminotransferase, ec:6.3.3.1 - cyclo-ligase, ec:6.4.1.2 - carboxylase, ec:2.6.1.16 - transaminase (isomerizing), ec:6.4.1.3 - carboxylase, ec:2.7.4.6 - kinase, ec:2.7.4.3 - kinase, ec:2.7.4.2 - kinase, ec:4.1.1.33 - decarboxylase, ec:1.3.5.1 - dehydrogenase, ec:1.4.3.3 - oxidase, ec:4.1.1.32 - carboxykinase (GTP), ec:1.2.7.1 - synthase, ec:2.6.1.52 - transaminase, ec:2.6.1.57 - tran…
TRINITY_DN158582_c0_g1_i6	Biosynthesis of antibiotics, Arginine and proline metabolism	map01130, map00330	128, 27	ec:2.6.1.13 - aminotransferase, ec:6.3.3.1 - cyclo-ligase, ec:6.4.1.2 - carboxylase, ec:2.6.1.16 - transaminase (isomerizing), ec:6.4.1.3 - carboxylase, ec:2.7.4.6 - kinase, ec:2.7.4.3 - kinase, ec:2.7.4.2 - kinase, ec:4.1.1.33 - decarboxylase, ec:1.3.5.1 - dehydrogenase, ec:1.4.3.3 - oxidase, ec:4.1.1.32 - carboxykinase (GTP), ec:1.2.7.1 - synthase, ec:2.6.1.52 - transaminase, ec:2.6.1.57 - tran…
TRINITY_DN158582_c0_g1_i7	Biosynthesis of antibiotics, Arginine and proline metabolism	map01130, map00330	128, 27	ec:2.6.1.13 - aminotransferase, ec:6.3.3.1 - cyclo-ligase, ec:6.4.1.2 - carboxylase, ec:2.6.1.16 - transaminase (isomerizing), ec:6.4.1.3 - carboxylase, ec:2.7.4.6 - kinase, ec:2.7.4.3 - kinase, ec:2.7.4.2 - kinase, ec:4.1.1.33 - decarboxylase, ec:1.3.5.1 - dehydrogenase, ec:1.4.3.3 - oxidase, ec:4.1.1.32 - carboxykinase (GTP), ec:1.2.7.1 - synthase, ec:2.6.1.52 - transaminase, ec:2.6.1.57 - tran…
TRINITY_DN164646_c4_g1_i1	Biosynthesis of antibiotics, Arginine and proline metabolism	map01130, map00330	128, 27	ec:2.6.1.13 - aminotransferase, ec:6.3.3.1 - cyclo-ligase, ec:6.4.1.2 - carboxylase, ec:2.6.1.16 - transaminase (isomerizing), ec:6.4.1.3 - carboxylase, ec:2.7.4.6 - kinase, ec:2.7.4.3 - kinase, ec:2.7.4.2 - kinase, ec:4.1.1.33 - decarboxylase, ec:1.3.5.1 - dehydrogenase, ec:1.4.3.3 - oxidase, ec:4.1.1.32 - carboxykinase (GTP), ec:1.2.7.1 - synthase, ec:2.6.1.52 - transaminase, ec:2.6.1.57 - tran…
TRINITY_DN164646_c4_g1_i3	Biosynthesis of antibiotics, Arginine and proline metabolism	map01130, map00330	128, 27	ec:2.6.1.13 - aminotransferase, ec:6.3.3.1 - cyclo-ligase, ec:6.4.1.2 - carboxylase, ec:2.6.1.16 - transaminase (isomerizing), ec:6.4.1.3 - carboxylase, ec:2.7.4.6 - kinase, ec:2.7.4.3 - kinase, ec:2.7.4.2 - kinase, ec:4.1.1.33 - decarboxylase, ec:1.3.5.1 - dehydrogenase, ec:1.4.3.3 - oxidase, ec:4.1.1.32 - carboxykinase (GTP), ec:1.2.7.1 - synthase, ec:2.6.1.52 - transaminase, ec:2.6.1.57 - tran…
TRINITY_DN164646_c4_g1_i2	Biosynthesis of antibiotics, Arginine and proline metabolism	map01130, map00330	128, 27	ec:2.6.1.13 - aminotransferase, ec:6.3.3.1 - cyclo-ligase, ec:6.4.1.2 - carboxylase, ec:2.6.1.16 - transaminase (isomerizing), ec:6.4.1.3 - carboxylase, ec:2.7.4.6 - kinase, ec:2.7.4.3 - kinase, ec:2.7.4.2 - kinase, ec:4.1.1.33 - decarboxylase, ec:1.3.5.1 - dehydrogenase, ec:1.4.3.3 - oxidase, ec:4.1.1.32 - carboxykinase (GTP), ec:1.2.7.1 - synthase, ec:2.6.1.52 - transaminase, ec:2.6.1.57 - tran…
TRINITY_DN164646_c4_g1_i5	Biosynthesis of antibiotics, Arginine and proline metabolism	map01130, map00330	128, 27	ec:2.6.1.13 - aminotransferase, ec:6.3.3.1 - cyclo-ligase, ec:6.4.1.2 - carboxylase, ec:2.6.1.16 - transaminase (isomerizing), ec:6.4.1.3 - carboxylase, ec:2.7.4.6 - kinase, ec:2.7.4.3 - kinase, ec:2.7.4.2 - kinase, ec:4.1.1.33 - decarboxylase, ec:1.3.5.1 - dehydrogenase, ec:1.4.3.3 - oxidase, ec:4.1.1.32 - carboxykinase (GTP), ec:1.2.7.1 - synthase, ec:2.6.1.52 - transaminase, ec:2.6.1.57 - tran…
TRINITY_DN164646_c4_g1_i4	Biosynthesis of antibiotics, Arginine and proline metabolism	map01130, map00330	128, 27	ec:2.6.1.13 - aminotransferase, ec:6.3.3.1 - cyclo-ligase, ec:6.4.1.2 - carboxylase, ec:2.6.1.16 - transaminase (isomerizing), ec:6.4.1.3 - carboxylase, ec:2.7.4.6 - kinase, ec:2.7.4.3 - kinase, ec:2.7.4.2 - kinase, ec:4.1.1.33 - decarboxylase, ec:1.3.5.1 - dehydrogenase, ec:1.4.3.3 - oxidase, ec:4.1.1.32 - carboxykinase (GTP), ec:1.2.7.1 - synthase, ec:2.6.1.52 - transaminase, ec:2.6.1.57 - tran…
TRINITY_DN164646_c4_g1_i6	Biosynthesis of antibiotics, Arginine and proline metabolism	map01130, map00330	128, 27	ec:2.6.1.13 - aminotransferase, ec:6.3.3.1 - cyclo-ligase, ec:6.4.1.2 - carboxylase, ec:2.6.1.16 - transaminase (isomerizing), ec:6.4.1.3 - carboxylase, ec:2.7.4.6 - kinase, ec:2.7.4.3 - kinase, ec:2.7.4.2 - kinase, ec:4.1.1.33 - decarboxylase, ec:1.3.5.1 - dehydrogenase, ec:1.4.3.3 - oxidase, ec:4.1.1.32 - carboxykinase (GTP), ec:1.2.7.1 - synthase, ec:2.6.1.52 - transaminase, ec:2.6.1.57 - tran…
TRINITY_DN166068_c3_g1_i1	Biosynthesis of antibiotics, Arginine and proline metabolism, Arginine biosynthesis	map01130, map00330, map00220	128, 27, 13	ec:2.6.1.13 - aminotransferase, ec:6.3.3.1 - cyclo-ligase, ec:6.4.1.2 - carboxylase, ec:2.6.1.16 - transaminase (isomerizing), ec:6.4.1.3 - carboxylase, ec:2.7.4.6 - kinase, ec:2.7.4.3 - kinase, ec:2.7.4.2 - kinase, ec:4.1.1.33 - decarboxylase, ec:1.3.5.1 - dehydrogenase, ec:1.4.3.3 - oxidase, ec:4.1.1.32 - carboxykinase (GTP), ec:1.2.7.1 - synthase, ec:2.6.1.52 - transaminase, ec:2.6.1.57 - tran…
TRINITY_DN166068_c3_g1_i2	Biosynthesis of antibiotics, Arginine and proline metabolism, Arginine biosynthesis	map01130, map00330, map00220	128, 27, 13	ec:2.6.1.13 - aminotransferase, ec:6.3.3.1 - cyclo-ligase, ec:6.4.1.2 - carboxylase, ec:2.6.1.16 - transaminase (isomerizing), ec:6.4.1.3 - carboxylase, ec:2.7.4.6 - kinase, ec:2.7.4.3 - kinase, ec:2.7.4.2 - kinase, ec:4.1.1.33 - decarboxylase, ec:1.3.5.1 - dehydrogenase, ec:1.4.3.3 - oxidase, ec:4.1.1.32 - carboxykinase (GTP), ec:1.2.7.1 - synthase, ec:2.6.1.52 - transaminase, ec:2.6.1.57 - tran…
[truncated: 6,791 more rows]
