# Supplementary material for: A high-quality annotated transcriptome of swine peripheral blood
Source: BMC Genomics. 2017 Jun 24;18:479. doi: 10.1186/s12864-017-3863-7 (PMC5483264; doi:10.1186/s12864-017-3863-7)
Supplement: Supplementary file 14 — PTs assigned with HGNC gene symbols and Ensembl pig Gene IDs and tissue or cell types where their human counterparts specifically or preferentially expressed. (TXT 3006 kb) [file 12864_2017_3863_MOESM14_ESM.txt]

Putative Transcript ID	Gene Symbol for pig RefSeq mRNA	Gene Symbol/ID for Ensembl SSC10.2 Transcript	Tissue or cell type
TRINITY_DN150512_c0_g1_i1	A1BG	A1BG
TRINITY_DN150512_c0_g1_i2	A1BG	A1BG
TRINITY_DN150512_c0_g1_i3	A1BG	A1BG
TRINITY_DN162935_c0_g1_i1	A2M	A2M	Lung
TRINITY_DN160126_c3_g1_i1	A4GALT
TRINITY_DN160126_c3_g1_i2	A4GALT
TRINITY_DN160126_c3_g1_i3	A4GALT
TRINITY_DN160126_c3_g1_i4	A4GALT
TRINITY_DN160126_c3_g1_i5	A4GALT
TRINITY_DN162524_c7_g1_i1	AAAS	AAAS
TRINITY_DN162524_c7_g1_i3	AAAS	AAAS
TRINITY_DN162524_c7_g1_i4	AAAS	AAAS
TRINITY_DN162524_c7_g1_i5	AAAS	AAAS
TRINITY_DN162524_c7_g1_i6	AAAS	AAAS
TRINITY_DN142574_c0_g1_i1	AACS	AACS
TRINITY_DN140925_c0_g1_i1	AAED1	AAED1
TRINITY_DN159423_c2_g1_i1	AAGAB	AAGAB
TRINITY_DN159423_c2_g1_i2	AAGAB	AAGAB
TRINITY_DN159423_c2_g1_i3	AAGAB	AAGAB
TRINITY_DN159423_c2_g1_i4	AAGAB	AAGAB
TRINITY_DN159423_c2_g1_i5	AAGAB	AAGAB
TRINITY_DN158408_c7_g1_i1	AAK1	AAK1	PrefrontalCortex
TRINITY_DN158408_c7_g1_i2	AAK1	AAK1	PrefrontalCortex
TRINITY_DN158408_c7_g1_i3	AAK1	AAK1	PrefrontalCortex
TRINITY_DN158408_c7_g1_i4	AAK1	AAK1	PrefrontalCortex
TRINITY_DN158408_c7_g2_i1	AAK1	AAK1	PrefrontalCortex
TRINITY_DN152682_c3_g1_i1	AAMDC	ENSSSCG00000014883
TRINITY_DN162711_c2_g2_i1	AAMP	ENSSSCG00000016189;ENSSSCG00000022313
TRINITY_DN162711_c2_g2_i10	AAMP	ENSSSCG00000016189;ENSSSCG00000022313
TRINITY_DN162711_c2_g2_i11	AAMP	ENSSSCG00000016189;ENSSSCG00000022313
TRINITY_DN162711_c2_g2_i12	AAMP	ENSSSCG00000016189;ENSSSCG00000022313
TRINITY_DN162711_c2_g2_i2	AAMP	ENSSSCG00000016189;ENSSSCG00000022313
TRINITY_DN162711_c2_g2_i3	AAMP	ENSSSCG00000016189;ENSSSCG00000022313
TRINITY_DN162711_c2_g2_i4	AAMP	ENSSSCG00000016189;ENSSSCG00000022313
TRINITY_DN162711_c2_g2_i5	AAMP	ENSSSCG00000016189;ENSSSCG00000022313
TRINITY_DN162711_c2_g2_i6	AAMP	ENSSSCG00000016189;ENSSSCG00000022313
TRINITY_DN162711_c2_g2_i7	AAMP	ENSSSCG00000016189;ENSSSCG00000022313
TRINITY_DN162711_c2_g2_i8	AAMP	ENSSSCG00000016189;ENSSSCG00000022313
TRINITY_DN162711_c2_g2_i9	AAMP	ENSSSCG00000016189;ENSSSCG00000022313
TRINITY_DN160998_c3_g1_i1	AAR2	AAR2
TRINITY_DN160998_c3_g1_i2	AAR2	AAR2
TRINITY_DN160998_c3_g1_i3	AAR2	AAR2
TRINITY_DN160998_c3_g1_i4	AAR2	AAR2
TRINITY_DN160998_c3_g1_i5	AAR2	AAR2
TRINITY_DN160998_c3_g1_i7	AAR2	AAR2
TRINITY_DN160998_c3_g1_i8	AAR2	AAR2
TRINITY_DN162107_c14_g2_i1	AARS	AARS;ENSSSCG00000029915
TRINITY_DN162107_c14_g2_i2	AARS	AARS;ENSSSCG00000029915
TRINITY_DN162107_c14_g2_i3	AARS	AARS;ENSSSCG00000029915
TRINITY_DN162107_c14_g2_i4	AARS	AARS;ENSSSCG00000029915
TRINITY_DN162107_c14_g2_i5	AARS	AARS;ENSSSCG00000029915
TRINITY_DN163339_c10_g1_i1	AARS	AARS
TRINITY_DN163339_c10_g1_i2	AARS	AARS
TRINITY_DN163339_c10_g1_i3	AARS	AARS
TRINITY_DN163339_c10_g1_i4	AARS	AARS
TRINITY_DN163339_c10_g1_i5	AARS	AARS
TRINITY_DN166753_c1_g1_i1	AARS2	AARS2
TRINITY_DN166753_c1_g1_i2	AARS2	AARS2
TRINITY_DN166753_c1_g1_i3	AARS2	AARS2
TRINITY_DN166753_c1_g1_i4	AARS2	AARS2
TRINITY_DN166753_c1_g1_i5	AARS2	AARS2
TRINITY_DN166753_c1_g1_i6	AARS2	AARS2
TRINITY_DN166753_c1_g1_i7	AARS2	AARS2
TRINITY_DN166753_c1_g2_i2	AARS2	AARS2
TRINITY_DN161634_c1_g1_i1	AASDHPPT	AASDHPPT	X721_B_lymphoblasts
TRINITY_DN161634_c1_g1_i2	AASDHPPT	AASDHPPT	X721_B_lymphoblasts
TRINITY_DN161634_c1_g1_i3	AASDHPPT	AASDHPPT	X721_B_lymphoblasts
TRINITY_DN157597_c0_g1_i1	AASS	AASS
TRINITY_DN160690_c1_g1_i1	AATF	AATF
CUFF.230356.1	AATK	AATK
TRINITY_DN166326_c0_g1_i1	ABAT	ABAT	Wholebrain
TRINITY_DN165486_c10_g1_i1	ABCA1	ABCA1;ENSSSCG00000005423	SmoothMuscle
TRINITY_DN168363_c1_g1_i1	ABCA13	ENSSSCG00000015625;ENSSSCG00000029907
TRINITY_DN168363_c1_g1_i2	ABCA13	ENSSSCG00000015625;ENSSSCG00000029907
TRINITY_DN168363_c1_g1_i3	ABCA13	ENSSSCG00000015625;ENSSSCG00000029907
TRINITY_DN168363_c1_g1_i5	ABCA13	ENSSSCG00000015625;ENSSSCG00000029907
TRINITY_DN168363_c1_g1_i6	ABCA13	ENSSSCG00000015625;ENSSSCG00000029907
TRINITY_DN168363_c5_g1_i1	ABCA13
TRINITY_DN163242_c17_g1_i1	ABCA3	ENSSSCG00000008051;ENSSSCG00000027813	Wholebrain
TRINITY_DN163242_c17_g1_i2	ABCA3	ENSSSCG00000008051;ENSSSCG00000027813	Wholebrain
TRINITY_DN163242_c17_g1_i3	ABCA3	ENSSSCG00000008051;ENSSSCG00000027813	Wholebrain
TRINITY_DN163242_c17_g1_i4	ABCA3	ENSSSCG00000008051;ENSSSCG00000027813	Wholebrain
TRINITY_DN163242_c17_g1_i5	ABCA3	ENSSSCG00000008051;ENSSSCG00000027813	Wholebrain
CUFF.24794.1	ABCA4	ABCA4	retina
TRINITY_DN168074_c5_g2_i1	ABCA5	ABCA5
TRINITY_DN168074_c5_g2_i10	ABCA5	ABCA5
TRINITY_DN168074_c5_g2_i11	ABCA5	ABCA5
TRINITY_DN168074_c5_g2_i2	ABCA5	ABCA5
TRINITY_DN168074_c5_g2_i3	ABCA5	ABCA5
TRINITY_DN168074_c5_g2_i4	ABCA5	ABCA5
TRINITY_DN168074_c5_g2_i5	ABCA5	ABCA5
TRINITY_DN168074_c5_g2_i6	ABCA5	ABCA5
TRINITY_DN168074_c5_g2_i8	ABCA5	ABCA5
TRINITY_DN168074_c5_g2_i9	ABCA5	ABCA5
TRINITY_DN165375_c1_g1_i15	ABCA7	ABCA7	pineal_night
TRINITY_DN167827_c0_g1_i10	ABCA7	ABCA7	pineal_night
TRINITY_DN167827_c0_g1_i3	ABCA7	ABCA7	pineal_night
TRINITY_DN167827_c0_g1_i5	ABCA7	ABCA7	pineal_night
TRINITY_DN167827_c0_g1_i6	ABCA7	ABCA7	pineal_night
TRINITY_DN167827_c0_g1_i7	ABCA7	ABCA7	pineal_night
TRINITY_DN167827_c0_g1_i8	ABCA7	ABCA7	pineal_night
TRINITY_DN167827_c0_g1_i9	ABCA7	ABCA7	pineal_night
TRINITY_DN167516_c0_g2_i1	ABCA9	ENSSSCG00000017257;ENSSSCG00000027531;ENSSSCG00000029335
TRINITY_DN167516_c0_g2_i2	ABCA9	ENSSSCG00000017257;ENSSSCG00000027531;ENSSSCG00000029335
TRINITY_DN167516_c0_g2_i4	ABCA9	ENSSSCG00000017257;ENSSSCG00000027531;ENSSSCG00000029335
TRINITY_DN167516_c0_g2_i5	ABCA9	ENSSSCG00000017257;ENSSSCG00000027531;ENSSSCG00000029335
TRINITY_DN167516_c0_g2_i6	ABCA9	ENSSSCG00000017257;ENSSSCG00000027531;ENSSSCG00000029335
TRINITY_DN167516_c0_g2_i7	ABCA9	ENSSSCG00000017257;ENSSSCG00000027531;ENSSSCG00000029335
TRINITY_DN167516_c0_g2_i3	ABCA9
TRINITY_DN165696_c6_g1_i1	ABCB1	ABCB1	CD8._Tcells
TRINITY_DN165696_c6_g1_i3	ABCB1	ABCB1	CD8._Tcells
TRINITY_DN165696_c6_g1_i5	ABCB1	ABCB1	CD8._Tcells
TRINITY_DN153271_c3_g1_i1	ABCB10	ABCB10
TRINITY_DN153271_c3_g1_i2	ABCB10	ABCB10
TRINITY_DN153271_c3_g1_i3	ABCB10	ABCB10
CUFF.135740.1	ABCB11	ABCB11
CUFF.155049.1	ABCB4	ABCB4	CD19._BCells.neg._sel..
CUFF.155050.1	ABCB4	ABCB4	CD19._BCells.neg._sel..
TRINITY_DN160694_c30_g1_i1	ABCB5	ABCB5
TRINITY_DN160694_c31_g1_i1	ABCB5	ABCB5
TRINITY_DN160694_c9_g2_i1	ABCB5	ABCB5
TRINITY_DN176442_c0_g1_i1	ABCB5
TRINITY_DN164541_c2_g1_i1	ABCB6	ABCB6	CD71._EarlyErythroid
TRINITY_DN164541_c2_g1_i11	ABCB6	ABCB6	CD71._EarlyErythroid
TRINITY_DN164541_c2_g1_i12	ABCB6	ABCB6	CD71._EarlyErythroid
TRINITY_DN164541_c2_g1_i13	ABCB6	ABCB6	CD71._EarlyErythroid
TRINITY_DN164541_c2_g1_i14	ABCB6	ABCB6	CD71._EarlyErythroid
TRINITY_DN164541_c2_g1_i2	ABCB6	ABCB6	CD71._EarlyErythroid
TRINITY_DN164541_c2_g1_i3	ABCB6	ABCB6	CD71._EarlyErythroid
TRINITY_DN164541_c2_g1_i4	ABCB6	ABCB6	CD71._EarlyErythroid
TRINITY_DN164541_c2_g1_i5	ABCB6	ABCB6	CD71._EarlyErythroid
TRINITY_DN164541_c2_g1_i7	ABCB6	ABCB6	CD71._EarlyErythroid
TRINITY_DN164541_c2_g1_i8	ABCB6	ABCB6	CD71._EarlyErythroid
TRINITY_DN164541_c2_g1_i9	ABCB6	ABCB6	CD71._EarlyErythroid
TRINITY_DN164541_c2_g2_i1	ABCB6	ABCB6	CD71._EarlyErythroid
TRINITY_DN157227_c2_g1_i1	ABCB7	ABCB7
TRINITY_DN157227_c2_g1_i2	ABCB7	ABCB7
TRINITY_DN157227_c2_g1_i3	ABCB7	ABCB7
TRINITY_DN158065_c1_g2_i1	ABCB8	ABCB8
TRINITY_DN158065_c1_g2_i2	ABCB8	ABCB8
TRINITY_DN158065_c1_g2_i3	ABCB8	ABCB8
TRINITY_DN158065_c1_g2_i4	ABCB8	ABCB8
TRINITY_DN158065_c1_g2_i5	ABCB8	ABCB8
TRINITY_DN158065_c1_g2_i6	ABCB8	ABCB8
TRINITY_DN158065_c1_g2_i7	ABCB8	ABCB8
TRINITY_DN141576_c1_g1_i2	ABCB9	ABCB9
TRINITY_DN160540_c16_g2_i1	ABCB9	ABCB9
TRINITY_DN160540_c16_g2_i2	ABCB9	ABCB9
TRINITY_DN160540_c18_g1_i3	ABCB9	ABCB9
TRINITY_DN141576_c0_g1_i1	ABCB9
TRINITY_DN141576_c1_g1_i1	ABCB9
TRINITY_DN167314_c6_g1_i1	ABCC1	ENSSSCG00000028792
TRINITY_DN167314_c6_g1_i2	ABCC1
TRINITY_DN167314_c6_g1_i3	ABCC1
TRINITY_DN167848_c4_g1_i1	ABCC10	ENSSSCG00000001680;ENSSSCG00000026191	CD8._Tcells
TRINITY_DN167848_c4_g1_i3	ABCC10	ENSSSCG00000001680;ENSSSCG00000001681;ENSSSCG00000026191	CD8._Tcells
TRINITY_DN167848_c4_g1_i4	ABCC10	ENSSSCG00000001680;ENSSSCG00000001681;ENSSSCG00000026191	CD8._Tcells
CUFF.247679.1	ABCC2	ABCC2
CUFF.247681.1	ABCC2	ABCC2
CUFF.247681.2	ABCC2	ABCC2
CUFF.247684.1	ABCC2	ABCC2
CUFF.247686.1	ABCC2	ABCC2
TRINITY_DN165778_c2_g1_i1	ABCC3	ABCC3	Liver
TRINITY_DN160861_c8_g1_i1	ABCD1	ABCD1
TRINITY_DN160861_c8_g1_i2	ABCD1	ABCD1
TRINITY_DN160861_c8_g1_i3	ABCD1	ABCD1
TRINITY_DN160861_c8_g1_i4	ABCD1	ABCD1
TRINITY_DN160861_c8_g1_i5	ABCD1	ABCD1
TRINITY_DN160861_c8_g1_i6	ABCD1	ABCD1
TRINITY_DN160861_c8_g1_i7	ABCD1	ABCD1
TRINITY_DN159641_c1_g1_i1	ABCD3	ABCD3;ENSSSCG00000021405
TRINITY_DN164910_c10_g1_i2	ABCE1	ABCE1	X721_B_lymphoblasts
TRINITY_DN164910_c10_g1_i3	ABCE1	ABCE1	X721_B_lymphoblasts
TRINITY_DN164910_c10_g1_i4	ABCE1	ABCE1	X721_B_lymphoblasts
TRINITY_DN160669_c10_g1_i1	ABCF1	ABCF1;ENSSSCG00000001370	X721_B_lymphoblasts
TRINITY_DN160669_c10_g1_i2	ABCF1	ABCF1;ENSSSCG00000001370	X721_B_lymphoblasts
TRINITY_DN160669_c10_g1_i3	ABCF1	ABCF1;ENSSSCG00000001370	X721_B_lymphoblasts
TRINITY_DN160669_c10_g1_i4	ABCF1	ABCF1;ENSSSCG00000001370	X721_B_lymphoblasts
TRINITY_DN160669_c10_g1_i5	ABCF1	ABCF1;ENSSSCG00000001370	X721_B_lymphoblasts
TRINITY_DN160669_c10_g1_i6	ABCF1	ABCF1;ENSSSCG00000001370	X721_B_lymphoblasts
TRINITY_DN158149_c3_g1_i2	ABCF2	ABCF2	X721_B_lymphoblasts
TRINITY_DN158149_c3_g1_i3	ABCF2	ABCF2	X721_B_lymphoblasts
TRINITY_DN158149_c3_g1_i4	ABCF2	ABCF2	X721_B_lymphoblasts
TRINITY_DN158149_c3_g1_i5	ABCF2	ABCF2	X721_B_lymphoblasts
TRINITY_DN158149_c3_g1_i6	ABCF2	ABCF2	X721_B_lymphoblasts
TRINITY_DN158149_c3_g1_i7	ABCF2	ABCF2	X721_B_lymphoblasts
TRINITY_DN158149_c3_g1_i8	ABCF2	ABCF2	X721_B_lymphoblasts
TRINITY_DN164418_c7_g1_i1	ABCF3	ABCF3
TRINITY_DN164418_c7_g1_i10	ABCF3	ABCF3
TRINITY_DN164418_c7_g1_i11	ABCF3	ABCF3
TRINITY_DN164418_c7_g1_i12	ABCF3	ABCF3
TRINITY_DN164418_c7_g1_i13	ABCF3	ABCF3
TRINITY_DN164418_c7_g1_i14	ABCF3	ABCF3
TRINITY_DN164418_c7_g1_i15	ABCF3	ABCF3
TRINITY_DN164418_c7_g1_i16	ABCF3	ABCF3
TRINITY_DN164418_c7_g1_i17	ABCF3	ABCF3
TRINITY_DN164418_c7_g1_i18	ABCF3	ABCF3
TRINITY_DN164418_c7_g1_i19	ABCF3	ABCF3
TRINITY_DN164418_c7_g1_i2	ABCF3	ABCF3
TRINITY_DN164418_c7_g1_i20	ABCF3	ABCF3
TRINITY_DN164418_c7_g1_i21	ABCF3	ABCF3
TRINITY_DN164418_c7_g1_i22	ABCF3	ABCF3
TRINITY_DN164418_c7_g1_i23	ABCF3	ABCF3
TRINITY_DN164418_c7_g1_i24	ABCF3	ABCF3
TRINITY_DN164418_c7_g1_i25	ABCF3	ABCF3
TRINITY_DN164418_c7_g1_i26	ABCF3	ABCF3
TRINITY_DN164418_c7_g1_i27	ABCF3	ABCF3
TRINITY_DN164418_c7_g1_i28	ABCF3	ABCF3
TRINITY_DN164418_c7_g1_i29	ABCF3	ABCF3
TRINITY_DN164418_c7_g1_i3	ABCF3	ABCF3
TRINITY_DN164418_c7_g1_i30	ABCF3	ABCF3
TRINITY_DN164418_c7_g1_i31	ABCF3	ABCF3
TRINITY_DN164418_c7_g1_i32	ABCF3	ABCF3
TRINITY_DN164418_c7_g1_i33	ABCF3	ABCF3
TRINITY_DN164418_c7_g1_i34	ABCF3	ABCF3
TRINITY_DN164418_c7_g1_i35	ABCF3	ABCF3
TRINITY_DN164418_c7_g1_i36	ABCF3	ABCF3
TRINITY_DN164418_c7_g1_i37	ABCF3	ABCF3
TRINITY_DN164418_c7_g1_i38	ABCF3	ABCF3
TRINITY_DN164418_c7_g1_i39	ABCF3	ABCF3
TRINITY_DN164418_c7_g1_i4	ABCF3	ABCF3
TRINITY_DN164418_c7_g1_i40	ABCF3	ABCF3
TRINITY_DN164418_c7_g1_i41	ABCF3	ABCF3
TRINITY_DN164418_c7_g1_i5	ABCF3	ABCF3
TRINITY_DN164418_c7_g1_i6	ABCF3	ABCF3
TRINITY_DN164418_c7_g1_i7	ABCF3	ABCF3
TRINITY_DN164418_c7_g1_i8	ABCF3	ABCF3
TRINITY_DN164418_c7_g1_i9	ABCF3	ABCF3
TRINITY_DN164418_c7_g2_i1	ABCF3	ABCF3
TRINITY_DN164114_c11_g1_i1	ABCG1	ABCG1	Lung
TRINITY_DN161369_c10_g2_i1	ABCG2	ABCG2;CH242-113D13.1;ENSSSCG00000024105	small_intestine
TRINITY_DN161369_c10_g2_i2	ABCG2	ABCG2;CH242-113D13.1;ENSSSCG00000024105	small_intestine
TRINITY_DN151203_c0_g2_i1	ABCG4	ABCG4
TRINITY_DN151203_c0_g2_i2	ABCG4	ABCG4
TRINITY_DN166254_c5_g2_i12	ABHD1	ABHD1
TRINITY_DN166254_c5_g2_i16	ABHD1	ABHD1
TRINITY_DN166254_c5_g2_i23	ABHD1	ABHD1
TRINITY_DN160706_c13_g2_i1	ABHD10	ABHD10	X721_B_lymphoblasts
TRINITY_DN160706_c13_g2_i3	ABHD10	ABHD10	X721_B_lymphoblasts
TRINITY_DN160706_c13_g2_i4	ABHD10	ABHD10	X721_B_lymphoblasts
TRINITY_DN160706_c13_g2_i5	ABHD10	ABHD10	X721_B_lymphoblasts
TRINITY_DN151070_c0_g1_i1	ABHD11	ABHD11
TRINITY_DN151070_c0_g1_i10	ABHD11	ABHD11
TRINITY_DN151070_c0_g1_i11	ABHD11	ABHD11
TRINITY_DN151070_c0_g1_i12	ABHD11	ABHD11
TRINITY_DN151070_c0_g1_i13	ABHD11	ABHD11
TRINITY_DN151070_c0_g1_i2	ABHD11	ABHD11
TRINITY_DN151070_c0_g1_i3	ABHD11	ABHD11
TRINITY_DN151070_c0_g1_i4	ABHD11	ABHD11
TRINITY_DN151070_c0_g1_i5	ABHD11	ABHD11
TRINITY_DN151070_c0_g1_i6	ABHD11	ABHD11
TRINITY_DN151070_c0_g1_i7	ABHD11	ABHD11
TRINITY_DN151070_c0_g1_i8	ABHD11	ABHD11
TRINITY_DN151070_c0_g1_i9	ABHD11	ABHD11
TRINITY_DN158345_c1_g1_i1	ABHD12	ABHD12
TRINITY_DN158345_c1_g1_i2	ABHD12	ABHD12
TRINITY_DN158345_c1_g1_i3	ABHD12	ABHD12
TRINITY_DN158734_c17_g1_i1	ABHD13	ABHD13
TRINITY_DN117978_c0_g1_i1	ABHD13
TRINITY_DN117978_c0_g1_i2	ABHD13
TRINITY_DN117978_c0_g1_i3	ABHD13
TRINITY_DN117978_c0_g2_i1	ABHD13
TRINITY_DN158734_c17_g1_i2	ABHD13
TRINITY_DN158734_c17_g1_i3	ABHD13
TRINITY_DN167906_c16_g1_i3	ABHD14A	ABHD14A	Thyroid
TRINITY_DN167906_c16_g1_i5	ABHD14A	ABHD14A	Thyroid
TRINITY_DN167906_c16_g1_i7	ABHD14A	ABHD14A	Thyroid
TRINITY_DN167906_c16_g1_i4	ABHD14B	ABHD14B
TRINITY_DN161990_c7_g1_i3	ABHD15	ABHD15
TRINITY_DN164171_c4_g1_i1	ABHD16A	ENSSSCG00000001417
TRINITY_DN164171_c4_g1_i10	ABHD16A	ENSSSCG00000001417
TRINITY_DN164171_c4_g1_i11	ABHD16A	ENSSSCG00000001417
TRINITY_DN164171_c4_g1_i12	ABHD16A	ENSSSCG00000001417
TRINITY_DN164171_c4_g1_i13	ABHD16A	ENSSSCG00000001417
TRINITY_DN164171_c4_g1_i14	ABHD16A	ENSSSCG00000001417
TRINITY_DN164171_c4_g1_i3	ABHD16A	ENSSSCG00000001417
TRINITY_DN164171_c4_g1_i6	ABHD16A	ENSSSCG00000001417
TRINITY_DN164171_c4_g1_i7	ABHD16A	ENSSSCG00000001417
TRINITY_DN164171_c4_g1_i8	ABHD16A	ENSSSCG00000001417
TRINITY_DN164171_c4_g1_i4	ABHD16A
TRINITY_DN164171_c4_g1_i5	ABHD16A
TRINITY_DN161044_c5_g2_i1	ABHD17A	ABHD17A
TRINITY_DN161044_c5_g2_i2	ABHD17A	ABHD17A
TRINITY_DN161044_c5_g2_i3	ABHD17A	ABHD17A
TRINITY_DN161044_c5_g2_i4	ABHD17A	ABHD17A
TRINITY_DN161044_c5_g2_i5	ABHD17A	ABHD17A
TRINITY_DN160772_c8_g1_i1	ABHD17B	ABHD17B
TRINITY_DN160772_c9_g2_i1	ABHD17B
TRINITY_DN161445_c12_g1_i1	ABHD17C	ABHD17C
TRINITY_DN161445_c12_g1_i2	ABHD17C	ABHD17C
TRINITY_DN161600_c4_g1_i1	ABHD2	ABHD2	TestisSeminiferousTubule
TRINITY_DN161600_c4_g1_i2	ABHD2	ABHD2	TestisSeminiferousTubule
TRINITY_DN161600_c4_g1_i3	ABHD2	ABHD2	TestisSeminiferousTubule
TRINITY_DN161600_c4_g1_i4	ABHD2	ABHD2	TestisSeminiferousTubule
TRINITY_DN160885_c1_g2_i1	ABHD3	ABHD3
TRINITY_DN160885_c1_g3_i1	ABHD3	ABHD3
TRINITY_DN155837_c0_g1_i1	ABHD4	ABHD4
TRINITY_DN155837_c0_g1_i2	ABHD4	ABHD4
TRINITY_DN154901_c1_g1_i1	ABHD5	ABHD5	WholeBlood
TRINITY_DN162299_c12_g3_i2	ABHD6	ABHD6	Wholebrain
TRINITY_DN162299_c12_g3_i3	ABHD6	ABHD6	Wholebrain
TRINITY_DN162299_c12_g4_i1	ABHD6	ABHD6	Wholebrain
TRINITY_DN157415_c17_g1_i1	ABI2	ENSSSCG00000027006
TRINITY_DN157415_c17_g1_i2	ABI2	ENSSSCG00000027006
CUFF.281859.1	ABI3	ABI3
TRINITY_DN167291_c4_g1_i6	ABI3	ABI3
TRINITY_DN162033_c5_g1_i1	ABI3BP	ABI3BP
TRINITY_DN162033_c6_g1_i1	ABI3BP	ABI3BP
TRINITY_DN162763_c6_g1_i1	ABL1	ABL1	Uterus
TRINITY_DN162763_c6_g1_i2	ABL1	ABL1	Uterus
TRINITY_DN162763_c6_g1_i5	ABL1	ABL1	Uterus
TRINITY_DN162763_c10_g1_i1	ABL1		Uterus
TRINITY_DN162763_c6_g1_i3	ABL1		Uterus
TRINITY_DN167262_c0_g1_i3	ABL2	ABL2
TRINITY_DN167262_c0_g1_i2	ABL2
TRINITY_DN163895_c3_g1_i1	ABLIM1	ABLIM1
TRINITY_DN163895_c3_g1_i10	ABLIM1	ABLIM1
TRINITY_DN163895_c3_g1_i11	ABLIM1	ABLIM1
TRINITY_DN163895_c3_g1_i12	ABLIM1	ABLIM1
TRINITY_DN163895_c3_g1_i13	ABLIM1	ABLIM1
TRINITY_DN163895_c3_g1_i2	ABLIM1	ABLIM1
TRINITY_DN163895_c3_g1_i4	ABLIM1	ABLIM1
TRINITY_DN163895_c3_g1_i5	ABLIM1	ABLIM1
TRINITY_DN163895_c3_g1_i6	ABLIM1	ABLIM1
TRINITY_DN163895_c3_g1_i7	ABLIM1	ABLIM1
TRINITY_DN163895_c3_g1_i8	ABLIM1	ABLIM1
TRINITY_DN163895_c3_g1_i9	ABLIM1	ABLIM1
TRINITY_DN227448_c0_g1_i1	ABLIM1	ABLIM1
TRINITY_DN163417_c1_g3_i1	ABLIM2	ABLIM2
TRINITY_DN163417_c1_g3_i10	ABLIM2	ABLIM2
TRINITY_DN163417_c1_g3_i2	ABLIM2	ABLIM2
TRINITY_DN163417_c1_g3_i3	ABLIM2	ABLIM2
TRINITY_DN163417_c1_g3_i4	ABLIM2	ABLIM2
TRINITY_DN163417_c1_g3_i5	ABLIM2	ABLIM2
TRINITY_DN163417_c1_g3_i6	ABLIM2	ABLIM2
TRINITY_DN163417_c1_g3_i7	ABLIM2	ABLIM2
TRINITY_DN163417_c1_g3_i8	ABLIM2	ABLIM2
TRINITY_DN163417_c1_g3_i9	ABLIM2	ABLIM2
TRINITY_DN167155_c4_g1_i1	ABLIM3	ABLIM3
TRINITY_DN167155_c5_g1_i1	ABLIM3	ABLIM3
TRINITY_DN167155_c5_g1_i2	ABLIM3	ABLIM3
TRINITY_DN167155_c7_g1_i1	ABLIM3	ABLIM3
TRINITY_DN160813_c2_g1_i1	ABR	ABR	Wholebrain
TRINITY_DN160813_c2_g1_i2	ABR	ABR	Wholebrain
TRINITY_DN160813_c2_g1_i3	ABR	ABR	Wholebrain
TRINITY_DN160813_c2_g1_i4	ABR	ABR	Wholebrain
TRINITY_DN160813_c2_g1_i5	ABR	ABR	Wholebrain
TRINITY_DN160813_c2_g1_i6	ABR	ABR	Wholebrain
TRINITY_DN160813_c2_g1_i7	ABR	ABR	Wholebrain
TRINITY_DN158795_c13_g2_i1	ABRACL	ABRACL
TRINITY_DN158795_c13_g2_i3	ABRACL	ABRACL
TRINITY_DN158795_c13_g2_i4	ABRACL	ABRACL
TRINITY_DN156400_c1_g1_i1	ABT1	ENSSSCG00000022394;ENSSSCG00000027958	X721_B_lymphoblasts
TRINITY_DN162944_c4_g2_i1	ABTB1	ABTB1
TRINITY_DN162944_c4_g2_i11	ABTB1	ABTB1
TRINITY_DN162944_c4_g2_i2	ABTB1	ABTB1
TRINITY_DN162944_c4_g2_i3	ABTB1	ABTB1
TRINITY_DN162944_c4_g2_i6	ABTB1	ABTB1
TRINITY_DN162944_c4_g2_i8	ABTB1	ABTB1
TRINITY_DN162944_c4_g2_i9	ABTB1	ABTB1
TRINITY_DN164484_c4_g1_i1	ABTB2	ABTB2
TRINITY_DN164484_c4_g1_i2	ABTB2	ABTB2
TRINITY_DN164484_c4_g1_i3	ABTB2	ABTB2
TRINITY_DN168040_c6_g1_i1	ACAA1	ENSSSCG00000011250;ENSSSCG00000028299	Liver
TRINITY_DN168040_c6_g1_i5	ACAA1	ENSSSCG00000011250;ENSSSCG00000028299	Liver
TRINITY_DN168040_c6_g1_i6	ACAA1	ENSSSCG00000011250;ENSSSCG00000028299	Liver
TRINITY_DN166671_c14_g1_i1	ACAA2	ACAA2	small_intestine
CUFF.79735.1	ACACA	ACACA
CUFF.79784.1	ACACA	ACACA
CUFF.79786.1	ACACA	ACACA
TRINITY_DN43168_c0_g1_i1	ACACB	ACACB	SkeletalMuscle
TRINITY_DN43168_c1_g1_i1	ACACB	ACACB	SkeletalMuscle
TRINITY_DN164272_c5_g4_i1	ACAD10	ENSSSCG00000009836;ENSSSCG00000023902
TRINITY_DN164272_c5_g4_i10	ACAD10	ENSSSCG00000009836;ENSSSCG00000023902;ENSSSCG00000029751;ENSSSCG00000030265
TRINITY_DN164272_c5_g4_i11	ACAD10	ENSSSCG00000009836;ENSSSCG00000023902;ENSSSCG00000029751;ENSSSCG00000030265
TRINITY_DN164272_c5_g4_i12	ACAD10	ENSSSCG00000009836;ENSSSCG00000023902;ENSSSCG00000029751;ENSSSCG00000030265
TRINITY_DN164272_c5_g4_i13	ACAD10	ENSSSCG00000009836;ENSSSCG00000023902;ENSSSCG00000029751;ENSSSCG00000030265
TRINITY_DN164272_c5_g4_i3	ACAD10	ENSSSCG00000009836;ENSSSCG00000023902
TRINITY_DN164272_c5_g4_i4	ACAD10	ENSSSCG00000009836;ENSSSCG00000029751;ENSSSCG00000030265
TRINITY_DN164272_c5_g4_i5	ACAD10	ENSSSCG00000009836;ENSSSCG00000023902
TRINITY_DN164272_c5_g4_i6	ACAD10	ENSSSCG00000009836;ENSSSCG00000029751;ENSSSCG00000030265
TRINITY_DN164272_c5_g4_i7	ACAD10	ENSSSCG00000009836;ENSSSCG00000023902
TRINITY_DN164272_c5_g4_i9	ACAD10	ENSSSCG00000009836;ENSSSCG00000023902
CUFF.90720.1	ACAD11	ACAD11
TRINITY_DN163012_c6_g1_i1	ACAD9	ACAD9
TRINITY_DN163012_c6_g1_i2	ACAD9	ACAD9;ENSSSCG00000020690
TRINITY_DN163012_c6_g1_i3	ACAD9	ACAD9;ENSSSCG00000020690
TRINITY_DN163012_c6_g1_i4	ACAD9	ACAD9;ENSSSCG00000020690
CUFF.140217.1	ACADL	ACADL
TRINITY_DN160329_c9_g2_i3	ACADL	ACADL
TRINITY_DN160329_c9_g2_i4	ACADL	ACADL
TRINITY_DN160329_c9_g2_i7	ACADL	ACADL
TRINITY_DN157139_c19_g2_i1	ACADM	ACADM	Lymphoma_burkitts.Daudi.
TRINITY_DN157139_c19_g2_i2	ACADM	ACADM	Lymphoma_burkitts.Daudi.
TRINITY_DN163925_c6_g1_i1	ACADS	ACADS	Liver
TRINITY_DN163925_c6_g1_i2	ACADS	ACADS	Liver
TRINITY_DN163925_c6_g1_i3	ACADS	ACADS	Liver
TRINITY_DN163925_c6_g1_i4	ACADS	ACADS	Liver
CUFF.247490.1	ACADSB	ACADSB	Fetalliver
TRINITY_DN164923_c6_g2_i11	ACADVL	ENSSSCG00000017947;ENSSSCG00000020972
TRINITY_DN164923_c6_g2_i13	ACADVL	ENSSSCG00000017947;ENSSSCG00000020972
TRINITY_DN164923_c6_g2_i17	ACADVL	ENSSSCG00000020972
TRINITY_DN164923_c6_g2_i18	ACADVL	ENSSSCG00000017947;ENSSSCG00000020972
TRINITY_DN164923_c6_g2_i2	ACADVL	ENSSSCG00000017947;ENSSSCG00000020972
TRINITY_DN164923_c6_g2_i5	ACADVL	ENSSSCG00000017947;ENSSSCG00000020972
TRINITY_DN164923_c6_g2_i6	ACADVL	ENSSSCG00000017947;ENSSSCG00000020972
TRINITY_DN164923_c6_g2_i9	ACADVL	ENSSSCG00000020972
TRINITY_DN32723_c0_g1_i1	ACAN	ACAN
TRINITY_DN168153_c0_g1_i1	ACAP1	ACAP1	X721_B_lymphoblasts
TRINITY_DN168153_c0_g1_i2	ACAP1	ACAP1	X721_B_lymphoblasts
TRINITY_DN168153_c0_g1_i3	ACAP1	ACAP1	X721_B_lymphoblasts
TRINITY_DN168153_c0_g1_i5	ACAP1	ACAP1	X721_B_lymphoblasts
TRINITY_DN168153_c0_g1_i6	ACAP1	ACAP1	X721_B_lymphoblasts
TRINITY_DN168153_c0_g1_i7	ACAP1	ACAP1	X721_B_lymphoblasts
TRINITY_DN168153_c0_g1_i9	ACAP1	ACAP1	X721_B_lymphoblasts
TRINITY_DN168153_c0_g3_i1	ACAP1	ACAP1	X721_B_lymphoblasts
TRINITY_DN159585_c5_g1_i1	ACAP2	ENSSSCG00000027209	WholeBlood
TRINITY_DN159585_c5_g1_i2	ACAP2	ENSSSCG00000026372;ENSSSCG00000027209;ENSSSCG00000029726	WholeBlood
TRINITY_DN159585_c5_g1_i3	ACAP2	ENSSSCG00000027209	WholeBlood
TRINITY_DN159585_c5_g1_i4	ACAP2	ENSSSCG00000026372;ENSSSCG00000027209;ENSSSCG00000029726	WholeBlood
TRINITY_DN110517_c0_g2_i1	ACAP2		WholeBlood
TRINITY_DN158782_c0_g1_i1	ACAP3	ACAP3
TRINITY_DN158782_c0_g1_i2	ACAP3	ACAP3
TRINITY_DN158782_c0_g1_i3	ACAP3	ACAP3
TRINITY_DN158782_c0_g1_i4	ACAP3	ACAP3
TRINITY_DN158782_c0_g1_i5	ACAP3	ACAP3
TRINITY_DN158782_c0_g1_i6	ACAP3	ACAP3
TRINITY_DN158782_c0_g1_i7	ACAP3	ACAP3
TRINITY_DN158782_c0_g1_i8	ACAP3	ACAP3
TRINITY_DN160860_c1_g1_i1	ACAT1	ACAT1
TRINITY_DN160860_c1_g2_i1	ACAT1	ACAT1
TRINITY_DN167509_c0_g1_i1	ACAT1	ACAT1
TRINITY_DN167509_c0_g2_i1	ACAT1	ACAT1
TRINITY_DN160565_c6_g1_i1	ACBD3	ENSSSCG00000020698;PAP7
TRINITY_DN168326_c6_g1_i1	ACBD4	ACBD4
TRINITY_DN168326_c6_g1_i2	ACBD4	ACBD4
TRINITY_DN168326_c6_g1_i3	ACBD4	ACBD4
TRINITY_DN168326_c6_g1_i4	ACBD4	ACBD4
TRINITY_DN168326_c6_g1_i5	ACBD4	ACBD4
TRINITY_DN168326_c6_g1_i6	ACBD4	ACBD4
TRINITY_DN168326_c6_g1_i7	ACBD4	ACBD4
TRINITY_DN168326_c6_g1_i8	ACBD4	ACBD4
TRINITY_DN168326_c6_g1_i9	ACBD4	ACBD4
TRINITY_DN142984_c1_g1_i1	ACBD4
TRINITY_DN142984_c1_g2_i1	ACBD4
TRINITY_DN161001_c3_g1_i1	ACBD5	ACBD5
TRINITY_DN161001_c3_g1_i2	ACBD5	ACBD5
TRINITY_DN161001_c3_g1_i5	ACBD5	ACBD5
TRINITY_DN167589_c6_g2_i1	ACBD6	ACBD6
TRINITY_DN167589_c6_g2_i2	ACBD6	ACBD6
TRINITY_DN167589_c6_g2_i3	ACBD6	ACBD6
TRINITY_DN167589_c6_g2_i4	ACBD6	ACBD6
TRINITY_DN121940_c0_g1_i1	ACBD6
TRINITY_DN121940_c0_g2_i1	ACBD6
TRINITY_DN32181_c1_g1_i1	ACBD7
TRINITY_DN161733_c2_g2_i1	ACCS	ACCS
TRINITY_DN161733_c2_g2_i2	ACCS	ACCS
TRINITY_DN161733_c2_g2_i3	ACCS	ACCS
TRINITY_DN161733_c2_g2_i4	ACCS	ACCS
TRINITY_DN161733_c2_g2_i5	ACCS	ACCS
TRINITY_DN160253_c11_g1_i1	ACCSL	ACCSL
TRINITY_DN160253_c11_g1_i2	ACCSL	ACCSL
TRINITY_DN160253_c11_g1_i3	ACCSL	ACCSL
TRINITY_DN160253_c16_g1_i1	ACCSL	ACCSL
TRINITY_DN160253_c16_g1_i2	ACCSL	ACCSL
TRINITY_DN160253_c16_g1_i3	ACCSL	ACCSL
TRINITY_DN160253_c16_g1_i4	ACCSL	ACCSL
TRINITY_DN168140_c2_g1_i4	ACD	ACD
TRINITY_DN136144_c0_g1_i1	ACE	ACE
TRINITY_DN136144_c1_g1_i1	ACE	ACE
TRINITY_DN136144_c1_g2_i1	ACE	ACE
TRINITY_DN56457_c0_g1_i1	ACE	ACE
TRINITY_DN56457_c1_g1_i1	ACE	ACE
TRINITY_DN56457_c2_g1_i1	ACE	ACE
TRINITY_DN167022_c4_g3_i2	ACE2	ACE2	TestisIntersitial
TRINITY_DN167022_c4_g3_i3	ACE2	ACE2	TestisIntersitial
TRINITY_DN167022_c4_g3_i4	ACE2	ACE2	TestisIntersitial
TRINITY_DN164016_c5_g1_i1	ACER1	ACER1
TRINITY_DN164016_c5_g1_i2	ACER1
TRINITY_DN166083_c19_g1_i1	ACER2	ACER2
TRINITY_DN166083_c19_g1_i2	ACER2	ACER2
TRINITY_DN166083_c6_g1_i1	ACER2
TRINITY_DN166083_c6_g2_i1	ACER2
TRINITY_DN159967_c3_g1_i1	ACER3	ENSSSCG00000014873;ENSSSCG00000027080
TRINITY_DN159967_c3_g1_i2	ACER3	ENSSSCG00000014873
TRINITY_DN157927_c1_g1_i1	ACHE	ACHE	pineal_night
TRINITY_DN157927_c1_g1_i2	ACHE	ACHE	pineal_night
TRINITY_DN163097_c6_g2_i1	ACIN1	ACIN1
TRINITY_DN167693_c12_g2_i1	ACIN1	ACIN1
TRINITY_DN167693_c12_g2_i10	ACIN1	ACIN1
TRINITY_DN167693_c12_g2_i11	ACIN1	ACIN1
TRINITY_DN167693_c12_g2_i12	ACIN1	ACIN1
TRINITY_DN167693_c12_g2_i13	ACIN1	ACIN1
TRINITY_DN167693_c12_g2_i2	ACIN1	ACIN1
TRINITY_DN167693_c12_g2_i3	ACIN1	ACIN1
TRINITY_DN167693_c12_g2_i4	ACIN1	ACIN1
TRINITY_DN167693_c12_g2_i5	ACIN1	ACIN1
TRINITY_DN167693_c12_g2_i6	ACIN1	ACIN1
TRINITY_DN167693_c12_g2_i7	ACIN1	ACIN1
TRINITY_DN167693_c12_g2_i8	ACIN1	ACIN1
TRINITY_DN167693_c12_g2_i9	ACIN1	ACIN1
TRINITY_DN163097_c6_g1_i1	ACIN1
TRINITY_DN161176_c0_g7_i1	ACKR1	ACKR1
TRINITY_DN156621_c1_g1_i1	ACKR3
TRINITY_DN163214_c10_g2_i1	ACLY	ENSSSCG00000017421	X721_B_lymphoblasts
TRINITY_DN163214_c10_g2_i10	ACLY	ENSSSCG00000017421	X721_B_lymphoblasts
TRINITY_DN163214_c10_g2_i12	ACLY	ENSSSCG00000017421	X721_B_lymphoblasts
TRINITY_DN163214_c10_g2_i2	ACLY	ENSSSCG00000017421	X721_B_lymphoblasts
TRINITY_DN163214_c10_g2_i8	ACLY	ENSSSCG00000017421	X721_B_lymphoblasts
TRINITY_DN163214_c10_g2_i11	ACLY		X721_B_lymphoblasts
TRINITY_DN163214_c10_g2_i3	ACLY		X721_B_lymphoblasts
TRINITY_DN163214_c10_g2_i5	ACLY		X721_B_lymphoblasts
TRINITY_DN163214_c10_g2_i6	ACLY		X721_B_lymphoblasts
TRINITY_DN163214_c10_g2_i7	ACLY		X721_B_lymphoblasts
TRINITY_DN158684_c17_g2_i1	ACO1	ACO1	SmoothMuscle
TRINITY_DN158684_c17_g2_i2	ACO1	ACO1	SmoothMuscle
TRINITY_DN158684_c17_g2_i3	ACO1	ACO1	SmoothMuscle
TRINITY_DN166852_c7_g1_i1	ACO1	ACO1	SmoothMuscle
TRINITY_DN166852_c7_g1_i10	ACO1	ACO1	SmoothMuscle
TRINITY_DN166852_c7_g1_i2	ACO1	ACO1	SmoothMuscle
TRINITY_DN166852_c7_g1_i3	ACO1	ACO1	SmoothMuscle
TRINITY_DN166852_c7_g1_i5	ACO1	ACO1	SmoothMuscle
TRINITY_DN166852_c7_g1_i6	ACO1	ACO1	SmoothMuscle
TRINITY_DN166852_c7_g1_i8	ACO1	ACO1	SmoothMuscle
TRINITY_DN166852_c7_g1_i9	ACO1	ACO1	SmoothMuscle
CUFF.172484.1	ACO2	ACO2	Heart
TRINITY_DN167558_c7_g2_i1	ACOT13	ACOT13	X721_B_lymphoblasts
TRINITY_DN167558_c7_g2_i4	ACOT13	ACOT13	X721_B_lymphoblasts
TRINITY_DN162450_c0_g1_i16	ACOT4	ACOT4
TRINITY_DN162450_c0_g1_i3	ACOT4	ACOT4
TRINITY_DN164312_c10_g1_i1	ACOT6	ENSSSCG00000002348
TRINITY_DN162472_c10_g2_i1	ACOT7	ACOT7	X721_B_lymphoblasts
TRINITY_DN162472_c10_g2_i3	ACOT7	ACOT7	X721_B_lymphoblasts
TRINITY_DN162472_c10_g2_i4	ACOT7	ACOT7	X721_B_lymphoblasts
TRINITY_DN162472_c10_g2_i5	ACOT7	ACOT7	X721_B_lymphoblasts
TRINITY_DN162472_c10_g2_i6	ACOT7	ACOT7	X721_B_lymphoblasts
TRINITY_DN162472_c10_g2_i7	ACOT7	ACOT7	X721_B_lymphoblasts
TRINITY_DN160033_c16_g1_i1	ACOT8	ACOT8
TRINITY_DN160033_c16_g1_i2	ACOT8	ACOT8
TRINITY_DN160033_c16_g1_i3	ACOT8	ACOT8
TRINITY_DN160033_c16_g1_i4	ACOT8	ACOT8
TRINITY_DN160033_c16_g1_i6	ACOT8	ACOT8
TRINITY_DN160033_c16_g1_i7	ACOT8	ACOT8
TRINITY_DN109603_c0_g3_i1	ACOT9	ACOT9
TRINITY_DN166029_c2_g6_i1	ACOT9	ACOT9
TRINITY_DN166029_c2_g6_i2	ACOT9	ACOT9
TRINITY_DN166029_c2_g6_i3	ACOT9	ACOT9
TRINITY_DN166029_c2_g6_i4	ACOT9	ACOT9
TRINITY_DN166029_c2_g6_i5	ACOT9	ACOT9
TRINITY_DN166029_c2_g6_i6	ACOT9	ACOT9
TRINITY_DN166029_c2_g6_i7	ACOT9	ACOT9
TRINITY_DN150529_c0_g1_i1	ACOT9
TRINITY_DN150529_c0_g1_i2	ACOT9
TRINITY_DN150529_c0_g1_i3	ACOT9
TRINITY_DN150529_c0_g1_i4	ACOT9
TRINITY_DN163915_c10_g1_i2	ACOX1	ACOX1	WholeBlood
TRINITY_DN163915_c10_g1_i3	ACOX1	ACOX1	WholeBlood
TRINITY_DN163915_c10_g1_i8	ACOX1	ACOX1	WholeBlood
TRINITY_DN135989_c0_g1_i1	ACOX2	ACOX2	Liver
TRINITY_DN135989_c0_g2_i1	ACOX2	ACOX2	Liver
TRINITY_DN135989_c0_g2_i2	ACOX2	ACOX2	Liver
TRINITY_DN167218_c2_g1_i1	ACOX3	ACOX3
TRINITY_DN167218_c2_g1_i10	ACOX3	ACOX3
TRINITY_DN167218_c2_g1_i2	ACOX3	ACOX3
TRINITY_DN167218_c2_g1_i5	ACOX3	ACOX3
TRINITY_DN167218_c2_g1_i6	ACOX3	ACOX3
TRINITY_DN167218_c2_g1_i8	ACOX3	ACOX3
TRINITY_DN167218_c2_g2_i3	ACOX3	ACOX3
TRINITY_DN167218_c2_g3_i1	ACOX3	ACOX3
TRINITY_DN167218_c2_g1_i7	ACOX3
TRINITY_DN167218_c2_g1_i9	ACOX3
TRINITY_DN159716_c0_g1_i1	ACOXL	ENSSSCG00000008109;ENSSSCG00000027569;ENSSSCG00000028292
TRINITY_DN159716_c0_g1_i10	ACOXL	ENSSSCG00000008109;ENSSSCG00000027569;ENSSSCG00000028292
TRINITY_DN159716_c0_g1_i11	ACOXL	ENSSSCG00000008109;ENSSSCG00000027569;ENSSSCG00000028292
TRINITY_DN159716_c0_g1_i12	ACOXL	ENSSSCG00000008109;ENSSSCG00000027569
TRINITY_DN159716_c0_g1_i13	ACOXL	ENSSSCG00000008109;ENSSSCG00000027569;ENSSSCG00000028292
TRINITY_DN159716_c0_g1_i14	ACOXL	ENSSSCG00000008109;ENSSSCG00000027569;ENSSSCG00000028292
TRINITY_DN159716_c0_g1_i15	ACOXL	ENSSSCG00000008109;ENSSSCG00000027569;ENSSSCG00000028292
TRINITY_DN159716_c0_g1_i16	ACOXL	ENSSSCG00000008109;ENSSSCG00000027569;ENSSSCG00000028292
TRINITY_DN159716_c0_g1_i17	ACOXL	ENSSSCG00000008109;ENSSSCG00000027569;ENSSSCG00000028292
TRINITY_DN159716_c0_g1_i18	ACOXL	ENSSSCG00000008109;ENSSSCG00000027569;ENSSSCG00000028292
TRINITY_DN159716_c0_g1_i2	ACOXL	ENSSSCG00000008109;ENSSSCG00000027569;ENSSSCG00000028292
TRINITY_DN159716_c0_g1_i20	ACOXL	ENSSSCG00000008109;ENSSSCG00000027569;ENSSSCG00000028292
TRINITY_DN159716_c0_g1_i21	ACOXL	ENSSSCG00000008109;ENSSSCG00000027569;ENSSSCG00000028292
TRINITY_DN159716_c0_g1_i22	ACOXL	ENSSSCG00000008109;ENSSSCG00000027569;ENSSSCG00000028292
TRINITY_DN159716_c0_g1_i23	ACOXL	ENSSSCG00000008109;ENSSSCG00000027569;ENSSSCG00000028292
TRINITY_DN159716_c0_g1_i24	ACOXL	ENSSSCG00000008109;ENSSSCG00000027569;ENSSSCG00000028292
TRINITY_DN159716_c0_g1_i25	ACOXL	ENSSSCG00000008109;ENSSSCG00000027569;ENSSSCG00000028292
TRINITY_DN159716_c0_g1_i27	ACOXL	ENSSSCG00000008109;ENSSSCG00000027569
TRINITY_DN159716_c0_g1_i28	ACOXL	ENSSSCG00000008109;ENSSSCG00000027569
TRINITY_DN159716_c0_g1_i29	ACOXL	ENSSSCG00000008109;ENSSSCG00000027569;ENSSSCG00000028292
TRINITY_DN159716_c0_g1_i3	ACOXL	ENSSSCG00000008109;ENSSSCG00000027569
TRINITY_DN159716_c0_g1_i4	ACOXL	ENSSSCG00000008109;ENSSSCG00000027569
TRINITY_DN159716_c0_g1_i5	ACOXL	ENSSSCG00000008109;ENSSSCG00000027569;ENSSSCG00000028292
TRINITY_DN159716_c0_g1_i6	ACOXL	ENSSSCG00000008109;ENSSSCG00000027569;ENSSSCG00000028292
TRINITY_DN159716_c0_g1_i7	ACOXL	ENSSSCG00000008109;ENSSSCG00000027569
TRINITY_DN159716_c0_g1_i8	ACOXL	ENSSSCG00000008109;ENSSSCG00000027569
TRINITY_DN159716_c0_g1_i9	ACOXL	ENSSSCG00000008109;ENSSSCG00000027569;ENSSSCG00000028292
TRINITY_DN159716_c0_g1_i19	ACOXL
TRINITY_DN159716_c0_g1_i26	ACOXL
TRINITY_DN163032_c7_g4_i1	ACP1	ACP1;ENSSSCG00000024700	X721_B_lymphoblasts
TRINITY_DN163032_c7_g4_i3	ACP1	ACP1;ENSSSCG00000024700	X721_B_lymphoblasts
TRINITY_DN163032_c7_g4_i4	ACP1	ACP1;ENSSSCG00000024700	X721_B_lymphoblasts
TRINITY_DN163032_c7_g4_i5	ACP1	ACP1;ENSSSCG00000024700	X721_B_lymphoblasts
TRINITY_DN163032_c7_g4_i6	ACP1	ACP1;ENSSSCG00000024700	X721_B_lymphoblasts
TRINITY_DN163032_c7_g4_i7	ACP1	ACP1;ENSSSCG00000024700	X721_B_lymphoblasts
TRINITY_DN163032_c7_g4_i8	ACP1	ACP1;ENSSSCG00000024700	X721_B_lymphoblasts
TRINITY_DN163032_c7_g4_i9	ACP1	ACP1;ENSSSCG00000024700	X721_B_lymphoblasts
TRINITY_DN166837_c5_g1_i4	ACP2	ACP2;ENSSSCG00000021100	Liver
TRINITY_DN165994_c10_g1_i1	ACP5	ACP5	Lymphnode
TRINITY_DN165994_c10_g1_i10	ACP5	ACP5	Lymphnode
TRINITY_DN165994_c10_g1_i11	ACP5	ACP5	Lymphnode
TRINITY_DN165994_c10_g1_i13	ACP5	ACP5	Lymphnode
TRINITY_DN165994_c10_g1_i14	ACP5	ACP5	Lymphnode
TRINITY_DN165994_c10_g1_i15	ACP5	ACP5	Lymphnode
TRINITY_DN165994_c10_g1_i3	ACP5	ACP5	Lymphnode
TRINITY_DN165994_c10_g1_i4	ACP5	ACP5	Lymphnode
TRINITY_DN165994_c10_g1_i5	ACP5	ACP5	Lymphnode
TRINITY_DN165994_c10_g1_i7	ACP5	ACP5	Lymphnode
TRINITY_DN165994_c10_g1_i8	ACP5	ACP5	Lymphnode
TRINITY_DN165994_c10_g1_i6	ACP5		Lymphnode
TRINITY_DN161764_c1_g1_i1	ACP6	ACP6
TRINITY_DN161764_c1_g1_i2	ACP6	ACP6
TRINITY_DN161764_c1_g1_i3	ACP6	ACP6
TRINITY_DN161764_c1_g1_i4	ACP6	ACP6
TRINITY_DN160290_c1_g1_i1	ACPP	ENSSSCG00000011627	Prostate
TRINITY_DN160290_c1_g1_i2	ACPP	ENSSSCG00000011627	Prostate
TRINITY_DN150355_c1_g2_i1	ACPT	ACPT
TRINITY_DN150355_c1_g2_i2	ACPT	ACPT
TRINITY_DN150355_c1_g2_i3	ACPT	ACPT
TRINITY_DN150355_c1_g2_i4	ACPT	ACPT
TRINITY_DN150355_c1_g2_i5	ACPT	ACPT
TRINITY_DN150355_c1_g2_i6	ACPT	ACPT
TRINITY_DN150355_c1_g1_i1	ACPT
TRINITY_DN161057_c13_g3_i1	ACRBP	ACRBP;ING4
TRINITY_DN161057_c13_g3_i10	ACRBP	ACRBP;ING4
TRINITY_DN161057_c13_g3_i11	ACRBP	ACRBP;ING4
TRINITY_DN161057_c13_g3_i12	ACRBP	ACRBP;ING4
TRINITY_DN161057_c13_g3_i13	ACRBP	ACRBP;ING4
TRINITY_DN161057_c13_g3_i14	ACRBP	ACRBP;ING4
TRINITY_DN161057_c13_g3_i15	ACRBP	ACRBP;ING4
TRINITY_DN161057_c13_g3_i2	ACRBP	ACRBP;ING4
TRINITY_DN161057_c13_g3_i3	ACRBP	ACRBP;ING4
TRINITY_DN161057_c13_g3_i4	ACRBP	ACRBP;ING4
TRINITY_DN161057_c13_g3_i5	ACRBP	ACRBP
TRINITY_DN161057_c13_g3_i6	ACRBP	ACRBP
TRINITY_DN161057_c13_g3_i7	ACRBP	ACRBP
TRINITY_DN161057_c13_g3_i8	ACRBP	ACRBP
TRINITY_DN161057_c13_g3_i9	ACRBP	ACRBP;ING4
TRINITY_DN150048_c1_g1_i1	ACRC	ENSSSCG00000012401
TRINITY_DN150048_c1_g1_i2	ACRC	ENSSSCG00000012401
TRINITY_DN150048_c1_g1_i3	ACRC	ENSSSCG00000012401
TRINITY_DN150048_c1_g1_i4	ACRC	ENSSSCG00000012401
TRINITY_DN150048_c1_g1_i5	ACRC	ENSSSCG00000012401
TRINITY_DN150048_c3_g1_i1	ACRC
TRINITY_DN52536_c0_g1_i1	ACSBG2	ACSBG2	TestisSeminiferousTubule
TRINITY_DN164812_c1_g1_i1	ACSF2	ACSF2	Kidney
TRINITY_DN164812_c1_g1_i10	ACSF2	ACSF2	Kidney
TRINITY_DN164812_c1_g1_i2	ACSF2	ACSF2	Kidney
TRINITY_DN164812_c1_g1_i3	ACSF2	ACSF2	Kidney
TRINITY_DN164812_c1_g1_i4	ACSF2	ACSF2	Kidney
TRINITY_DN164812_c1_g1_i5	ACSF2	ACSF2	Kidney
TRINITY_DN164812_c1_g1_i6	ACSF2	ACSF2	Kidney
TRINITY_DN164812_c1_g1_i7	ACSF2	ACSF2	Kidney
TRINITY_DN164812_c1_g1_i8	ACSF2	ACSF2	Kidney
TRINITY_DN164812_c1_g1_i9	ACSF2	ACSF2	Kidney
TRINITY_DN165358_c3_g3_i1	ACSF3	ACSF3
TRINITY_DN165358_c3_g3_i2	ACSF3	ACSF3
TRINITY_DN165358_c3_g3_i3	ACSF3
TRINITY_DN165358_c3_g3_i5	ACSF3
TRINITY_DN160477_c5_g1_i1	ACSL1	ACSL1	WholeBlood
TRINITY_DN160477_c5_g1_i2	ACSL1	ACSL1	WholeBlood
TRINITY_DN160477_c5_g1_i3	ACSL1	ACSL1	WholeBlood
TRINITY_DN160477_c5_g1_i4	ACSL1	ACSL1	WholeBlood
TRINITY_DN160477_c5_g1_i5	ACSL1	ACSL1	WholeBlood
TRINITY_DN160477_c5_g1_i6	ACSL1	ACSL1	WholeBlood
TRINITY_DN160477_c5_g1_i7	ACSL1	ACSL1	WholeBlood
TRINITY_DN164648_c10_g1_i1	ACSL1	ACSL1	WholeBlood
TRINITY_DN164648_c10_g1_i2	ACSL1	ACSL1	WholeBlood
TRINITY_DN164648_c10_g1_i3	ACSL1	ACSL1	WholeBlood
TRINITY_DN164648_c10_g1_i5	ACSL1	ACSL1	WholeBlood
TRINITY_DN164648_c10_g1_i6	ACSL1	ACSL1	WholeBlood
TRINITY_DN158988_c10_g1_i1	ACSL1		WholeBlood
TRINITY_DN162851_c6_g1_i1	ACSL3	ACSL3	Thalamus
TRINITY_DN162851_c6_g1_i3	ACSL3	ACSL3	Thalamus
TRINITY_DN159119_c6_g1_i2	ACSL4	ENSSSCG00000012583	Fetalliver
TRINITY_DN162203_c10_g1_i1	ACSL4	CH242-17O13.4;ENSSSCG00000012583	Fetalliver
TRINITY_DN162203_c10_g1_i3	ACSL4	CH242-17O13.4;ENSSSCG00000012583	Fetalliver
TRINITY_DN162203_c10_g1_i4	ACSL4	CH242-17O13.4;ENSSSCG00000012583	Fetalliver
TRINITY_DN162203_c10_g1_i5	ACSL4	CH242-17O13.4;ENSSSCG00000012583	Fetalliver
TRINITY_DN162203_c10_g1_i6	ACSL4	ENSSSCG00000012583	Fetalliver
TRINITY_DN162578_c6_g1_i1	ACSL5	ENSSSCG00000029075;ENSSSCG00000030645	small_intestine
TRINITY_DN162578_c6_g1_i10	ACSL5	ENSSSCG00000029075;ENSSSCG00000030645	small_intestine
TRINITY_DN162578_c6_g1_i11	ACSL5	ENSSSCG00000029075;ENSSSCG00000030645	small_intestine
TRINITY_DN162578_c6_g1_i2	ACSL5	ENSSSCG00000029075;ENSSSCG00000030645	small_intestine
TRINITY_DN162578_c6_g1_i3	ACSL5	ENSSSCG00000029075;ENSSSCG00000030645	small_intestine
TRINITY_DN162578_c6_g1_i4	ACSL5	ENSSSCG00000029075;ENSSSCG00000030645	small_intestine
TRINITY_DN162578_c6_g1_i5	ACSL5	ENSSSCG00000029075;ENSSSCG00000030645	small_intestine
TRINITY_DN162578_c6_g1_i6	ACSL5	ENSSSCG00000029075;ENSSSCG00000030645	small_intestine
TRINITY_DN162578_c6_g1_i7	ACSL5	ENSSSCG00000029075;ENSSSCG00000030645	small_intestine
TRINITY_DN162578_c6_g1_i8	ACSL5	ENSSSCG00000029075;ENSSSCG00000030645	small_intestine
TRINITY_DN162578_c6_g1_i9	ACSL5	ENSSSCG00000029075;ENSSSCG00000030645	small_intestine
TRINITY_DN162578_c6_g2_i1	ACSL5	ENSSSCG00000029075;ENSSSCG00000030645	small_intestine
TRINITY_DN161374_c1_g1_i1	ACSL6	ENSSSCG00000014272	pineal_night
TRINITY_DN161374_c1_g1_i10	ACSL6	ENSSSCG00000014272	pineal_night
TRINITY_DN161374_c1_g1_i12	ACSL6	ENSSSCG00000014272	pineal_night
TRINITY_DN161374_c1_g1_i13	ACSL6	ENSSSCG00000014272	pineal_night
TRINITY_DN161374_c1_g1_i2	ACSL6	ENSSSCG00000014272	pineal_night
TRINITY_DN161374_c1_g1_i3	ACSL6	ENSSSCG00000014272	pineal_night
TRINITY_DN161374_c1_g1_i5	ACSL6	ENSSSCG00000014272	pineal_night
TRINITY_DN161374_c1_g1_i6	ACSL6	ENSSSCG00000014272	pineal_night
TRINITY_DN161374_c1_g1_i7	ACSL6	ENSSSCG00000014272	pineal_night
TRINITY_DN161374_c1_g1_i8	ACSL6	ENSSSCG00000014272	pineal_night
TRINITY_DN161374_c1_g1_i9	ACSL6	ENSSSCG00000014272	pineal_night
TRINITY_DN112049_c0_g1_i1	ACSM3	ACSM3	X721_B_lymphoblasts
TRINITY_DN165084_c9_g1_i2	ACSM3	ACSM3	X721_B_lymphoblasts
TRINITY_DN166072_c10_g1_i1	ACSM3	ACSM3	X721_B_lymphoblasts
TRINITY_DN170147_c0_g2_i1	ACSM3	ACSM3	X721_B_lymphoblasts
CUFF.195341.1	ACSM5	ACSM5
TRINITY_DN102062_c0_g1_i1	ACSM5	ACSM5
TRINITY_DN169079_c0_g1_i1	ACSM5	ACSM5
TRINITY_DN158467_c5_g1_i1	ACSS2	ACSS2
TRINITY_DN158467_c5_g1_i11	ACSS2	ACSS2
TRINITY_DN158467_c5_g1_i12	ACSS2	ACSS2
TRINITY_DN158467_c5_g1_i2	ACSS2	ACSS2
TRINITY_DN158467_c5_g1_i3	ACSS2	ACSS2
TRINITY_DN158467_c5_g1_i4	ACSS2	ACSS2
TRINITY_DN158467_c5_g1_i5	ACSS2	ACSS2
TRINITY_DN158467_c5_g1_i6	ACSS2	ACSS2
TRINITY_DN158467_c5_g1_i7	ACSS2	ACSS2
TRINITY_DN158467_c5_g1_i8	ACSS2	ACSS2
TRINITY_DN158467_c5_g1_i9	ACSS2	ACSS2
TRINITY_DN161973_c8_g1_i1	ACSS3	ACSS3
TRINITY_DN117362_c0_g1_i1	ACTA1	ACTA1	Tongue
TRINITY_DN117362_c0_g2_i1	ACTA1	ACTA1	Tongue
TRINITY_DN165438_c18_g1_i1	ACTA1	ACTA1	Tongue
TRINITY_DN165438_c6_g1_i1	ACTA1	ACTA1	Tongue
TRINITY_DN165438_c6_g1_i2	ACTA1	ACTA1	Tongue
TRINITY_DN162645_c7_g1_i1	ACTA2	ACTA2	UterusCorpus
TRINITY_DN162645_c7_g1_i2	ACTA2	ACTA2	UterusCorpus
TRINITY_DN165438_c12_g2_i1	ACTB	ACTB
TRINITY_DN165438_c12_g2_i2	ACTB	ACTB
TRINITY_DN165438_c12_g2_i3	ACTB	ACTB
TRINITY_DN126570_c0_g1_i1	ACTC1	ACTC1	Heart
TRINITY_DN126570_c1_g1_i1	ACTC1	ACTC1	Heart
TRINITY_DN165438_c9_g1_i2	ACTG1	ACTG1
TRINITY_DN162645_c13_g1_i1	ACTG2	ACTG2	UterusCorpus
TRINITY_DN162645_c2_g1_i1	ACTG2	ACTG2	UterusCorpus
TRINITY_DN161942_c16_g4_i1	ACTL6A	ACTL6A	small_intestine
TRINITY_DN161942_c16_g4_i4	ACTL6A	ACTL6A	small_intestine
TRINITY_DN161942_c16_g4_i6	ACTL6A	ACTL6A	small_intestine
TRINITY_DN151319_c0_g1_i1	ACTL6B	ACTL6B	Wholebrain
TRINITY_DN151319_c0_g1_i2	ACTL6B	ACTL6B	Wholebrain
TRINITY_DN151319_c0_g1_i3	ACTL6B	ACTL6B	Wholebrain
TRINITY_DN151319_c0_g1_i4	ACTL6B	ACTL6B	Wholebrain
TRINITY_DN151319_c1_g2_i1	ACTL6B	ACTL6B	Wholebrain
TRINITY_DN151319_c1_g2_i2	ACTL6B	ACTL6B	Wholebrain
TRINITY_DN151319_c1_g2_i3	ACTL6B	ACTL6B	Wholebrain
TRINITY_DN151319_c1_g2_i4	ACTL6B	ACTL6B	Wholebrain
TRINITY_DN151319_c1_g2_i5	ACTL6B	ACTL6B	Wholebrain
TRINITY_DN151319_c1_g2_i6	ACTL6B	ACTL6B	Wholebrain
TRINITY_DN151319_c1_g2_i7	ACTL6B	ACTL6B	Wholebrain
TRINITY_DN151319_c1_g2_i8	ACTL6B	ACTL6B	Wholebrain
TRINITY_DN165367_c1_g1_i1	ACTN1	ENSSSCG00000020703	WholeBlood
TRINITY_DN165367_c1_g2_i1	ACTN1	ENSSSCG00000020703	WholeBlood
TRINITY_DN165367_c1_g2_i2	ACTN1	ENSSSCG00000020703	WholeBlood
TRINITY_DN165367_c1_g2_i3	ACTN1	ENSSSCG00000020703	WholeBlood
TRINITY_DN165367_c1_g2_i4	ACTN1	ENSSSCG00000020703	WholeBlood
TRINITY_DN165367_c1_g2_i5	ACTN1	ENSSSCG00000020703	WholeBlood
TRINITY_DN167713_c9_g3_i1	ACTN1	ENSSSCG00000020703	WholeBlood
TRINITY_DN167713_c9_g4_i2	ACTN1	ENSSSCG00000020703	WholeBlood
TRINITY_DN109969_c0_g1_i1	ACTN2	ACTN2	Tongue
TRINITY_DN109969_c1_g1_i1	ACTN2	ACTN2	Tongue
TRINITY_DN157935_c0_g3_i1	ACTN2	ACTN2	Tongue
TRINITY_DN167713_c5_g1_i1	ACTN4	ACTN4	Colorectaladenocarcinoma
TRINITY_DN167713_c5_g2_i1	ACTN4	ACTN4	Colorectaladenocarcinoma
TRINITY_DN167713_c5_g3_i1	ACTN4	ACTN4	Colorectaladenocarcinoma
TRINITY_DN167713_c7_g1_i1	ACTN4	ACTN4	Colorectaladenocarcinoma
TRINITY_DN167713_c9_g2_i3	ACTN4	ACTN4	Colorectaladenocarcinoma
TRINITY_DN167713_c9_g2_i4	ACTN4	ACTN4	Colorectaladenocarcinoma
TRINITY_DN167713_c9_g2_i5	ACTN4	ACTN4	Colorectaladenocarcinoma
TRINITY_DN167713_c9_g2_i7	ACTN4	ACTN4	Colorectaladenocarcinoma
TRINITY_DN165390_c8_g2_i1	ACTR10	ENSSSCG00000022299;ENSSSCG00000024039
TRINITY_DN165390_c8_g2_i2	ACTR10	ENSSSCG00000022299
TRINITY_DN165390_c8_g2_i3	ACTR10	ENSSSCG00000022299;ENSSSCG00000024039
TRINITY_DN161087_c1_g1_i1	ACTR1A	ACTR1A
TRINITY_DN161087_c1_g1_i2	ACTR1A	ACTR1A
TRINITY_DN161087_c1_g1_i3	ACTR1A	ACTR1A
TRINITY_DN161087_c1_g1_i4	ACTR1A	ACTR1A
TRINITY_DN161087_c1_g1_i5	ACTR1A	ACTR1A
TRINITY_DN161087_c1_g1_i6	ACTR1A	ACTR1A
TRINITY_DN161087_c1_g1_i7	ACTR1A	ACTR1A
TRINITY_DN168339_c4_g2_i4	ACTR1B	ACTR1B
TRINITY_DN168339_c4_g2_i5	ACTR1B	ACTR1B
TRINITY_DN168339_c4_g2_i6	ACTR1B	ACTR1B
TRINITY_DN168339_c4_g2_i7	ACTR1B	ACTR1B
TRINITY_DN168339_c4_g3_i1	ACTR1B	ACTR1B
TRINITY_DN168339_c4_g5_i1	ACTR1B	ACTR1B
TRINITY_DN156220_c0_g1_i1	ACTR2	ACTR2	X721_B_lymphoblasts
TRINITY_DN156220_c0_g1_i2	ACTR2	ACTR2	X721_B_lymphoblasts
TRINITY_DN159644_c9_g3_i1	ACTR3	ACTR3	X721_B_lymphoblasts
TRINITY_DN159644_c9_g3_i2	ACTR3	ACTR3	X721_B_lymphoblasts
TRINITY_DN159644_c9_g3_i3	ACTR3	ACTR3	X721_B_lymphoblasts
TRINITY_DN32222_c1_g1_i1	ACTR3		X721_B_lymphoblasts
TRINITY_DN165233_c8_g1_i1	ACTR3B	ENSSSCG00000016426;ENSSSCG00000027419	Wholebrain
TRINITY_DN165233_c8_g1_i10	ACTR3B	ENSSSCG00000016426;ENSSSCG00000027419	Wholebrain
TRINITY_DN165233_c8_g1_i11	ACTR3B	ENSSSCG00000016426;ENSSSCG00000027419	Wholebrain
TRINITY_DN165233_c8_g1_i12	ACTR3B	ENSSSCG00000016426;ENSSSCG00000027419	Wholebrain
TRINITY_DN165233_c8_g1_i2	ACTR3B	ENSSSCG00000016426;ENSSSCG00000027419	Wholebrain
TRINITY_DN165233_c8_g1_i3	ACTR3B	ENSSSCG00000016426	Wholebrain
TRINITY_DN165233_c8_g1_i5	ACTR3B	ENSSSCG00000016426;ENSSSCG00000027419	Wholebrain
TRINITY_DN165233_c8_g1_i6	ACTR3B	ENSSSCG00000016426	Wholebrain
TRINITY_DN165233_c8_g1_i7	ACTR3B	ENSSSCG00000016426	Wholebrain
TRINITY_DN165233_c8_g1_i8	ACTR3B	ENSSSCG00000016426;ENSSSCG00000027419	Wholebrain
TRINITY_DN165233_c8_g1_i9	ACTR3B	ENSSSCG00000016426;ENSSSCG00000027419	Wholebrain
TRINITY_DN165233_c8_g2_i2	ACTR3B	ENSSSCG00000016426;ENSSSCG00000027419	Wholebrain
TRINITY_DN165233_c8_g2_i3	ACTR3B	ENSSSCG00000016426;ENSSSCG00000027419	Wholebrain
TRINITY_DN160526_c3_g1_i1	ACTR5	ACTR5
TRINITY_DN160526_c3_g1_i2	ACTR5	ACTR5
TRINITY_DN160526_c3_g1_i3	ACTR5	ACTR5
TRINITY_DN160526_c3_g1_i4	ACTR5	ACTR5
TRINITY_DN164279_c20_g1_i1	ACTR8	ACTR8
TRINITY_DN164279_c20_g1_i2	ACTR8	ACTR8
TRINITY_DN17396_c0_g1_i1	ACTR8
TRINITY_DN215084_c0_g1_i1	ACTRT3	ACTRT3
TRINITY_DN147706_c0_g1_i1	ACVR1	ACVR1
TRINITY_DN155647_c0_g1_i1	ACVR1B	ACVR1B
TRINITY_DN155647_c3_g1_i1	ACVR1B
CUFF.30843.1	ACVR2B	ACVR2B
TRINITY_DN108098_c0_g2_i1	ACVR2B	ACVR2B
TRINITY_DN108098_c0_g3_i1	ACVR2B	ACVR2B
TRINITY_DN108098_c1_g1_i1	ACVR2B	ACVR2B
TRINITY_DN166670_c0_g1_i1	ACVRL1	ACVRL1
TRINITY_DN166670_c0_g1_i2	ACVRL1	ACVRL1
TRINITY_DN166670_c0_g1_i4	ACVRL1	ACVRL1
TRINITY_DN166670_c0_g1_i5	ACVRL1	ACVRL1
TRINITY_DN166670_c0_g1_i6	ACVRL1	ACVRL1
TRINITY_DN166670_c0_g1_i7	ACVRL1	ACVRL1
TRINITY_DN166670_c0_g2_i1	ACVRL1
TRINITY_DN158535_c1_g1_i1	ACY1	ACY1	Liver
TRINITY_DN158535_c1_g1_i2	ACY1	ACY1	Liver
TRINITY_DN158535_c1_g1_i3	ACY1	ACY1	Liver
TRINITY_DN158535_c1_g1_i4	ACY1	ACY1	Liver
TRINITY_DN158535_c1_g1_i5	ACY1	ACY1	Liver
TRINITY_DN158535_c1_g1_i6	ACY1	ACY1	Liver
TRINITY_DN158535_c1_g1_i7	ACY1	ACY1	Liver
TRINITY_DN158535_c1_g1_i8	ACY1	ACY1	Liver
TRINITY_DN159170_c5_g2_i1	ACYP1	ACYP1;MLH3
TRINITY_DN159170_c5_g2_i11	ACYP1	ACYP1;MLH3
TRINITY_DN159170_c5_g2_i12	ACYP1	ACYP1
TRINITY_DN159170_c5_g2_i14	ACYP1	ACYP1;MLH3
TRINITY_DN159170_c5_g2_i3	ACYP1	ACYP1;MLH3
TRINITY_DN159170_c5_g2_i4	ACYP1	ACYP1;MLH3
TRINITY_DN159170_c5_g2_i6	ACYP1	ACYP1
TRINITY_DN159170_c5_g2_i8	ACYP1	ACYP1;MLH3
TRINITY_DN159170_c5_g2_i9	ACYP1	ACYP1;MLH3
TRINITY_DN157249_c6_g1_i1	ADA	ADA	X721_B_lymphoblasts
TRINITY_DN157249_c6_g1_i2	ADA	ADA	X721_B_lymphoblasts
TRINITY_DN157249_c6_g1_i3	ADA	ADA	X721_B_lymphoblasts
TRINITY_DN161893_c7_g1_i1	ADAL	ADAL
TRINITY_DN161893_c7_g1_i2	ADAL	ADAL
TRINITY_DN161893_c7_g1_i3	ADAL	ADAL
CUFF.233356.2	ADAM11	ENSSSCG00000017349
TRINITY_DN133751_c0_g1_i1	ADAM11	ENSSSCG00000017349
TRINITY_DN133751_c0_g1_i2	ADAM11	ENSSSCG00000017349
TRINITY_DN208596_c0_g1_i1	ADAM11	ENSSSCG00000017349;ENSSSCG00000030592
CUFF.251331.1	ADAM12	ADAM12	Placenta
CUFF.251336.1	ADAM12	ADAM12	Placenta
TRINITY_DN242223_c0_g1_i1	ADAM12	ADAM12	Placenta
TRINITY_DN161439_c2_g1_i1	ADAM15	ENSSSCG00000006533;ENSSSCG00000026165
TRINITY_DN161439_c2_g1_i10	ADAM15	ENSSSCG00000006533;ENSSSCG00000026165
TRINITY_DN161439_c2_g1_i11	ADAM15	ENSSSCG00000006533;ENSSSCG00000026165
TRINITY_DN161439_c2_g1_i12	ADAM15	ENSSSCG00000006533;ENSSSCG00000026165
TRINITY_DN161439_c2_g1_i2	ADAM15	ENSSSCG00000006533;ENSSSCG00000026165
TRINITY_DN161439_c2_g1_i3	ADAM15	ENSSSCG00000006533;ENSSSCG00000026165
TRINITY_DN161439_c2_g1_i4	ADAM15	ENSSSCG00000006533;ENSSSCG00000026165
TRINITY_DN161439_c2_g1_i5	ADAM15	ENSSSCG00000006533;ENSSSCG00000026165
TRINITY_DN161439_c2_g1_i6	ADAM15	ENSSSCG00000006533;ENSSSCG00000026165
TRINITY_DN161439_c2_g1_i7	ADAM15	ENSSSCG00000006533;ENSSSCG00000026165
TRINITY_DN161439_c2_g1_i8	ADAM15	ENSSSCG00000006533;ENSSSCG00000026165
TRINITY_DN161439_c2_g1_i9	ADAM15	ENSSSCG00000006533;ENSSSCG00000026165
TRINITY_DN161439_c2_g2_i1	ADAM15	ENSSSCG00000006533;ENSSSCG00000026165
TRINITY_DN163549_c8_g4_i1	ADAM17	ADAM17;ADAM17
TRINITY_DN163549_c8_g4_i10	ADAM17	ADAM17;ADAM17
TRINITY_DN163549_c8_g4_i11	ADAM17	ADAM17;ADAM17
TRINITY_DN163549_c8_g4_i12	ADAM17	ADAM17
TRINITY_DN163549_c8_g4_i13	ADAM17	ADAM17;ADAM17
TRINITY_DN163549_c8_g4_i14	ADAM17	ADAM17;ADAM17
TRINITY_DN163549_c8_g4_i15	ADAM17	ADAM17;ADAM17
TRINITY_DN163549_c8_g4_i16	ADAM17	ADAM17;ADAM17
TRINITY_DN163549_c8_g4_i17	ADAM17	ADAM17;ADAM17
TRINITY_DN163549_c8_g4_i18	ADAM17	ADAM17;ADAM17
TRINITY_DN163549_c8_g4_i19	ADAM17	ADAM17;ADAM17
TRINITY_DN163549_c8_g4_i2	ADAM17	ADAM17;ADAM17
TRINITY_DN163549_c8_g4_i3	ADAM17	ADAM17;ADAM17
TRINITY_DN163549_c8_g4_i4	ADAM17	ADAM17;ADAM17
TRINITY_DN163549_c8_g4_i5	ADAM17	ADAM17;ADAM17
TRINITY_DN163549_c8_g4_i6	ADAM17	ADAM17;ADAM17
TRINITY_DN163549_c8_g4_i7	ADAM17	ADAM17;ADAM17
TRINITY_DN163549_c8_g4_i8	ADAM17	ADAM17;ADAM17
TRINITY_DN163549_c8_g4_i9	ADAM17	ADAM17;ADAM17
TRINITY_DN113049_c0_g1_i1	ADAM18	ADAM18
TRINITY_DN113049_c0_g2_i1	ADAM18	ADAM18
TRINITY_DN163929_c1_g1_i1	ADAM19	ADAM19	WholeBlood
TRINITY_DN163929_c1_g1_i2	ADAM19	ADAM19	WholeBlood
TRINITY_DN163929_c1_g1_i3	ADAM19	ADAM19	WholeBlood
TRINITY_DN163060_c9_g1_i1	ADAM28	ADAM28	Lymphnode
TRINITY_DN163060_c9_g1_i2	ADAM28	ADAM28	Lymphnode
CUFF.166451.1	ADAM33	ADAM33
CUFF.166454.1	ADAM33	ADAM33
TRINITY_DN106603_c0_g1_i1	ADAM33	ADAM33
TRINITY_DN116298_c1_g1_i1	ADAM33
TRINITY_DN116298_c2_g1_i1	ADAM33
TRINITY_DN155138_c0_g1_i1	ADAM3A	ENSSSCG00000007009
TRINITY_DN155138_c0_g2_i1	ADAM3A	ENSSSCG00000007009
TRINITY_DN155138_c2_g2_i1	ADAM3A	ENSSSCG00000007009
TRINITY_DN164246_c4_g1_i1	ADAM8	ADAM8	WholeBlood
TRINITY_DN164246_c4_g1_i10	ADAM8	ADAM8	WholeBlood
TRINITY_DN164246_c4_g1_i11	ADAM8	ADAM8	WholeBlood
TRINITY_DN164246_c4_g1_i12	ADAM8	ADAM8	WholeBlood
TRINITY_DN164246_c4_g1_i13	ADAM8	ADAM8	WholeBlood
TRINITY_DN164246_c4_g1_i14	ADAM8	ADAM8	WholeBlood
TRINITY_DN164246_c4_g1_i3	ADAM8	ADAM8	WholeBlood
TRINITY_DN164246_c4_g1_i4	ADAM8	ADAM8	WholeBlood
TRINITY_DN164246_c4_g1_i5	ADAM8	ADAM8	WholeBlood
TRINITY_DN164246_c4_g1_i6	ADAM8	ADAM8	WholeBlood
TRINITY_DN164246_c4_g1_i7	ADAM8	ADAM8	WholeBlood
TRINITY_DN164246_c4_g1_i8	ADAM8	ADAM8	WholeBlood
TRINITY_DN164246_c4_g1_i9	ADAM8	ADAM8	WholeBlood
TRINITY_DN164246_c4_g1_i2	ADAM8		WholeBlood
TRINITY_DN164246_c4_g2_i1	ADAM8		WholeBlood
TRINITY_DN161750_c2_g1_i1	ADAMDEC1	ADAMDEC1	small_intestine
TRINITY_DN135851_c0_g1_i1	ADAMTS1	ADAMTS1;ADAMTS1	UterusCorpus
TRINITY_DN135851_c4_g1_i1	ADAMTS1	ADAMTS1;ADAMTS1	UterusCorpus
TRINITY_DN219267_c0_g1_i1	ADAMTS1	ADAMTS1	UterusCorpus
TRINITY_DN167599_c5_g1_i11	ADAMTS10	ADAMTS10
TRINITY_DN167599_c5_g1_i12	ADAMTS10	ADAMTS10
TRINITY_DN167599_c5_g1_i14	ADAMTS10	ADAMTS10
TRINITY_DN167599_c5_g1_i15	ADAMTS10	ADAMTS10
TRINITY_DN167599_c5_g1_i16	ADAMTS10	ADAMTS10
TRINITY_DN167599_c5_g1_i17	ADAMTS10	ADAMTS10
TRINITY_DN167599_c5_g1_i19	ADAMTS10	ADAMTS10
TRINITY_DN167599_c5_g1_i2	ADAMTS10	ADAMTS10
TRINITY_DN167599_c5_g1_i20	ADAMTS10	ADAMTS10
TRINITY_DN167599_c5_g1_i22	ADAMTS10	ADAMTS10
TRINITY_DN167599_c5_g1_i24	ADAMTS10	ADAMTS10
TRINITY_DN167599_c5_g1_i25	ADAMTS10	ADAMTS10
TRINITY_DN167599_c5_g1_i26	ADAMTS10	ADAMTS10
TRINITY_DN167599_c5_g1_i28	ADAMTS10	ADAMTS10
TRINITY_DN167599_c5_g1_i29	ADAMTS10	ADAMTS10
TRINITY_DN167599_c5_g1_i3	ADAMTS10	ADAMTS10
TRINITY_DN167599_c5_g1_i30	ADAMTS10	ADAMTS10
TRINITY_DN167599_c5_g1_i32	ADAMTS10	ADAMTS10
TRINITY_DN167599_c5_g1_i4	ADAMTS10	ADAMTS10
TRINITY_DN167599_c5_g1_i5	ADAMTS10	ADAMTS10
TRINITY_DN167599_c5_g1_i6	ADAMTS10	ADAMTS10
TRINITY_DN167599_c5_g1_i8	ADAMTS10	ADAMTS10
TRINITY_DN167599_c5_g1_i9	ADAMTS10	ADAMTS10
TRINITY_DN167599_c6_g1_i10	ADAMTS10	ADAMTS10
TRINITY_DN167599_c6_g1_i3	ADAMTS10	ADAMTS10
TRINITY_DN167599_c6_g1_i4	ADAMTS10	ADAMTS10
TRINITY_DN167599_c6_g1_i5	ADAMTS10	ADAMTS10
TRINITY_DN167599_c6_g1_i7	ADAMTS10	ADAMTS10
TRINITY_DN167599_c6_g1_i8	ADAMTS10	ADAMTS10
TRINITY_DN167446_c1_g1_i1	ADAMTS13	ADAMTS13
TRINITY_DN167446_c1_g2_i1	ADAMTS13	ADAMTS13
TRINITY_DN167446_c2_g1_i1	ADAMTS13	ADAMTS13
TRINITY_DN167446_c2_g1_i10	ADAMTS13	ADAMTS13
TRINITY_DN167446_c2_g1_i11	ADAMTS13	ADAMTS13
TRINITY_DN167446_c2_g1_i12	ADAMTS13	ADAMTS13
TRINITY_DN167446_c2_g1_i13	ADAMTS13	ADAMTS13
TRINITY_DN167446_c2_g1_i14	ADAMTS13	ADAMTS13
TRINITY_DN167446_c2_g1_i2	ADAMTS13	ADAMTS13
TRINITY_DN167446_c2_g1_i3	ADAMTS13	ADAMTS13
TRINITY_DN167446_c2_g1_i4	ADAMTS13	ADAMTS13
TRINITY_DN167446_c2_g1_i5	ADAMTS13	ADAMTS13
TRINITY_DN167446_c2_g1_i6	ADAMTS13	ADAMTS13
TRINITY_DN167446_c2_g1_i7	ADAMTS13	ADAMTS13
TRINITY_DN167446_c2_g1_i8	ADAMTS13	ADAMTS13
TRINITY_DN167446_c2_g1_i9	ADAMTS13	ADAMTS13
TRINITY_DN167446_c1_g2_i2	ADAMTS13
TRINITY_DN160010_c3_g1_i4	ADAMTS14	ADAMTS14
TRINITY_DN160010_c3_g1_i7	ADAMTS14	ADAMTS14
TRINITY_DN160010_c3_g1_i8	ADAMTS14	ADAMTS14
TRINITY_DN160010_c4_g1_i1	ADAMTS14	ADAMTS14
TRINITY_DN160010_c6_g1_i1	ADAMTS14	ADAMTS14
TRINITY_DN160010_c1_g1_i2	ADAMTS14
TRINITY_DN160010_c1_g1_i3	ADAMTS14
TRINITY_DN167601_c3_g5_i1	ADAMTS15	ADAMTS15
TRINITY_DN167601_c3_g5_i2	ADAMTS15	ADAMTS15
TRINITY_DN167601_c3_g5_i3	ADAMTS15	ADAMTS15
TRINITY_DN167601_c3_g5_i4	ADAMTS15	ADAMTS15
TRINITY_DN167601_c3_g5_i5	ADAMTS15	ADAMTS15
TRINITY_DN167601_c3_g5_i6	ADAMTS15	ADAMTS15
TRINITY_DN167601_c3_g5_i7	ADAMTS15	ADAMTS15
TRINITY_DN167601_c3_g5_i8	ADAMTS15	ADAMTS15
CUFF.269356.1	ADAMTS16	ADAMTS16
CUFF.269360.1	ADAMTS16	ADAMTS16
TRINITY_DN160010_c3_g1_i1	ADAMTS2	ADAMTS2
TRINITY_DN160010_c3_g1_i9	ADAMTS2	ADAMTS2
CUFF.298431.1	ADAMTS20	ADAMTS20
CUFF.182545.1	ADAMTS4	ADAMTS4
CUFF.182547.2	ADAMTS4	ADAMTS4
TRINITY_DN176707_c0_g1_i1	ADAMTS4	ADAMTS4
CUFF.23900.1	ADAMTS5	ADAMTS5	Adipocyte
TRINITY_DN164804_c11_g1_i1	ADAMTS6	ADAMTS6
TRINITY_DN164804_c11_g1_i2	ADAMTS6	ADAMTS6
TRINITY_DN140689_c2_g1_i1	ADAMTS7	ADAMTS7
TRINITY_DN140689_c3_g1_i1	ADAMTS7	ADAMTS7
TRINITY_DN140689_c3_g2_i1	ADAMTS7	ADAMTS7
TRINITY_DN140689_c5_g1_i1	ADAMTS7	ADAMTS7
TRINITY_DN163659_c1_g1_i1	ADAMTS7	ADAMTS7
TRINITY_DN163659_c1_g1_i2	ADAMTS7	ADAMTS7
TRINITY_DN163659_c1_g1_i3	ADAMTS7	ADAMTS7
TRINITY_DN163181_c11_g1_i1	ADAMTS9	ADAMTS9;ENSSSCG00000030037
TRINITY_DN163181_c11_g1_i2	ADAMTS9	ADAMTS9;ENSSSCG00000030037
TRINITY_DN163181_c11_g1_i3	ADAMTS9	ADAMTS9;ENSSSCG00000030037
CUFF.41270.1	ADAMTSL2	ADAMTSL2
CUFF.41271.1	ADAMTSL2	ADAMTSL2
TRINITY_DN147294_c0_g1_i1	ADAMTSL2	ADAMTSL2
TRINITY_DN147294_c0_g2_i1	ADAMTSL2	ADAMTSL2
TRINITY_DN147294_c0_g2_i2	ADAMTSL2	ADAMTSL2
TRINITY_DN147294_c0_g2_i3	ADAMTSL2	ADAMTSL2
TRINITY_DN147294_c0_g2_i4	ADAMTSL2	ADAMTSL2
TRINITY_DN147294_c0_g2_i5	ADAMTSL2	ADAMTSL2
TRINITY_DN147294_c0_g2_i6	ADAMTSL2	ADAMTSL2
TRINITY_DN147294_c0_g2_i8	ADAMTSL2	ADAMTSL2
TRINITY_DN162475_c2_g1_i1	ADAMTSL4	ADAMTSL4
TRINITY_DN162475_c2_g1_i2	ADAMTSL4	ADAMTSL4
TRINITY_DN162475_c2_g1_i3	ADAMTSL4	ADAMTSL4
TRINITY_DN162475_c2_g1_i4	ADAMTSL4	ADAMTSL4
TRINITY_DN162475_c2_g1_i5	ADAMTSL4	ADAMTSL4
TRINITY_DN162475_c2_g1_i6	ADAMTSL4	ADAMTSL4
TRINITY_DN162475_c2_g1_i7	ADAMTSL4	ADAMTSL4
TRINITY_DN162475_c2_g1_i8	ADAMTSL4	ADAMTSL4
TRINITY_DN162475_c2_g1_i9	ADAMTSL4	ADAMTSL4
TRINITY_DN162475_c2_g2_i1	ADAMTSL4
TRINITY_DN160054_c12_g1_i1	ADAP1	ENSSSCG00000007547;ENSSSCG00000007548;ENSSSCG00000027943
TRINITY_DN160054_c12_g1_i2	ADAP1	ENSSSCG00000007547;ENSSSCG00000007548;ENSSSCG00000027943
TRINITY_DN160054_c12_g1_i3	ADAP1	ENSSSCG00000007547;ENSSSCG00000007548;ENSSSCG00000027943
TRINITY_DN160054_c12_g1_i4	ADAP1	ENSSSCG00000007547;ENSSSCG00000007548;ENSSSCG00000027943
TRINITY_DN161398_c10_g1_i1	ADAP2	ADAP2	CD33._Myeloid
TRINITY_DN160901_c4_g4_i1	ADAP2		CD33._Myeloid
TRINITY_DN160901_c4_g4_i3	ADAP2		CD33._Myeloid
TRINITY_DN160901_c4_g4_i4	ADAP2		CD33._Myeloid
TRINITY_DN160901_c4_g4_i5	ADAP2		CD33._Myeloid
TRINITY_DN160901_c4_g4_i6	ADAP2		CD33._Myeloid
TRINITY_DN163367_c1_g1_i1	ADAR	ADAR
TRINITY_DN163367_c1_g1_i10	ADAR	ADAR
TRINITY_DN163367_c1_g1_i11	ADAR	ADAR
TRINITY_DN163367_c1_g1_i12	ADAR	ADAR
TRINITY_DN163367_c1_g1_i13	ADAR	ADAR
TRINITY_DN163367_c1_g1_i14	ADAR	ADAR
TRINITY_DN163367_c1_g1_i15	ADAR	ADAR
TRINITY_DN163367_c1_g1_i16	ADAR	ADAR
TRINITY_DN163367_c1_g1_i17	ADAR	ADAR
TRINITY_DN163367_c1_g1_i18	ADAR	ADAR
TRINITY_DN163367_c1_g1_i19	ADAR	ADAR
TRINITY_DN163367_c1_g1_i2	ADAR	ADAR
TRINITY_DN163367_c1_g1_i20	ADAR	ADAR
TRINITY_DN163367_c1_g1_i21	ADAR	ADAR
TRINITY_DN163367_c1_g1_i22	ADAR	ADAR
TRINITY_DN163367_c1_g1_i23	ADAR	ADAR
TRINITY_DN163367_c1_g1_i24	ADAR	ADAR
TRINITY_DN163367_c1_g1_i25	ADAR	ADAR
TRINITY_DN163367_c1_g1_i26	ADAR	ADAR
TRINITY_DN163367_c1_g1_i27	ADAR	ADAR
TRINITY_DN163367_c1_g1_i28	ADAR	ADAR
TRINITY_DN163367_c1_g1_i29	ADAR	ADAR
TRINITY_DN163367_c1_g1_i3	ADAR	ADAR
TRINITY_DN163367_c1_g1_i30	ADAR	ADAR
TRINITY_DN163367_c1_g1_i31	ADAR	ADAR
TRINITY_DN163367_c1_g1_i4	ADAR	ADAR
TRINITY_DN163367_c1_g1_i5	ADAR	ADAR
TRINITY_DN163367_c1_g1_i6	ADAR	ADAR
TRINITY_DN163367_c1_g1_i7	ADAR	ADAR
TRINITY_DN163367_c1_g1_i8	ADAR	ADAR
TRINITY_DN163367_c1_g1_i9	ADAR	ADAR
TRINITY_DN160476_c9_g2_i1	ADARB1	ENSSSCG00000012089	CerebellumPeduncles
TRINITY_DN160476_c9_g2_i2	ADARB1	ENSSSCG00000012089	CerebellumPeduncles
TRINITY_DN160476_c9_g2_i3	ADARB1	ENSSSCG00000012089	CerebellumPeduncles
TRINITY_DN160476_c9_g2_i4	ADARB1	ENSSSCG00000012089	CerebellumPeduncles
TRINITY_DN160476_c9_g2_i5	ADARB1	ENSSSCG00000012089	CerebellumPeduncles
TRINITY_DN160476_c9_g2_i6	ADARB1	ENSSSCG00000012089	CerebellumPeduncles
TRINITY_DN160476_c9_g2_i7	ADARB1	ENSSSCG00000012089	CerebellumPeduncles
TRINITY_DN166036_c8_g3_i1	ADAT1	ADAT1
TRINITY_DN166062_c12_g1_i1	ADAT1
TRINITY_DN166062_c12_g2_i1	ADAT1
TRINITY_DN166062_c12_g3_i3	ADAT1
TRINITY_DN162125_c6_g1_i1	ADAT2	ADAT2
TRINITY_DN145791_c0_g1_i1	ADCK1	ADCK1
TRINITY_DN145791_c0_g1_i2	ADCK1	ADCK1
TRINITY_DN168301_c5_g2_i1	ADCK2	ADCK2
TRINITY_DN168301_c5_g2_i3	ADCK2	ADCK2
TRINITY_DN168301_c5_g2_i4	ADCK2	ADCK2
TRINITY_DN163859_c1_g2_i1	ADCK3	COQ8A	Heart
TRINITY_DN163859_c1_g2_i2	ADCK3	COQ8A	Heart
TRINITY_DN163859_c1_g2_i3	ADCK3	COQ8A	Heart
TRINITY_DN162572_c6_g1_i10	ADCK4	ENSSSCG00000022438;ENSSSCG00000026331
TRINITY_DN162572_c6_g1_i11	ADCK4	ENSSSCG00000022438;ENSSSCG00000026331
TRINITY_DN162572_c6_g1_i12	ADCK4	ENSSSCG00000022438;ENSSSCG00000026331
TRINITY_DN162572_c6_g1_i2	ADCK4	ENSSSCG00000022438
TRINITY_DN162572_c6_g1_i3	ADCK4	ENSSSCG00000022438;ENSSSCG00000026331
TRINITY_DN162572_c6_g1_i4	ADCK4	ENSSSCG00000022438;ENSSSCG00000026331
TRINITY_DN162572_c6_g1_i5	ADCK4	ENSSSCG00000022438;ENSSSCG00000026331
TRINITY_DN162572_c6_g1_i6	ADCK4	ENSSSCG00000022438;ENSSSCG00000026331
TRINITY_DN162572_c6_g1_i7	ADCK4	ENSSSCG00000022438;ENSSSCG00000026331
TRINITY_DN162572_c6_g1_i8	ADCK4	ENSSSCG00000022438;ENSSSCG00000026331
TRINITY_DN162572_c6_g1_i9	ADCK4	ENSSSCG00000022438;ENSSSCG00000026331
TRINITY_DN163921_c13_g1_i1	ADCK5	ADCK5
TRINITY_DN163921_c13_g1_i10	ADCK5	ADCK5
TRINITY_DN163921_c13_g1_i11	ADCK5	ADCK5
TRINITY_DN163921_c13_g1_i12	ADCK5	ADCK5
TRINITY_DN163921_c13_g1_i13	ADCK5	ADCK5
TRINITY_DN163921_c13_g1_i14	ADCK5	ADCK5
TRINITY_DN163921_c13_g1_i15	ADCK5	ADCK5
TRINITY_DN163921_c13_g1_i16	ADCK5	ADCK5
TRINITY_DN163921_c13_g1_i17	ADCK5	ADCK5
TRINITY_DN163921_c13_g1_i18	ADCK5	ADCK5
TRINITY_DN163921_c13_g1_i19	ADCK5	ADCK5
TRINITY_DN163921_c13_g1_i2	ADCK5	ADCK5
TRINITY_DN163921_c13_g1_i20	ADCK5	ADCK5
TRINITY_DN163921_c13_g1_i21	ADCK5	ADCK5
TRINITY_DN163921_c13_g1_i22	ADCK5	ADCK5
TRINITY_DN163921_c13_g1_i23	ADCK5	ADCK5
TRINITY_DN163921_c13_g1_i3	ADCK5	ADCK5
TRINITY_DN163921_c13_g1_i4	ADCK5	ADCK5
TRINITY_DN163921_c13_g1_i5	ADCK5	ADCK5
TRINITY_DN163921_c13_g1_i6	ADCK5	ADCK5
TRINITY_DN163921_c13_g1_i7	ADCK5	ADCK5
TRINITY_DN163921_c13_g1_i8	ADCK5	ADCK5
TRINITY_DN163921_c13_g1_i9	ADCK5	ADCK5
CUFF.103054.1	ADCY1	ADCY1	Wholebrain
TRINITY_DN157514_c0_g1_i1	ADCY10	ADCY10
TRINITY_DN157514_c0_g2_i1	ADCY10	ADCY10
TRINITY_DN157514_c1_g1_i1	ADCY10	ADCY10
TRINITY_DN157514_c1_g2_i1	ADCY10	ADCY10
TRINITY_DN157514_c1_g2_i2	ADCY10	ADCY10
CUFF.265342.1	ADCY2	ADCY2	Wholebrain
TRINITY_DN160589_c4_g6_i3	ADCY3	ADCY3
TRINITY_DN160589_c4_g6_i7	ADCY3	ADCY3
TRINITY_DN164840_c10_g2_i3	ADCY4	ADCY4
TRINITY_DN164840_c10_g2_i5	ADCY4	ADCY4
TRINITY_DN168045_c3_g2_i12	ADCY4	ADCY4;RIPK3
TRINITY_DN168045_c3_g2_i14	ADCY4	ADCY4;RIPK3
TRINITY_DN168045_c3_g2_i15	ADCY4	ADCY4;RIPK3
TRINITY_DN168045_c3_g2_i21	ADCY4	ADCY4;RIPK3
TRINITY_DN168045_c3_g2_i4	ADCY4	ADCY4;RIPK3
TRINITY_DN168045_c3_g2_i5	ADCY4	ADCY4;RIPK3
CUFF.220678.1	ADCY5	ADCY5
TRINITY_DN161769_c1_g1_i3	ADCY6	ENSSSCG00000000175;ENSSSCG00000030620
TRINITY_DN161769_c1_g1_i6	ADCY6	ENSSSCG00000000175;ENSSSCG00000030620
TRINITY_DN161769_c0_g3_i1	ADCY6
TRINITY_DN162656_c6_g2_i1	ADCY7	ENSSSCG00000028746	WholeBlood
TRINITY_DN162656_c6_g2_i2	ADCY7	ENSSSCG00000028746	WholeBlood
TRINITY_DN162656_c6_g2_i3	ADCY7	ENSSSCG00000028746	WholeBlood
TRINITY_DN162656_c6_g2_i4	ADCY7	ENSSSCG00000028746	WholeBlood
TRINITY_DN163817_c4_g3_i1	ADD1	ADD1	CD56._NKCells
TRINITY_DN163817_c4_g3_i2	ADD1	ADD1	CD56._NKCells
TRINITY_DN163817_c4_g3_i3	ADD1	ADD1	CD56._NKCells
TRINITY_DN150653_c1_g1_i2	ADD1		CD56._NKCells
TRINITY_DN167165_c7_g2_i1	ADD2	ADD2	Fetalliver
TRINITY_DN167165_c7_g2_i2	ADD2	ADD2	Fetalliver
TRINITY_DN167165_c7_g2_i3	ADD2	ADD2	Fetalliver
TRINITY_DN167165_c7_g2_i4	ADD2	ADD2	Fetalliver
TRINITY_DN167165_c7_g2_i5	ADD2	ADD2	Fetalliver
TRINITY_DN145155_c0_g1_i1	ADD3	ADD3
TRINITY_DN167382_c7_g1_i1	ADD3	ADD3
TRINITY_DN167382_c7_g1_i10	ADD3	ADD3
TRINITY_DN167382_c7_g1_i11	ADD3	ADD3
TRINITY_DN167382_c7_g1_i2	ADD3	ADD3
TRINITY_DN167382_c7_g1_i3	ADD3	ADD3
TRINITY_DN167382_c7_g1_i4	ADD3	ADD3
TRINITY_DN167382_c7_g1_i6	ADD3	ADD3
TRINITY_DN167382_c7_g1_i7	ADD3	ADD3
TRINITY_DN167382_c7_g1_i8	ADD3	ADD3
TRINITY_DN167382_c7_g1_i9	ADD3	ADD3
TRINITY_DN187109_c0_g1_i1	ADGRA2	ADGRA2
TRINITY_DN159180_c0_g1_i1	ADGRA3	ENSSSCG00000008753
TRINITY_DN153669_c0_g1_i1	ADGRB2	ENSSSCG00000003604;ENSSSCG00000023005
TRINITY_DN153669_c0_g2_i1	ADGRB2	ENSSSCG00000003604;ENSSSCG00000023005
TRINITY_DN153669_c2_g1_i1	ADGRB2	ENSSSCG00000003604;ENSSSCG00000023005
TRINITY_DN153669_c2_g1_i2	ADGRB2	ENSSSCG00000003604
TRINITY_DN175564_c0_g1_i1	ADGRB2	ENSSSCG00000003604
CUFF.186489.1	ADGRD1	ADGRD1
TRINITY_DN44817_c0_g1_i1	ADGRD1	ADGRD1
TRINITY_DN155221_c3_g1_i1	ADGRE1	ADGRE1
TRINITY_DN155221_c4_g1_i1	ADGRE1	ADGRE1
TRINITY_DN155221_c4_g1_i2	ADGRE1	ADGRE1
TRINITY_DN161037_c3_g1_i1	ADGRE5	ADGRE5
TRINITY_DN161037_c3_g1_i12	ADGRE5	ADGRE5
TRINITY_DN161037_c3_g1_i2	ADGRE5	ADGRE5
TRINITY_DN161037_c3_g1_i6	ADGRE5	ADGRE5
TRINITY_DN161037_c3_g1_i8	ADGRE5	ADGRE5
TRINITY_DN167808_c8_g1_i1	ADGRE5	ADGRE5
TRINITY_DN167808_c8_g1_i10	ADGRE5	ADGRE5
TRINITY_DN167808_c8_g1_i13	ADGRE5	ADGRE5
TRINITY_DN164045_c3_g1_i1	ADGRF2	ADGRF2
TRINITY_DN149514_c1_g1_i1	ADGRF3	ADGRF3
CUFF.92805.1	ADGRF5	ADGRF5
TRINITY_DN213987_c0_g1_i1	ADGRF5	ADGRF5
TRINITY_DN165149_c2_g3_i2	ADGRG1	ADGRG1
TRINITY_DN165149_c2_g3_i3	ADGRG1	ADGRG1
TRINITY_DN165149_c2_g3_i5	ADGRG1	ADGRG1
TRINITY_DN165882_c6_g1_i1	ADGRG1	ADGRG1
TRINITY_DN165882_c6_g1_i2	ADGRG1	ADGRG1
TRINITY_DN165149_c2_g3_i1	ADGRG1
TRINITY_DN165705_c9_g2_i1	ADGRG3	ADGRG3
TRINITY_DN165705_c9_g2_i10	ADGRG3	ADGRG3
TRINITY_DN165705_c9_g2_i2	ADGRG3	ADGRG3
TRINITY_DN165705_c9_g2_i3	ADGRG3	ADGRG3
TRINITY_DN165705_c9_g2_i4	ADGRG3	ADGRG3
TRINITY_DN165705_c9_g2_i5	ADGRG3	ADGRG3
TRINITY_DN165705_c9_g2_i6	ADGRG3	ADGRG3
TRINITY_DN165705_c9_g2_i7	ADGRG3	ADGRG3
TRINITY_DN165705_c9_g2_i8	ADGRG3	ADGRG3
TRINITY_DN168276_c2_g3_i1	ADGRG5	ADGRG5
TRINITY_DN168276_c2_g4_i1	ADGRG5	ADGRG5
TRINITY_DN168276_c2_g4_i2	ADGRG5	ADGRG5
TRINITY_DN168276_c2_g4_i3	ADGRG5	ADGRG5
TRINITY_DN168276_c2_g4_i4	ADGRG5	ADGRG5
TRINITY_DN168276_c2_g4_i5	ADGRG5	ADGRG5
TRINITY_DN168276_c2_g4_i6	ADGRG5	ADGRG5
TRINITY_DN168276_c2_g4_i7	ADGRG5	ADGRG5
TRINITY_DN168276_c2_g4_i8	ADGRG5	ADGRG5
TRINITY_DN168276_c2_g5_i1	ADGRG5	ADGRG5
TRINITY_DN168276_c2_g5_i2	ADGRG5	ADGRG5
TRINITY_DN168276_c2_g5_i3	ADGRG5	ADGRG5
TRINITY_DN168276_c2_g5_i4	ADGRG5	ADGRG5
TRINITY_DN168276_c2_g5_i5	ADGRG5	ADGRG5
TRINITY_DN168276_c2_g5_i6	ADGRG5	ADGRG5
TRINITY_DN166876_c11_g1_i1	ADGRG6	ADGRG6
TRINITY_DN166876_c11_g1_i2	ADGRG6	ADGRG6
TRINITY_DN166876_c11_g1_i3	ADGRG6	ADGRG6
TRINITY_DN166876_c11_g1_i6	ADGRG6	ADGRG6
TRINITY_DN164314_c6_g2_i1	ADGRL1
TRINITY_DN164314_c6_g2_i13	ADGRL1
TRINITY_DN159130_c0_g1_i1	ADGRL2	ADGRL2
TRINITY_DN159130_c0_g1_i3	ADGRL2	ADGRL2
TRINITY_DN159130_c0_g1_i4	ADGRL2	ADGRL2
TRINITY_DN137714_c2_g1_i1	ADGRL2
TRINITY_DN119242_c1_g1_i1	ADGRL4	ADGRL4
TRINITY_DN119242_c2_g1_i1	ADGRL4	ADGRL4
TRINITY_DN119242_c3_g1_i1	ADGRL4	ADGRL4
TRINITY_DN119242_c5_g1_i1	ADGRL4	ADGRL4
TRINITY_DN119242_c6_g1_i1	ADGRL4	ADGRL4
CUFF.291821.1	ADGRV1
CUFF.291822.1	ADGRV1
CUFF.291823.1	ADGRV1
TRINITY_DN167467_c0_g1_i1	ADGRV1
TRINITY_DN167467_c0_g1_i2	ADGRV1
TRINITY_DN167467_c0_g1_i3	ADGRV1
TRINITY_DN167467_c0_g1_i4	ADGRV1
TRINITY_DN167467_c0_g1_i5	ADGRV1
TRINITY_DN167467_c0_g1_i6	ADGRV1
TRINITY_DN167467_c0_g1_i7	ADGRV1
TRINITY_DN167467_c0_g1_i8	ADGRV1
TRINITY_DN222765_c0_g1_i1	ADGRV1
TRINITY_DN167729_c4_g1_i1	ADHFE1	ADHFE1
TRINITY_DN167729_c4_g1_i2	ADHFE1	ADHFE1
TRINITY_DN167729_c4_g1_i3	ADHFE1	ADHFE1
TRINITY_DN167729_c4_g1_i4	ADHFE1	ADHFE1
TRINITY_DN160467_c4_g1_i1	ADI1	ADI1	Prostate
TRINITY_DN160467_c4_g1_i2	ADI1	ADI1	Prostate
TRINITY_DN160467_c4_g1_i3	ADI1	ADI1	Prostate
TRINITY_DN166896_c0_g1_i1	ADIPOQ		Thymus
TRINITY_DN166896_c0_g2_i1	ADIPOQ		Thymus
TRINITY_DN149882_c1_g1_i1	ADIPOR1	ADIPOR1
TRINITY_DN149882_c1_g1_i3	ADIPOR1	ADIPOR1
TRINITY_DN157866_c3_g1_i1	ADIPOR2	ADIPOR2
TRINITY_DN157866_c3_g1_i2	ADIPOR2	ADIPOR2
TRINITY_DN157866_c3_g1_i3	ADIPOR2	ADIPOR2
TRINITY_DN157866_c3_g1_i4	ADIPOR2	ADIPOR2
TRINITY_DN146199_c0_g1_i1	ADM	ADM	WholeBlood
TRINITY_DN146199_c0_g2_i1	ADM	ADM	WholeBlood
TRINITY_DN166150_c0_g1_i1	ADM5	ADM5
TRINITY_DN157510_c4_g1_i1	ADNP	ADNP
TRINITY_DN157510_c4_g1_i3	ADNP	ADNP
TRINITY_DN157510_c4_g1_i4	ADNP	ADNP
TRINITY_DN157510_c4_g1_i5	ADNP	ADNP
TRINITY_DN157510_c4_g1_i6	ADNP	ADNP
TRINITY_DN155186_c1_g1_i1	ADNP2	ADNP2
TRINITY_DN155186_c1_g1_i2	ADNP2	ADNP2
TRINITY_DN129769_c0_g1_i1	ADORA2A	ADORA2A
TRINITY_DN163934_c1_g1_i1	ADORA2B		SmoothMuscle
TRINITY_DN163934_c1_g1_i2	ADORA2B		SmoothMuscle
TRINITY_DN167165_c6_g1_i2	ADORA3	ADORA3
TRINITY_DN165958_c9_g1_i1	ADPGK	ADPGK	CD33._Myeloid
TRINITY_DN165958_c9_g2_i1	ADPGK	ADPGK	CD33._Myeloid
TRINITY_DN161831_c10_g1_i1	ADPRH	ADPRH
TRINITY_DN161831_c10_g1_i2	ADPRH	ADPRH
TRINITY_DN161831_c10_g1_i3	ADPRH	ADPRH
TRINITY_DN153620_c0_g1_i1	ADPRHL2	ADPRHL2
TRINITY_DN153620_c0_g1_i2	ADPRHL2	ADPRHL2
TRINITY_DN153620_c0_g1_i3	ADPRHL2	ADPRHL2
TRINITY_DN153620_c0_g1_i4	ADPRHL2	ADPRHL2
TRINITY_DN153620_c0_g1_i5	ADPRHL2	ADPRHL2
TRINITY_DN168230_c2_g1_i1	ADPRM	ADPRM
TRINITY_DN168283_c1_g2_i1	ADPRM
TRINITY_DN142571_c1_g1_i1	ADRB3
TRINITY_DN142571_c1_g2_i1	ADRB3
TRINITY_DN166262_c8_g1_i1	ADRBK2	GRK3
TRINITY_DN167444_c11_g1_i1	ADSL	ADSL	X721_B_lymphoblasts
TRINITY_DN167444_c11_g1_i11	ADSL	ADSL	X721_B_lymphoblasts
TRINITY_DN167444_c11_g1_i2	ADSL	ADSL	X721_B_lymphoblasts
TRINITY_DN167444_c11_g1_i4	ADSL	ADSL	X721_B_lymphoblasts
TRINITY_DN167444_c11_g1_i5	ADSL	ADSL	X721_B_lymphoblasts
TRINITY_DN167444_c11_g1_i6	ADSL	ADSL	X721_B_lymphoblasts
TRINITY_DN167444_c11_g1_i7	ADSL	ADSL	X721_B_lymphoblasts
TRINITY_DN167444_c11_g1_i8	ADSL	ADSL	X721_B_lymphoblasts
TRINITY_DN167444_c11_g1_i9	ADSL	ADSL	X721_B_lymphoblasts
TRINITY_DN167822_c9_g1_i2	ADSS	ADSS;ENSSSCG00000030220
TRINITY_DN167822_c9_g1_i4	ADSS	ADSS
TRINITY_DN167822_c9_g1_i5	ADSS	ADSS;ENSSSCG00000030220
TRINITY_DN167822_c9_g1_i6	ADSS	ADSS
TRINITY_DN167822_c9_g1_i7	ADSS	ADSS;ENSSSCG00000030220
TRINITY_DN162307_c0_g1_i1	ADSSL1	ENSSSCG00000028752
TRINITY_DN162307_c0_g1_i3	ADSSL1	ENSSSCG00000028752
TRINITY_DN162307_c0_g1_i2	ADSSL1
TRINITY_DN152998_c1_g1_i1	AEBP1	AEBP1	UterusCorpus
TRINITY_DN152998_c1_g1_i2	AEBP1	AEBP1	UterusCorpus
TRINITY_DN143912_c0_g1_i1	AEN	AEN
TRINITY_DN143912_c0_g2_i1	AEN	AEN
TRINITY_DN143912_c0_g2_i2	AEN	AEN
TRINITY_DN150919_c0_g1_i1	AFAP1	ENSSSCG00000008717;ENSSSCG00000023907
TRINITY_DN150919_c0_g2_i1	AFAP1	ENSSSCG00000008717
TRINITY_DN154506_c0_g1_i1	AFAP1L1	AFAP1L1
TRINITY_DN154506_c0_g1_i2	AFAP1L1	AFAP1L1
TRINITY_DN154506_c1_g1_i1	AFAP1L1	AFAP1L1
TRINITY_DN165688_c2_g1_i1	AFAP1L2	AFAP1L2
TRINITY_DN165688_c2_g2_i1	AFAP1L2	AFAP1L2
TRINITY_DN161622_c7_g1_i2	AFF2	AFF2
TRINITY_DN166311_c11_g1_i1	AFF3	AFF3;ENSSSCG00000008177
TRINITY_DN166311_c11_g1_i3	AFF3	AFF3;ENSSSCG00000008177
TRINITY_DN164108_c19_g1_i1	AFF4	AFF4
TRINITY_DN164108_c19_g2_i1	AFF4	AFF4
TRINITY_DN166482_c9_g1_i1	AFG3L2	AFG3L2
TRINITY_DN166482_c9_g1_i2	AFG3L2	AFG3L2
TRINITY_DN166482_c9_g1_i4	AFG3L2	AFG3L2
TRINITY_DN166482_c9_g1_i6	AFG3L2	AFG3L2
TRINITY_DN168042_c6_g1_i1	AGA	AGA
TRINITY_DN168042_c6_g1_i10	AGA	AGA
TRINITY_DN168042_c6_g1_i2	AGA	AGA
TRINITY_DN168042_c6_g1_i3	AGA	AGA
TRINITY_DN168042_c6_g1_i4	AGA	AGA
TRINITY_DN168042_c6_g1_i5	AGA	AGA
TRINITY_DN168042_c6_g1_i6	AGA	AGA
TRINITY_DN168042_c6_g1_i7	AGA	AGA
TRINITY_DN168042_c6_g1_i8	AGA	AGA
TRINITY_DN168042_c6_g1_i9	AGA	AGA
TRINITY_DN158343_c1_g1_i1	AGAP1	ENSSSCG00000024859	Wholebrain
TRINITY_DN158343_c1_g2_i1	AGAP1	ENSSSCG00000024859	Wholebrain
TRINITY_DN158343_c6_g1_i1	AGAP1	ENSSSCG00000016317;ENSSSCG00000024170;ENSSSCG00000024859;ENSSSCG00000026452	Wholebrain
TRINITY_DN158343_c6_g1_i2	AGAP1	ENSSSCG00000016317;ENSSSCG00000024170;ENSSSCG00000024859;ENSSSCG00000026452	Wholebrain
TRINITY_DN168090_c4_g1_i1	AGAP2
TRINITY_DN168090_c4_g1_i2	AGAP2
TRINITY_DN158343_c6_g4_i1	AGAP3	AGAP3
TRINITY_DN162783_c21_g1_i1	AGBL2	ENSSSCG00000013225
TRINITY_DN162783_c21_g1_i10	AGBL2	ENSSSCG00000013225
TRINITY_DN162783_c21_g1_i11	AGBL2	ENSSSCG00000013225
TRINITY_DN162783_c21_g1_i2	AGBL2	ENSSSCG00000013225
TRINITY_DN162783_c21_g1_i3	AGBL2	ENSSSCG00000013225
TRINITY_DN162783_c21_g1_i4	AGBL2	ENSSSCG00000013225
TRINITY_DN162783_c21_g1_i5	AGBL2	ENSSSCG00000013225
TRINITY_DN162783_c21_g1_i6	AGBL2	ENSSSCG00000013225
TRINITY_DN162783_c21_g1_i7	AGBL2	ENSSSCG00000013225
TRINITY_DN162783_c21_g1_i8	AGBL2	ENSSSCG00000013225
TRINITY_DN162783_c21_g1_i9	AGBL2	ENSSSCG00000013225
TRINITY_DN160628_c22_g1_i1	AGBL3	AGBL3
TRINITY_DN160628_c22_g1_i2	AGBL3	AGBL3
TRINITY_DN160628_c22_g1_i3	AGBL3	AGBL3
TRINITY_DN160628_c22_g1_i4	AGBL3	AGBL3
TRINITY_DN163592_c8_g7_i2	AGBL3	AGBL3
TRINITY_DN163592_c8_g7_i4	AGBL3	AGBL3
TRINITY_DN163592_c8_g7_i6	AGBL3	AGBL3
TRINITY_DN165821_c0_g1_i1	AGBL3	AGBL3
TRINITY_DN167489_c0_g2_i1	AGBL3	AGBL3
TRINITY_DN163592_c8_g4_i1	AGBL3
TRINITY_DN167173_c5_g3_i1	AGBL5	AGBL5	TestisSeminiferousTubule
TRINITY_DN160638_c14_g1_i1	AGER	AGER	Lung
TRINITY_DN160638_c14_g1_i10	AGER	AGER	Lung
TRINITY_DN160638_c14_g1_i11	AGER	AGER	Lung
TRINITY_DN160638_c14_g1_i12	AGER	AGER	Lung
TRINITY_DN160638_c14_g1_i13	AGER	AGER	Lung
TRINITY_DN160638_c14_g1_i14	AGER	AGER	Lung
TRINITY_DN160638_c14_g1_i15	AGER	AGER	Lung
TRINITY_DN160638_c14_g1_i16	AGER	AGER	Lung
TRINITY_DN160638_c14_g1_i17	AGER	AGER	Lung
TRINITY_DN160638_c14_g1_i2	AGER	AGER	Lung
TRINITY_DN160638_c14_g1_i3	AGER	AGER	Lung
TRINITY_DN160638_c14_g1_i5	AGER	AGER	Lung
TRINITY_DN160638_c14_g1_i6	AGER	AGER	Lung
TRINITY_DN160638_c14_g1_i7	AGER	AGER	Lung
TRINITY_DN160638_c14_g1_i8	AGER	AGER	Lung
TRINITY_DN160638_c14_g1_i9	AGER	AGER	Lung
TRINITY_DN164176_c10_g1_i1	AGFG2	AGFG2
TRINITY_DN164176_c10_g1_i2	AGFG2	AGFG2
TRINITY_DN164176_c10_g1_i3	AGFG2	AGFG2
TRINITY_DN164176_c10_g1_i4	AGFG2	AGFG2
TRINITY_DN166973_c13_g1_i2	AGFG2	AGFG2
TRINITY_DN166973_c13_g1_i3	AGFG2	AGFG2
TRINITY_DN163546_c3_g1_i1	AGGF1	AGGF1
TRINITY_DN166653_c0_g1_i1	AGK	AGK	X721_B_lymphoblasts
TRINITY_DN168194_c12_g1_i10	AGK	AGK	X721_B_lymphoblasts
TRINITY_DN189441_c0_g1_i1	AGK	AGK	X721_B_lymphoblasts
TRINITY_DN45806_c0_g1_i1	AGK	AGK	X721_B_lymphoblasts
TRINITY_DN149971_c0_g1_i1	AGMAT	AGMAT
TRINITY_DN149971_c0_g2_i1	AGMAT	AGMAT
TRINITY_DN149971_c0_g2_i2	AGMAT	AGMAT
TRINITY_DN149971_c0_g2_i3	AGMAT	AGMAT
TRINITY_DN149971_c0_g2_i6	AGMAT	AGMAT
TRINITY_DN149971_c0_g2_i7	AGMAT	AGMAT
TRINITY_DN149971_c1_g1_i1	AGMAT	AGMAT
TRINITY_DN164342_c11_g1_i1	AGO1	AGO1
TRINITY_DN164342_c11_g1_i2	AGO1	AGO1
TRINITY_DN164342_c11_g1_i3	AGO1	AGO1
TRINITY_DN164342_c11_g1_i4	AGO1	AGO1
TRINITY_DN167470_c11_g1_i1	AGO1	AGO1
TRINITY_DN167470_c5_g1_i2	AGO1	AGO1;ENSSSCG00000024887
TRINITY_DN167470_c5_g1_i4	AGO1	AGO1;ENSSSCG00000024887
TRINITY_DN167470_c5_g1_i1	AGO2	AGO2
TRINITY_DN167470_c5_g1_i3	AGO2	AGO2
TRINITY_DN165172_c8_g2_i2	AGO4	AGO4
TRINITY_DN165172_c8_g2_i6	AGO4	AGO4
TRINITY_DN165172_c8_g2_i7	AGO4	AGO4
TRINITY_DN165172_c8_g2_i8	AGO4	AGO4
TRINITY_DN165172_c8_g2_i9	AGO4	AGO4
TRINITY_DN105023_c0_g1_i1	AGPAT1	AGPAT1
TRINITY_DN163070_c2_g1_i1	AGPAT1	AGPAT1
TRINITY_DN163070_c2_g1_i11	AGPAT1	AGPAT1
TRINITY_DN163070_c2_g1_i3	AGPAT1	AGPAT1
TRINITY_DN163070_c2_g1_i9	AGPAT1	AGPAT1
TRINITY_DN131351_c1_g1_i1	AGPAT2	AGPAT2	Lung
TRINITY_DN131351_c1_g1_i2	AGPAT2	AGPAT2	Lung
TRINITY_DN162739_c5_g3_i1	AGPAT3	ENSSSCG00000025285
TRINITY_DN162739_c5_g3_i4	AGPAT3	ENSSSCG00000025285
TRINITY_DN162739_c5_g3_i5	AGPAT3	ENSSSCG00000025285
TRINITY_DN162739_c5_g3_i3	AGPAT3
TRINITY_DN166402_c8_g1_i10	AGPAT4	AGPAT4
TRINITY_DN166402_c8_g1_i2	AGPAT4	AGPAT4
TRINITY_DN166402_c8_g1_i3	AGPAT4	AGPAT4
TRINITY_DN166402_c8_g1_i4	AGPAT4	AGPAT4
TRINITY_DN166402_c8_g1_i6	AGPAT4	AGPAT4
TRINITY_DN168078_c4_g1_i1	AGPAT5	AGPAT5	X721_B_lymphoblasts
TRINITY_DN168078_c4_g1_i2	AGPAT5	AGPAT5	X721_B_lymphoblasts
TRINITY_DN131365_c0_g1_i1	AGPAT5		X721_B_lymphoblasts
TRINITY_DN167229_c7_g1_i15	AGPS	AGPS	X721_B_lymphoblasts
TRINITY_DN167229_c7_g1_i16	AGPS	AGPS	X721_B_lymphoblasts
TRINITY_DN167229_c7_g1_i19	AGPS	AGPS	X721_B_lymphoblasts
TRINITY_DN167229_c7_g1_i2	AGPS	AGPS	X721_B_lymphoblasts
CUFF.260693.1	AGR2	AGR2	Trachea
TRINITY_DN167469_c1_g1_i1	AGRN	ENSSSCG00000022204;ENSSSCG00000027173	Thyroid
TRINITY_DN167469_c1_g1_i2	AGRN	ENSSSCG00000022204	Thyroid
TRINITY_DN167469_c1_g1_i3	AGRN	ENSSSCG00000022204;ENSSSCG00000027173	Thyroid
TRINITY_DN167469_c1_g1_i4	AGRN	ENSSSCG00000022204;ENSSSCG00000027173	Thyroid
TRINITY_DN167469_c1_g1_i5	AGRN	ENSSSCG00000022204;ENSSSCG00000027173	Thyroid
TRINITY_DN167469_c1_g1_i6	AGRN	ENSSSCG00000022204;ENSSSCG00000027173	Thyroid
TRINITY_DN167469_c1_g1_i7	AGRN	ENSSSCG00000022204;ENSSSCG00000027173	Thyroid
TRINITY_DN167469_c1_g1_i8	AGRN	ENSSSCG00000022204;ENSSSCG00000027173	Thyroid
TRINITY_DN167469_c1_g1_i9	AGRN	ENSSSCG00000022204;ENSSSCG00000027173	Thyroid
TRINITY_DN135347_c0_g1_i1	AGRP	AGRP
TRINITY_DN135347_c0_g1_i3	AGRP	AGRP
TRINITY_DN133833_c0_g1_i1	AGT	ENSSSCG00000010184	Wholebrain
TRINITY_DN133833_c2_g1_i1	AGT	ENSSSCG00000010184	Wholebrain
TRINITY_DN167826_c10_g1_i1	AGTPBP1	ENSSSCG00000010957	WholeBlood
TRINITY_DN167826_c10_g1_i2	AGTPBP1	ENSSSCG00000010957	WholeBlood
CUFF.89533.1	AGTR1	AGTR1	Placenta
TRINITY_DN163991_c14_g3_i1	AGTRAP	AGTRAP
TRINITY_DN163991_c14_g3_i2	AGTRAP	AGTRAP
TRINITY_DN163991_c14_g3_i3	AGTRAP	AGTRAP
TRINITY_DN167220_c12_g1_i1	AGTRAP	AGTRAP
TRINITY_DN149483_c1_g1_i2	AGXT	AGXT	Liver
TRINITY_DN149483_c1_g1_i3	AGXT	AGXT	Liver
TRINITY_DN149483_c1_g1_i4	AGXT	AGXT	Liver
TRINITY_DN149483_c1_g1_i5	AGXT	AGXT	Liver
TRINITY_DN163573_c13_g1_i1	AHCTF1	AHCTF1
TRINITY_DN163573_c1_g1_i1	AHCTF1
TRINITY_DN167710_c7_g1_i1	AHCY	AHCY	X721_B_lymphoblasts
TRINITY_DN167710_c7_g2_i1	AHCY	AHCY	X721_B_lymphoblasts
TRINITY_DN167710_c7_g2_i2	AHCY	AHCY	X721_B_lymphoblasts
TRINITY_DN163898_c11_g2_i1	AHCYL1	AHCYL1	Spinalcord
TRINITY_DN163898_c11_g2_i2	AHCYL1	AHCYL1	Spinalcord
TRINITY_DN163898_c11_g2_i3	AHCYL1	AHCYL1	Spinalcord
TRINITY_DN163898_c11_g2_i4	AHCYL1	AHCYL1	Spinalcord
TRINITY_DN163898_c11_g2_i5	AHCYL1	AHCYL1	Spinalcord
TRINITY_DN163898_c11_g2_i6	AHCYL1	AHCYL1	Spinalcord
TRINITY_DN154312_c3_g1_i1	AHCYL2	AHCYL2	pineal_night
TRINITY_DN154312_c3_g2_i1	AHCYL2	AHCYL2	pineal_night
TRINITY_DN154312_c3_g3_i1	AHCYL2	AHCYL2	pineal_night
TRINITY_DN154312_c2_g1_i1	AHCYL2		pineal_night
TRINITY_DN154312_c2_g2_i1	AHCYL2		pineal_night
TRINITY_DN146893_c1_g1_i1	AHDC1
TRINITY_DN146893_c1_g1_i2	AHDC1
TRINITY_DN166639_c7_g1_i2	AHI1	AHI1	pineal_night
TRINITY_DN166639_c7_g1_i3	AHI1	AHI1	pineal_night
TRINITY_DN166639_c7_g1_i4	AHI1	AHI1	pineal_night
TRINITY_DN166639_c7_g1_i5	AHI1	AHI1	pineal_night
TRINITY_DN166639_c7_g1_i6	AHI1	AHI1	pineal_night
TRINITY_DN166639_c7_g1_i7	AHI1	AHI1	pineal_night
TRINITY_DN166639_c7_g1_i8	AHI1	AHI1	pineal_night
TRINITY_DN166639_c7_g1_i9	AHI1	AHI1	pineal_night
TRINITY_DN164505_c2_g1_i1	AHR	AHR	small_intestine
TRINITY_DN164505_c2_g2_i1	AHR	AHR	small_intestine
TRINITY_DN158438_c2_g2_i1	AHRR	ENSSSCG00000028841
TRINITY_DN158438_c2_g2_i2	AHRR	ENSSSCG00000028841
TRINITY_DN158438_c2_g2_i3	AHRR	ENSSSCG00000028841
TRINITY_DN160632_c16_g1_i1	AHSA1	ENSSSCG00000002406;ENSSSCG00000029722
TRINITY_DN160632_c16_g1_i2	AHSA1	ENSSSCG00000002406;ENSSSCG00000029722
TRINITY_DN160632_c16_g1_i3	AHSA1	ENSSSCG00000002406;ENSSSCG00000029722
TRINITY_DN160632_c16_g1_i4	AHSA1	ENSSSCG00000002406;ENSSSCG00000029722
TRINITY_DN160632_c16_g1_i5	AHSA1	ENSSSCG00000002406;ENSSSCG00000029722
TRINITY_DN160632_c16_g1_i7	AHSA1	ENSSSCG00000002406;ENSSSCG00000029722
TRINITY_DN160632_c16_g1_i9	AHSA1	ENSSSCG00000002406;ENSSSCG00000029722
TRINITY_DN139788_c0_g1_i1	AHSP	AHSP	Fetallung
TRINITY_DN142807_c0_g2_i1	AICDA	AICDA	Lymphoma_burkitts.Raji.
TRINITY_DN166336_c7_g2_i5	AIDA	AIDA	CD19._BCells.neg._sel..
TRINITY_DN166336_c7_g2_i7	AIDA	AIDA	CD19._BCells.neg._sel..
TRINITY_DN166336_c7_g2_i9	AIDA	AIDA	CD19._BCells.neg._sel..
TRINITY_DN166336_c7_g3_i1	AIDA	AIDA	CD19._BCells.neg._sel..
TRINITY_DN161450_c0_g1_i1	AIF1	AIF1	X721_B_lymphoblasts
TRINITY_DN161450_c0_g1_i10	AIF1	AIF1	X721_B_lymphoblasts
TRINITY_DN161450_c0_g1_i11	AIF1	AIF1	X721_B_lymphoblasts
TRINITY_DN161450_c0_g1_i12	AIF1	AIF1	X721_B_lymphoblasts
TRINITY_DN161450_c0_g1_i13	AIF1	AIF1	X721_B_lymphoblasts
TRINITY_DN161450_c0_g1_i14	AIF1	AIF1	X721_B_lymphoblasts
TRINITY_DN161450_c0_g1_i15	AIF1	AIF1	X721_B_lymphoblasts
TRINITY_DN161450_c0_g1_i16	AIF1	AIF1	X721_B_lymphoblasts
TRINITY_DN161450_c0_g1_i17	AIF1	AIF1	X721_B_lymphoblasts
TRINITY_DN161450_c0_g1_i18	AIF1	AIF1	X721_B_lymphoblasts
TRINITY_DN161450_c0_g1_i2	AIF1	AIF1	X721_B_lymphoblasts
TRINITY_DN161450_c0_g1_i3	AIF1	AIF1	X721_B_lymphoblasts
TRINITY_DN161450_c0_g1_i4	AIF1	AIF1	X721_B_lymphoblasts
TRINITY_DN161450_c0_g1_i5	AIF1	AIF1	X721_B_lymphoblasts
TRINITY_DN161450_c0_g1_i7	AIF1	AIF1	X721_B_lymphoblasts
TRINITY_DN161450_c0_g1_i8	AIF1	AIF1	X721_B_lymphoblasts
TRINITY_DN161450_c0_g1_i9	AIF1	AIF1	X721_B_lymphoblasts
TRINITY_DN149144_c0_g1_i1	AIF1L
TRINITY_DN149144_c0_g1_i2	AIF1L
TRINITY_DN157046_c9_g1_i1	AIFM1	AIFM1	X721_B_lymphoblasts
TRINITY_DN157046_c9_g1_i2	AIFM1	AIFM1	X721_B_lymphoblasts
TRINITY_DN157046_c9_g1_i3	AIFM1	AIFM1	X721_B_lymphoblasts
TRINITY_DN157046_c9_g1_i4	AIFM1	AIFM1	X721_B_lymphoblasts
TRINITY_DN167866_c8_g2_i1	AIFM1	AIFM1	X721_B_lymphoblasts
TRINITY_DN167866_c8_g3_i1	AIFM1	AIFM1	X721_B_lymphoblasts
TRINITY_DN158431_c1_g1_i1	AIFM2	AIFM2
TRINITY_DN158431_c5_g1_i3	AIFM2	AIFM2
TRINITY_DN158431_c2_g1_i1	AIFM2
CUFF.190609.1	AIFM3	AIFM3
TRINITY_DN138440_c0_g1_i1	AIFM3	AIFM3
TRINITY_DN138440_c0_g2_i1	AIFM3	AIFM3
TRINITY_DN138440_c1_g1_i1	AIFM3	AIFM3
TRINITY_DN163962_c4_g1_i1	AIG1	ENSSSCG00000004136
TRINITY_DN163962_c4_g2_i1	AIG1	ENSSSCG00000004136
TRINITY_DN167219_c2_g1_i1	AIM1	ENSSSCG00000004371;ENSSSCG00000021109	X721_B_lymphoblasts
TRINITY_DN167219_c2_g1_i2	AIM1	ENSSSCG00000004371;ENSSSCG00000021109	X721_B_lymphoblasts
TRINITY_DN167219_c2_g1_i4	AIM1	ENSSSCG00000004371	X721_B_lymphoblasts
TRINITY_DN167219_c2_g2_i1	AIM1	ENSSSCG00000004371	X721_B_lymphoblasts
TRINITY_DN167219_c2_g2_i2	AIM1	ENSSSCG00000004371	X721_B_lymphoblasts
TRINITY_DN167219_c2_g2_i3	AIM1	ENSSSCG00000004371	X721_B_lymphoblasts
TRINITY_DN167219_c2_g2_i4	AIM1	ENSSSCG00000004371	X721_B_lymphoblasts
TRINITY_DN167219_c2_g2_i5	AIM1	ENSSSCG00000004371	X721_B_lymphoblasts
TRINITY_DN167219_c2_g2_i6	AIM1	ENSSSCG00000004371	X721_B_lymphoblasts
TRINITY_DN167219_c2_g2_i7	AIM1	ENSSSCG00000004371	X721_B_lymphoblasts
CUFF.75490.1	AIMP2	AIMP2
TRINITY_DN164872_c5_g1_i1	AIPL1	AIPL1	retina
TRINITY_DN164872_c5_g1_i2	AIPL1	AIPL1	retina
TRINITY_DN164872_c5_g1_i3	AIPL1	AIPL1	retina
TRINITY_DN164872_c5_g1_i5	AIPL1	AIPL1	retina
TRINITY_DN164872_c5_g1_i6	AIPL1	AIPL1	retina
TRINITY_DN164872_c5_g1_i7	AIPL1	AIPL1	retina
TRINITY_DN157977_c18_g1_i1	AIRE	AIRE
TRINITY_DN152425_c0_g1_i1	AJUBA	AJUBA
TRINITY_DN152425_c0_g1_i2	AJUBA	AJUBA
TRINITY_DN152425_c0_g1_i3	AJUBA	AJUBA
TRINITY_DN87929_c0_g1_i1	AK1	AK1	SkeletalMuscle
TRINITY_DN87929_c0_g2_i1	AK1	AK1	SkeletalMuscle
TRINITY_DN87929_c0_g3_i1	AK1	AK1	SkeletalMuscle
TRINITY_DN160874_c4_g2_i2	AK2	AK2	X721_B_lymphoblasts
TRINITY_DN160874_c4_g2_i3	AK2	AK2	X721_B_lymphoblasts
TRINITY_DN160874_c9_g1_i1	AK2	AK2	X721_B_lymphoblasts
TRINITY_DN160874_c9_g1_i10	AK2	AK2	X721_B_lymphoblasts
TRINITY_DN160874_c9_g1_i11	AK2	AK2	X721_B_lymphoblasts
TRINITY_DN160874_c9_g1_i13	AK2	AK2	X721_B_lymphoblasts
TRINITY_DN160874_c9_g1_i2	AK2	AK2	X721_B_lymphoblasts
TRINITY_DN160874_c9_g1_i3	AK2	AK2	X721_B_lymphoblasts
TRINITY_DN160874_c9_g1_i4	AK2	AK2	X721_B_lymphoblasts
TRINITY_DN160874_c9_g1_i5	AK2	AK2	X721_B_lymphoblasts
TRINITY_DN160874_c9_g1_i6	AK2	AK2	X721_B_lymphoblasts
TRINITY_DN160874_c9_g1_i7	AK2	AK2	X721_B_lymphoblasts
TRINITY_DN160874_c9_g1_i8	AK2	AK2	X721_B_lymphoblasts
TRINITY_DN160874_c9_g1_i9	AK2	AK2	X721_B_lymphoblasts
TRINITY_DN163813_c5_g1_i1	AK3	AK3
TRINITY_DN160425_c0_g1_i1	AK4	ENSSSCG00000003808;ENSSSCG00000030462	Kidney
TRINITY_DN189462_c0_g1_i1	AK5	ENSSSCG00000003773	Wholebrain
TRINITY_DN36179_c0_g1_i1	AK5	ENSSSCG00000003773	Wholebrain
TRINITY_DN164430_c11_g3_i1	AK6	ENSSSCG00000016962;ENSSSCG00000016966
TRINITY_DN164430_c11_g3_i3	AK6	ENSSSCG00000016962;ENSSSCG00000016966
TRINITY_DN164272_c5_g1_i1	AK7	AK7
TRINITY_DN164272_c5_g1_i10	AK7	AK7
TRINITY_DN164272_c5_g1_i4	AK7	AK7
TRINITY_DN164272_c5_g1_i7	AK7	AK7
TRINITY_DN164272_c5_g1_i8	AK7	AK7
TRINITY_DN164272_c5_g1_i9	AK7	AK7
TRINITY_DN234091_c0_g1_i1	AK7	AK7
TRINITY_DN165831_c1_g1_i1	AKAP1		Thyroid
TRINITY_DN165831_c1_g1_i2	AKAP1		Thyroid
TRINITY_DN165831_c1_g1_i3	AKAP1		Thyroid
TRINITY_DN168266_c11_g1_i2	AKAP10	ENSSSCG00000024030
TRINITY_DN168266_c11_g2_i1	AKAP10	ENSSSCG00000024030
TRINITY_DN168266_c11_g2_i2	AKAP10	ENSSSCG00000024030
TRINITY_DN168266_c11_g2_i3	AKAP10	ENSSSCG00000024030
TRINITY_DN168266_c11_g2_i4	AKAP10	ENSSSCG00000024030
TRINITY_DN168266_c11_g2_i5	AKAP10	ENSSSCG00000024030
TRINITY_DN168266_c11_g2_i6	AKAP10	ENSSSCG00000024030
TRINITY_DN168266_c11_g2_i7	AKAP10	ENSSSCG00000024030
TRINITY_DN168266_c11_g2_i8	AKAP10
TRINITY_DN166993_c0_g2_i1	AKAP11	AKAP11	PrefrontalCortex
TRINITY_DN166993_c0_g2_i2	AKAP11	AKAP11	PrefrontalCortex
TRINITY_DN166993_c0_g2_i3	AKAP11	AKAP11	PrefrontalCortex
TRINITY_DN166993_c0_g2_i4	AKAP11	AKAP11	PrefrontalCortex
TRINITY_DN166993_c0_g2_i5	AKAP11	AKAP11	PrefrontalCortex
CUFF.115553.1	AKAP12		TestisIntersitial
CUFF.115553.2	AKAP12		TestisIntersitial
TRINITY_DN171303_c0_g1_i1	AKAP12		TestisIntersitial
TRINITY_DN157755_c0_g1_i1	AKAP13	ENSSSCG00000002259	Uterus
TRINITY_DN167458_c10_g1_i1	AKAP13	ENSSSCG00000002259	Uterus
TRINITY_DN167458_c10_g1_i10	AKAP13	ENSSSCG00000002259;ENSSSCG00000002260;ENSSSCG00000022453;ENSSSCG00000026251	Uterus
TRINITY_DN167458_c10_g1_i11	AKAP13	ENSSSCG00000002259;ENSSSCG00000002260;ENSSSCG00000022453;ENSSSCG00000026251	Uterus
TRINITY_DN167458_c10_g1_i12	AKAP13	ENSSSCG00000002259;ENSSSCG00000002260;ENSSSCG00000022453;ENSSSCG00000026251	Uterus
TRINITY_DN167458_c10_g1_i2	AKAP13	ENSSSCG00000022453	Uterus
TRINITY_DN167458_c10_g1_i3	AKAP13	ENSSSCG00000002259;ENSSSCG00000022453	Uterus
TRINITY_DN167458_c10_g1_i4	AKAP13	ENSSSCG00000002259;ENSSSCG00000002260;ENSSSCG00000022453;ENSSSCG00000026251	Uterus
TRINITY_DN167458_c10_g1_i5	AKAP13	ENSSSCG00000002259;ENSSSCG00000002260;ENSSSCG00000022453;ENSSSCG00000026251	Uterus
TRINITY_DN167458_c10_g1_i6	AKAP13	ENSSSCG00000002259;ENSSSCG00000002260;ENSSSCG00000022453;ENSSSCG00000026251	Uterus
TRINITY_DN167458_c10_g1_i7	AKAP13	ENSSSCG00000002259;ENSSSCG00000022453	Uterus
TRINITY_DN167458_c10_g1_i8	AKAP13	ENSSSCG00000002259;ENSSSCG00000022453	Uterus
TRINITY_DN167458_c10_g1_i9	AKAP13	ENSSSCG00000002259;ENSSSCG00000022453	Uterus
TRINITY_DN167458_c10_g4_i1	AKAP13		Uterus
TRINITY_DN148455_c3_g1_i1	AKAP17B	AKAP17A
TRINITY_DN148455_c1_g1_i1	AKAP17B
TRINITY_DN164978_c0_g1_i1	AKAP2
TRINITY_DN164978_c2_g1_i1	AKAP2
TRINITY_DN167869_c9_g2_i1	AKAP3	AKAP3	TestisSeminiferousTubule
TRINITY_DN167869_c9_g2_i2	AKAP3	AKAP3	TestisSeminiferousTubule
TRINITY_DN167869_c9_g2_i3	AKAP3	AKAP3	TestisSeminiferousTubule
TRINITY_DN167869_c9_g2_i4	AKAP3	AKAP3	TestisSeminiferousTubule
TRINITY_DN167869_c9_g2_i5	AKAP3	AKAP3	TestisSeminiferousTubule
TRINITY_DN167869_c9_g2_i6	AKAP3	AKAP3	TestisSeminiferousTubule
TRINITY_DN166042_c0_g2_i1	AKAP3		TestisSeminiferousTubule
TRINITY_DN166042_c0_g2_i2	AKAP3		TestisSeminiferousTubule
TRINITY_DN167869_c8_g1_i2	AKAP3		TestisSeminiferousTubule
TRINITY_DN167869_c9_g2_i10	AKAP3		TestisSeminiferousTubule
TRINITY_DN167869_c9_g2_i11	AKAP3		TestisSeminiferousTubule
TRINITY_DN167869_c9_g2_i7	AKAP3		TestisSeminiferousTubule
TRINITY_DN162526_c9_g2_i1	AKAP5
TRINITY_DN164475_c0_g1_i2	AKAP6	ENSSSCG00000001965
TRINITY_DN165200_c12_g1_i1	AKAP7		Fetalbrain
TRINITY_DN167144_c8_g2_i1	AKAP8	AKAP8;AKAP8L
TRINITY_DN167144_c8_g2_i4	AKAP8	AKAP8;AKAP8L
TRINITY_DN167144_c8_g2_i5	AKAP8	AKAP8
TRINITY_DN167144_c8_g2_i8	AKAP8	AKAP8;AKAP8L
TRINITY_DN167144_c8_g3_i1	AKAP8	AKAP8
TRINITY_DN44748_c1_g1_i1	AKAP8	AKAP8
TRINITY_DN167144_c8_g2_i2	AKAP8L	AKAP8L	CD71._EarlyErythroid
TRINITY_DN167144_c8_g2_i6	AKAP8L	AKAP8L	CD71._EarlyErythroid
TRINITY_DN167144_c8_g2_i9	AKAP8L	AKAP8L	CD71._EarlyErythroid
TRINITY_DN167994_c7_g1_i1	AKAP9	AKAP9;ENSSSCG00000029496	Pituitary
TRINITY_DN167994_c7_g1_i10	AKAP9	AKAP9;ENSSSCG00000029496	Pituitary
TRINITY_DN167994_c7_g1_i11	AKAP9	AKAP9;ENSSSCG00000029496	Pituitary
TRINITY_DN167994_c7_g1_i12	AKAP9	AKAP9;ENSSSCG00000029496	Pituitary
TRINITY_DN167994_c7_g1_i13	AKAP9	AKAP9;ENSSSCG00000029496	Pituitary
TRINITY_DN167994_c7_g1_i14	AKAP9	AKAP9;ENSSSCG00000029496	Pituitary
TRINITY_DN167994_c7_g1_i2	AKAP9	AKAP9;ENSSSCG00000029496	Pituitary
TRINITY_DN167994_c7_g1_i3	AKAP9	AKAP9;ENSSSCG00000029496	Pituitary
TRINITY_DN167994_c7_g1_i4	AKAP9	AKAP9;ENSSSCG00000029496	Pituitary
TRINITY_DN167994_c7_g1_i5	AKAP9	AKAP9;ENSSSCG00000029496	Pituitary
TRINITY_DN167994_c7_g1_i6	AKAP9	AKAP9;ENSSSCG00000029496	Pituitary
TRINITY_DN167994_c7_g1_i7	AKAP9	AKAP9;ENSSSCG00000029496	Pituitary
TRINITY_DN167994_c7_g1_i8	AKAP9	AKAP9;ENSSSCG00000029496	Pituitary
TRINITY_DN167994_c7_g1_i9	AKAP9	AKAP9;ENSSSCG00000029496	Pituitary
TRINITY_DN165245_c10_g1_i1	AKIP1	AKIP1
TRINITY_DN165245_c10_g1_i2	AKIP1	AKIP1
TRINITY_DN165245_c10_g1_i3	AKIP1	AKIP1
TRINITY_DN165245_c10_g1_i4	AKIP1	AKIP1
TRINITY_DN162335_c11_g1_i1	AKIRIN1	AKIRIN1
TRINITY_DN162335_c11_g1_i2	AKIRIN1	AKIRIN1
TRINITY_DN162335_c11_g2_i2	AKIRIN1	AKIRIN1
TRINITY_DN165628_c5_g1_i1	AKIRIN2	AKIRIN2
TRINITY_DN165628_c5_g1_i2	AKIRIN2	AKIRIN2
TRINITY_DN167177_c4_g1_i1	AKNA	ENSSSCG00000005489;ENSSSCG00000023894
TRINITY_DN167500_c3_g7_i3	AKNA	ENSSSCG00000005489;ENSSSCG00000023894
TRINITY_DN167500_c3_g7_i5	AKNA	ENSSSCG00000005489;ENSSSCG00000023894
TRINITY_DN167500_c3_g7_i6	AKNA	ENSSSCG00000023894
TRINITY_DN137014_c0_g1_i1	AKNA
TRINITY_DN137014_c0_g1_i2	AKNA
TRINITY_DN167500_c3_g7_i2	AKNA
TRINITY_DN167500_c3_g7_i4	AKNA
TRINITY_DN158362_c16_g1_i1	AKR1A1	AKR1A1	Liver
TRINITY_DN158362_c16_g1_i2	AKR1A1	AKR1A1	Liver
TRINITY_DN158362_c16_g1_i3	AKR1A1	AKR1A1	Liver
TRINITY_DN158362_c16_g1_i4	AKR1A1	AKR1A1	Liver
TRINITY_DN158362_c16_g1_i5	AKR1A1	AKR1A1	Liver
TRINITY_DN158362_c16_g1_i6	AKR1A1	AKR1A1	Liver
TRINITY_DN158362_c16_g1_i7	AKR1A1	AKR1A1	Liver
TRINITY_DN164990_c10_g1_i1	AKR1B1	AKR1B1	OlfactoryBulb
TRINITY_DN164990_c10_g1_i10	AKR1B1	AKR1B1	OlfactoryBulb
TRINITY_DN164990_c10_g1_i11	AKR1B1	AKR1B1	OlfactoryBulb
TRINITY_DN164990_c10_g1_i12	AKR1B1	AKR1B1	OlfactoryBulb
TRINITY_DN164990_c10_g1_i3	AKR1B1	AKR1B1	OlfactoryBulb
TRINITY_DN164990_c10_g1_i5	AKR1B1	AKR1B1	OlfactoryBulb
TRINITY_DN164990_c10_g1_i6	AKR1B1	AKR1B1	OlfactoryBulb
TRINITY_DN164990_c10_g1_i7	AKR1B1	AKR1B1	OlfactoryBulb
TRINITY_DN164990_c10_g1_i8	AKR1B1	AKR1B1	OlfactoryBulb
TRINITY_DN200150_c0_g1_i1	AKR1C1	ENSSSCG00000023446;ENSSSCG00000030447	Trachea
TRINITY_DN157054_c1_g2_i1	AKR1C4	ENSSSCG00000025277;ENSSSCG00000028982	Liver
TRINITY_DN157054_c1_g2_i2	AKR1C4	ENSSSCG00000025277;ENSSSCG00000028982	Liver
TRINITY_DN157054_c2_g1_i1	AKR1C4	ENSSSCG00000025277;ENSSSCG00000028982	Liver
TRINITY_DN146711_c1_g2_i1	AKR1D1	ENSSSCG00000016519;ENSSSCG00000024988	Liver
TRINITY_DN146711_c1_g2_i2	AKR1D1	ENSSSCG00000016519;ENSSSCG00000024988	Liver
TRINITY_DN164708_c2_g1_i2	AKR1E2	ENSSSCG00000026214;ENSSSCG00000029699
TRINITY_DN164708_c2_g1_i3	AKR1E2	ENSSSCG00000026214;ENSSSCG00000029699
TRINITY_DN164708_c2_g1_i4	AKR1E2	ENSSSCG00000026214;ENSSSCG00000029699
TRINITY_DN164708_c2_g1_i5	AKR1E2	ENSSSCG00000026214;ENSSSCG00000029699
TRINITY_DN164708_c2_g1_i6	AKR1E2	ENSSSCG00000026214;ENSSSCG00000029699
TRINITY_DN164708_c2_g1_i7	AKR1E2	ENSSSCG00000026214;ENSSSCG00000029699
TRINITY_DN164708_c2_g1_i8	AKR1E2	ENSSSCG00000026214;ENSSSCG00000029699
CUFF.179902.2	AKR1E2
TRINITY_DN164708_c2_g2_i1	AKR1E2
TRINITY_DN164708_c2_g2_i10	AKR1E2
TRINITY_DN164708_c2_g2_i12	AKR1E2
TRINITY_DN164708_c2_g2_i13	AKR1E2
TRINITY_DN164708_c2_g2_i14	AKR1E2
TRINITY_DN164708_c2_g2_i6	AKR1E2
TRINITY_DN164708_c2_g2_i8	AKR1E2
TRINITY_DN164708_c2_g2_i9	AKR1E2
TRINITY_DN159986_c2_g1_i1	AKT1		Prostate
TRINITY_DN159986_c2_g1_i2	AKT1		Prostate
TRINITY_DN159986_c2_g1_i4	AKT1		Prostate
TRINITY_DN159986_c2_g1_i5	AKT1		Prostate
TRINITY_DN159986_c2_g1_i7	AKT1		Prostate
TRINITY_DN159986_c2_g1_i8	AKT1		Prostate
TRINITY_DN159986_c2_g2_i1	AKT1		Prostate
TRINITY_DN167742_c2_g1_i7	AKT1		Prostate
TRINITY_DN167742_c2_g1_i8	AKT1		Prostate
TRINITY_DN164997_c10_g1_i1	AKT1S1	AKT1S1
TRINITY_DN164997_c10_g1_i2	AKT1S1	AKT1S1
TRINITY_DN164997_c10_g1_i3	AKT1S1	AKT1S1
TRINITY_DN159986_c0_g1_i1	AKT2	AKT2
TRINITY_DN159986_c0_g1_i2	AKT2	AKT2
TRINITY_DN167742_c0_g1_i1	AKT2	AKT2
TRINITY_DN167742_c0_g2_i1	AKT2	AKT2
TRINITY_DN15498_c1_g1_i1	AKT2
TRINITY_DN163825_c8_g2_i1	AKT2
TRINITY_DN168302_c6_g2_i6	AKT3	AKT3	Fetalbrain
TRINITY_DN168302_c6_g2_i9	AKT3	AKT3	Fetalbrain
TRINITY_DN71619_c0_g1_i1	AKT3		Fetalbrain
TRINITY_DN162922_c11_g1_i1	AKTIP	AKTIP
TRINITY_DN162922_c11_g1_i2	AKTIP	AKTIP
TRINITY_DN162922_c11_g1_i4	AKTIP	AKTIP
TRINITY_DN162922_c11_g1_i6	AKTIP	AKTIP
TRINITY_DN162922_c11_g1_i7	AKTIP	AKTIP
TRINITY_DN162922_c11_g1_i8	AKTIP	AKTIP
TRINITY_DN167144_c7_g2_i1	ALAD		CD71._EarlyErythroid
TRINITY_DN167144_c7_g2_i3	ALAD		CD71._EarlyErythroid
TRINITY_DN167144_c7_g2_i4	ALAD		CD71._EarlyErythroid
TRINITY_DN167144_c7_g2_i5	ALAD		CD71._EarlyErythroid
CUFF.158105.1	ALB	ALB	PancreaticIslet
CUFF.158106.1	ALB	ALB	PancreaticIslet
TRINITY_DN160449_c6_g3_i1	ALCAM	ALCAM	SmoothMuscle
TRINITY_DN160449_c6_g3_i2	ALCAM	ALCAM	SmoothMuscle
TRINITY_DN160449_c6_g3_i3	ALCAM	ALCAM	SmoothMuscle
TRINITY_DN161948_c17_g1_i1	ALDH16A1	ALDH16A1
TRINITY_DN161948_c17_g1_i10	ALDH16A1	ALDH16A1
TRINITY_DN161948_c17_g1_i14	ALDH16A1	ALDH16A1
TRINITY_DN161948_c17_g1_i15	ALDH16A1	ALDH16A1
TRINITY_DN161948_c17_g1_i16	ALDH16A1	ALDH16A1
TRINITY_DN161948_c17_g1_i17	ALDH16A1	ALDH16A1
TRINITY_DN161948_c17_g1_i2	ALDH16A1	ALDH16A1
TRINITY_DN161948_c17_g1_i3	ALDH16A1	ALDH16A1
TRINITY_DN161948_c17_g1_i4	ALDH16A1	ALDH16A1
TRINITY_DN161948_c17_g1_i5	ALDH16A1	ALDH16A1
TRINITY_DN161948_c17_g1_i6	ALDH16A1	ALDH16A1
TRINITY_DN161948_c17_g1_i7	ALDH16A1	ALDH16A1
TRINITY_DN161948_c17_g1_i8	ALDH16A1	ALDH16A1
TRINITY_DN161948_c17_g1_i9	ALDH16A1	ALDH16A1
TRINITY_DN161948_c17_g1_i12	ALDH16A1
TRINITY_DN149570_c0_g1_i2	ALDH18A1	ALDH18A1	X721_B_lymphoblasts
CUFF.5195.1	ALDH1A1	ENSSSCG00000028996	Trachea
CUFF.5193.1	ALDH1A1		Trachea
TRINITY_DN182975_c0_g1_i1	ALDH1A1		Trachea
CUFF.125234.1	ALDH1A2	ENSSSCG00000025578	UterusCorpus
TRINITY_DN225778_c0_g1_i1	ALDH1A2	ENSSSCG00000025578	UterusCorpus
TRINITY_DN162712_c7_g2_i1	ALDH1B1		X721_B_lymphoblasts
TRINITY_DN159667_c6_g1_i2	ALDH1L1	ALDH1L1	Liver
TRINITY_DN159667_c6_g1_i3	ALDH1L1	ALDH1L1	Liver
TRINITY_DN159667_c6_g1_i4	ALDH1L1	ALDH1L1	Liver
TRINITY_DN159667_c6_g1_i5	ALDH1L1	ALDH1L1	Liver
TRINITY_DN159667_c6_g1_i6	ALDH1L1	ALDH1L1	Liver
TRINITY_DN159667_c6_g1_i7	ALDH1L1	ALDH1L1	Liver
TRINITY_DN164149_c6_g2_i2	ALDH1L2	ALDH1L2
TRINITY_DN164149_c6_g2_i4	ALDH1L2	ALDH1L2
TRINITY_DN162712_c7_g1_i1	ALDH2	ALDH2	Liver
TRINITY_DN119450_c0_g1_i1	ALDH3A1	ALDH3A1	Trachea
TRINITY_DN206274_c0_g1_i1	ALDH3A1	ALDH3A1	Trachea
TRINITY_DN21689_c0_g1_i1	ALDH3A1	ALDH3A1	Trachea
TRINITY_DN78130_c0_g1_i1	ALDH3A1	ALDH3A1	Trachea
TRINITY_DN161441_c1_g2_i1	ALDH3A2	ALDH3A2	Adrenalgland
TRINITY_DN161441_c1_g2_i2	ALDH3A2	ALDH3A2	Adrenalgland
TRINITY_DN161441_c1_g2_i3	ALDH3A2	ALDH3A2	Adrenalgland
TRINITY_DN161441_c1_g2_i4	ALDH3A2	ALDH3A2	Adrenalgland
TRINITY_DN161441_c1_g2_i5	ALDH3A2	ALDH3A2	Adrenalgland
TRINITY_DN167466_c9_g1_i1	ALDH3B1	ENSSSCG00000028501	CD33._Myeloid
TRINITY_DN167466_c9_g1_i2	ALDH3B1	ENSSSCG00000028501	CD33._Myeloid
TRINITY_DN168035_c7_g2_i2	ALDH4A1	ALDH4A1	Liver
TRINITY_DN168035_c7_g2_i3	ALDH4A1	ALDH4A1	Liver
TRINITY_DN168035_c7_g2_i5	ALDH4A1	ALDH4A1	Liver
TRINITY_DN168035_c7_g2_i6	ALDH4A1	ALDH4A1	Liver
TRINITY_DN168035_c7_g2_i7	ALDH4A1	ALDH4A1	Liver
TRINITY_DN164863_c6_g1_i1	ALDH5A1	ALDH5A1	PrefrontalCortex
TRINITY_DN164863_c6_g1_i2	ALDH5A1	ALDH5A1	PrefrontalCortex
TRINITY_DN164863_c6_g1_i3	ALDH5A1	ALDH5A1	PrefrontalCortex
TRINITY_DN164863_c6_g1_i4	ALDH5A1	ALDH5A1	PrefrontalCortex
TRINITY_DN159091_c12_g2_i1	ALDH6A1	ALDH6A1	Spinalcord
TRINITY_DN159091_c12_g2_i2	ALDH6A1	ALDH6A1	Spinalcord
TRINITY_DN161665_c13_g1_i1	ALDH9A1	ALDH9A1
TRINITY_DN161665_c13_g1_i10	ALDH9A1	ALDH9A1
TRINITY_DN161665_c13_g1_i11	ALDH9A1	ALDH9A1
TRINITY_DN161665_c13_g1_i12	ALDH9A1	ALDH9A1
TRINITY_DN161665_c13_g1_i2	ALDH9A1	ALDH9A1
TRINITY_DN161665_c13_g1_i3	ALDH9A1	ALDH9A1
TRINITY_DN161665_c13_g1_i4	ALDH9A1	ALDH9A1
TRINITY_DN161665_c13_g1_i5	ALDH9A1	ALDH9A1
TRINITY_DN161665_c13_g1_i6	ALDH9A1	ALDH9A1
TRINITY_DN161665_c13_g1_i7	ALDH9A1	ALDH9A1
TRINITY_DN161665_c13_g1_i8	ALDH9A1	ALDH9A1
TRINITY_DN161665_c13_g1_i9	ALDH9A1	ALDH9A1
TRINITY_DN60174_c0_g1_i1	ALDOB	ENSSSCG00000005394;ENSSSCG00000005395	small_intestine
TRINITY_DN60174_c1_g1_i1	ALDOB	ENSSSCG00000005394	small_intestine
TRINITY_DN158996_c1_g1_i1	ALDOC	ALDOC	X721_B_lymphoblasts
TRINITY_DN158996_c2_g1_i1	ALDOC	ALDOC	X721_B_lymphoblasts
TRINITY_DN158996_c5_g1_i1	ALDOC	ALDOC	X721_B_lymphoblasts
TRINITY_DN158996_c6_g1_i1	ALDOC	ALDOC	X721_B_lymphoblasts
TRINITY_DN162816_c10_g1_i10	ALG1	ENSSSCG00000007919
TRINITY_DN162816_c10_g1_i11	ALG1	ENSSSCG00000007919
TRINITY_DN162816_c10_g1_i12	ALG1	ENSSSCG00000007919
TRINITY_DN162816_c10_g1_i13	ALG1	ENSSSCG00000007919
TRINITY_DN162816_c10_g1_i2	ALG1	ENSSSCG00000007919
TRINITY_DN162816_c10_g1_i3	ALG1	ENSSSCG00000007919
TRINITY_DN162816_c10_g1_i4	ALG1	ENSSSCG00000007919
TRINITY_DN162816_c10_g1_i5	ALG1	ENSSSCG00000007919
TRINITY_DN162816_c10_g1_i6	ALG1	ENSSSCG00000007919
TRINITY_DN162816_c10_g1_i7	ALG1	ENSSSCG00000007919
TRINITY_DN162816_c10_g1_i8	ALG1	ENSSSCG00000007919
TRINITY_DN162816_c10_g1_i9	ALG1	ENSSSCG00000007919
TRINITY_DN164664_c10_g3_i1	ALG10	ENSSSCG00000026719
TRINITY_DN164664_c10_g3_i2	ALG10	ENSSSCG00000026719
TRINITY_DN161585_c10_g1_i1	ALG11	ALG11
TRINITY_DN161585_c10_g1_i2	ALG11	ALG11
TRINITY_DN166582_c0_g2_i1	ALG11
TRINITY_DN167785_c6_g1_i5	ALG12	ALG12
TRINITY_DN165843_c6_g2_i1	ALG13	ALG13	CD8._Tcells
TRINITY_DN165843_c6_g3_i10	ALG13	ALG13	CD8._Tcells
TRINITY_DN165843_c6_g3_i11	ALG13	ALG13	CD8._Tcells
TRINITY_DN165843_c6_g3_i12	ALG13	ALG13	CD8._Tcells
TRINITY_DN165843_c6_g3_i13	ALG13	ALG13	CD8._Tcells
TRINITY_DN165843_c6_g3_i14	ALG13	ALG13	CD8._Tcells
TRINITY_DN165843_c6_g3_i2	ALG13	ALG13	CD8._Tcells
TRINITY_DN165843_c6_g3_i3	ALG13	ALG13	CD8._Tcells
TRINITY_DN165843_c6_g3_i4	ALG13	ALG13	CD8._Tcells
TRINITY_DN165843_c6_g3_i5	ALG13	ALG13	CD8._Tcells
TRINITY_DN165843_c6_g3_i6	ALG13	ALG13	CD8._Tcells
TRINITY_DN165843_c6_g3_i7	ALG13	ALG13	CD8._Tcells
TRINITY_DN165843_c6_g3_i8	ALG13	ALG13	CD8._Tcells
TRINITY_DN165843_c6_g3_i9	ALG13	ALG13	CD8._Tcells
TRINITY_DN165843_c6_g4_i1	ALG13	ALG13	CD8._Tcells
TRINITY_DN156226_c1_g1_i1	ALG14	ALG14
TRINITY_DN156226_c1_g2_i1	ALG14	ALG14
TRINITY_DN156226_c1_g2_i2	ALG14	ALG14
TRINITY_DN160724_c5_g1_i1	ALG14	ALG14
TRINITY_DN160724_c5_g1_i2	ALG14	ALG14
TRINITY_DN160724_c5_g1_i3	ALG14	ALG14
TRINITY_DN160724_c5_g1_i4	ALG14	ALG14
TRINITY_DN160724_c5_g1_i5	ALG14	ALG14
TRINITY_DN160724_c4_g1_i2	ALG14
TRINITY_DN164410_c5_g3_i1	ALG2
TRINITY_DN155534_c0_g1_i1	ALG3	ALG3	Liver
TRINITY_DN155534_c0_g1_i2	ALG3	ALG3	Liver
TRINITY_DN155534_c0_g1_i3	ALG3	ALG3	Liver
TRINITY_DN155534_c0_g1_i4	ALG3	ALG3	Liver
TRINITY_DN155534_c0_g1_i5	ALG3	ALG3	Liver
TRINITY_DN155534_c0_g1_i6	ALG3	ALG3	Liver
TRINITY_DN155534_c0_g2_i1	ALG3	ALG3	Liver
TRINITY_DN159087_c6_g1_i1	ALG5	ENSSSCG00000009360;ENSSSCG00000025521	BDCA4._DentriticCells
TRINITY_DN159087_c6_g2_i1	ALG5	ENSSSCG00000009360;ENSSSCG00000025521	BDCA4._DentriticCells
TRINITY_DN158847_c6_g1_i1	ALG6	ALG6
TRINITY_DN158847_c6_g1_i2	ALG6	ALG6
TRINITY_DN158847_c6_g1_i3	ALG6	ALG6
TRINITY_DN165218_c9_g1_i1	ALG8	ENSSSCG00000014887;ENSSSCG00000023023
TRINITY_DN165218_c9_g1_i2	ALG8	ENSSSCG00000014887;ENSSSCG00000023023
TRINITY_DN165218_c9_g1_i3	ALG8	ENSSSCG00000014887;ENSSSCG00000023023
TRINITY_DN165218_c9_g1_i4	ALG8	ENSSSCG00000014887;ENSSSCG00000023023
TRINITY_DN165218_c9_g1_i5	ALG8	ENSSSCG00000014887
TRINITY_DN165218_c9_g1_i6	ALG8	ENSSSCG00000014887;ENSSSCG00000023023
TRINITY_DN165218_c9_g1_i7	ALG8	ENSSSCG00000014887;ENSSSCG00000023023
TRINITY_DN160608_c9_g1_i1	ALG9	ENSSSCG00000015023;ENSSSCG00000022950
TRINITY_DN160608_c9_g1_i2	ALG9	ENSSSCG00000015023;ENSSSCG00000022950
TRINITY_DN160608_c9_g1_i4	ALG9	ENSSSCG00000015023;ENSSSCG00000022950
TRINITY_DN160608_c9_g1_i8	ALG9	ENSSSCG00000021820;ENSSSCG00000022950
TRINITY_DN163195_c13_g1_i1	ALKBH1	ENSSSCG00000025906
TRINITY_DN163195_c13_g1_i2	ALKBH1	ENSSSCG00000025906
CUFF.189379.1	ALKBH2	ALKBH2
CUFF.189379.2	ALKBH2	ALKBH2
TRINITY_DN167450_c7_g1_i1	ALKBH3	ALKBH3
TRINITY_DN167450_c7_g1_i2	ALKBH3	ALKBH3
TRINITY_DN167450_c7_g1_i3	ALKBH3	ALKBH3
TRINITY_DN167450_c7_g1_i5	ALKBH3	ALKBH3
TRINITY_DN167450_c7_g1_i6	ALKBH3	ALKBH3
TRINITY_DN167450_c7_g1_i7	ALKBH3	ALKBH3
TRINITY_DN165068_c15_g1_i3	ALKBH4	ENSSSCG00000007686;ENSSSCG00000029300
TRINITY_DN155275_c2_g1_i1	ALKBH5
TRINITY_DN155275_c2_g1_i2	ALKBH5
TRINITY_DN85525_c0_g1_i1	ALKBH6	ALKBH6
TRINITY_DN85525_c0_g1_i2	ALKBH6	ALKBH6
TRINITY_DN85525_c0_g2_i1	ALKBH6	ALKBH6
TRINITY_DN161472_c10_g3_i3	ALKBH7	ALKBH7
TRINITY_DN161472_c10_g3_i4	ALKBH7	ALKBH7
TRINITY_DN166271_c0_g1_i1	ALKBH8
TRINITY_DN164809_c6_g1_i1	ALMS1	ENSSSCG00000021579
TRINITY_DN164809_c6_g1_i2	ALMS1	ENSSSCG00000021579
TRINITY_DN164809_c6_g1_i3	ALMS1	ENSSSCG00000021579
TRINITY_DN164809_c5_g1_i1	ALMS1
TRINITY_DN164809_c5_g1_i3	ALMS1
TRINITY_DN164809_c5_g1_i4	ALMS1
TRINITY_DN164809_c5_g1_i5	ALMS1
TRINITY_DN164809_c5_g1_i7	ALMS1
TRINITY_DN165540_c9_g1_i1	ALOX15	ALOX15
TRINITY_DN165540_c9_g1_i3	ALOX15	ALOX15
TRINITY_DN165540_c9_g1_i4	ALOX15	ALOX15
TRINITY_DN165540_c9_g1_i5	ALOX15	ALOX15
TRINITY_DN165540_c9_g1_i6	ALOX15	ALOX15
TRINITY_DN165540_c9_g1_i7	ALOX15	ALOX15
TRINITY_DN165540_c9_g1_i8	ALOX15	ALOX15
TRINITY_DN165540_c9_g1_i9	ALOX15	ALOX15
TRINITY_DN166151_c8_g1_i5	ALOX5	ALOX5	WholeBlood
TRINITY_DN166151_c8_g1_i6	ALOX5	ALOX5	WholeBlood
TRINITY_DN164650_c11_g1_i1	ALOX5AP	ALOX5AP	X721_B_lymphoblasts
TRINITY_DN164650_c11_g1_i2	ALOX5AP	ALOX5AP	X721_B_lymphoblasts
TRINITY_DN164650_c11_g1_i4	ALOX5AP	ALOX5AP	X721_B_lymphoblasts
TRINITY_DN164650_c11_g2_i2	ALOX5AP	ALOX5AP	X721_B_lymphoblasts
TRINITY_DN164650_c11_g3_i1	ALOX5AP	ALOX5AP	X721_B_lymphoblasts
TRINITY_DN133621_c0_g1_i1	ALOX5AP		X721_B_lymphoblasts
TRINITY_DN133621_c0_g1_i2	ALOX5AP		X721_B_lymphoblasts
TRINITY_DN133621_c0_g1_i3	ALOX5AP		X721_B_lymphoblasts
TRINITY_DN133621_c0_g1_i4	ALOX5AP		X721_B_lymphoblasts
TRINITY_DN143532_c0_g1_i1	ALPI	ENSSSCG00000028816	small_intestine
TRINITY_DN143532_c1_g1_i1	ALPI	ENSSSCG00000028816	small_intestine
TRINITY_DN161486_c4_g1_i1	ALPK2	ALPK2
TRINITY_DN161486_c4_g1_i2	ALPK2	ALPK2
TRINITY_DN161486_c4_g1_i3	ALPK2	ALPK2
TRINITY_DN161486_c4_g1_i4	ALPK2	ALPK2
TRINITY_DN161486_c4_g1_i5	ALPK2	ALPK2
TRINITY_DN161486_c3_g1_i1	ALPK2
TRINITY_DN132018_c0_g1_i1	ALPL	ALPL	WholeBlood
TRINITY_DN152442_c0_g1_i1	ALS2CL	ALS2CL;ENSSSCG00000023664
TRINITY_DN152442_c0_g1_i2	ALS2CL	ALS2CL
TRINITY_DN158162_c1_g1_i1	AMACR	AMACR
TRINITY_DN117216_c2_g1_i1	AMBN	AMBN	pineal_day
TRINITY_DN24394_c0_g1_i1	AMBN	AMBN	pineal_day
TRINITY_DN158663_c11_g2_i1	AMBRA1	AMBRA1
TRINITY_DN158663_c11_g2_i2	AMBRA1	AMBRA1
TRINITY_DN158663_c11_g2_i3	AMBRA1	AMBRA1
TRINITY_DN158663_c11_g2_i4	AMBRA1	AMBRA1
TRINITY_DN158663_c11_g2_i5	AMBRA1	AMBRA1
TRINITY_DN158663_c11_g2_i6	AMBRA1	AMBRA1
TRINITY_DN158663_c11_g2_i7	AMBRA1	AMBRA1
TRINITY_DN158663_c11_g2_i8	AMBRA1	AMBRA1
TRINITY_DN147682_c0_g1_i4	AMCF-II	AMCF-II
TRINITY_DN162426_c6_g1_i1	AMD1	AMD1	Prostate
TRINITY_DN162426_c6_g2_i1	AMD1	AMD1	Prostate
TRINITY_DN162426_c6_g2_i2	AMD1	AMD1	Prostate
TRINITY_DN162426_c6_g3_i1	AMD1	AMD1	Prostate
TRINITY_DN160802_c2_g1_i1	AMDHD1	AMDHD1
TRINITY_DN160802_c2_g1_i2	AMDHD1	AMDHD1
TRINITY_DN160802_c2_g1_i3	AMDHD1	AMDHD1
TRINITY_DN160802_c2_g1_i4	AMDHD1	AMDHD1
TRINITY_DN160802_c2_g1_i5	AMDHD1	AMDHD1
TRINITY_DN153615_c1_g1_i10	AMDHD2	AMDHD2
TRINITY_DN153615_c1_g1_i11	AMDHD2	AMDHD2
TRINITY_DN153615_c1_g1_i12	AMDHD2	AMDHD2
TRINITY_DN153615_c1_g1_i13	AMDHD2	AMDHD2
TRINITY_DN153615_c1_g1_i14	AMDHD2	AMDHD2
TRINITY_DN153615_c1_g1_i2	AMDHD2	AMDHD2
TRINITY_DN153615_c1_g1_i3	AMDHD2	AMDHD2
TRINITY_DN153615_c1_g1_i4	AMDHD2	AMDHD2
TRINITY_DN153615_c1_g1_i5	AMDHD2	AMDHD2
TRINITY_DN153615_c1_g1_i6	AMDHD2	AMDHD2
TRINITY_DN153615_c1_g1_i7	AMDHD2	AMDHD2
TRINITY_DN153615_c1_g1_i8	AMDHD2	AMDHD2
TRINITY_DN153615_c1_g1_i9	AMDHD2	AMDHD2
[truncated: 59,928 more rows]
